# Supplementary material for: Therapeutic KRASG12C inhibition drives effective interferon-mediated antitumor immunity in immunogenic lung cancers
Source: Sci Adv. 2022 Jul 20;8(29):eabm8780. doi: 10.1126/sciadv.abm8780 (PMC9299537; doi:10.1126/sciadv.abm8780)
Supplement: Supplementary file 2 — Table S1 [file sciadv.abm8780_table_s1.zip]

Archive with 1 entries (1 files):
- sciadv.abm8780_table_s1.xlsx
