# Supplementary material for: Therapeutic KRASG12C inhibition drives effective interferon-mediated antitumor immunity in immunogenic lung cancers
Source: Sci Adv. 2022 Jul 20;8(29):eabm8780. doi: 10.1126/sciadv.abm8780 (PMC9299537; doi:10.1126/sciadv.abm8780)
Supplement: Supplementary file 2 — Table S1 [file sciadv.abm8780_table_s1.zip › sciadv.abm8780_table_s1.xlsx]

## Sheet: Supplementary table 1
MI_B220	MI_CD103	MI_CD11c	MI_CD3	MI_CD44	MI_CD45	MI_CD4	MI_CD68	MI_CD8	MI_CXCL9	MI_Casp3	MI_DNA1	MI_DNA2	MI_F480	MI_Foxp3	MI_GranzymeB	MI_Ki67	MI_LAG3	MI_MHCcII	MI_MHCcI	MI_NKp46	MI_PD1	MI_PDL1	MI_TIGIT	MI_aSMA	ObjectNumber	Location_Center_X	Location_Center_Y	Number_Object_Number	AreaShape_Area	AreaShape_MajorAxisLength	AreaShape_Perimeter	ImageNumber	filename	treatment	cluster	ROI_name	ROI_name2	ROI_name3	ROI_name4	cluster2	clustername	clustername2	dist_CXCL9_DCs	dist_B.cells	dist_CD4.T.cells	dist_CD8.T.cells	dist_Dendritic.cells.cDC1	dist_Dendritic.cells.other	dist_DN.T.cells
0	0.350688	0.38657	0.0194302	0.332608	0.114964	0	0.0306192	0.00723198	0	0.0235461	1.36473	1.38116	0.00668265	0	0	0.0631539	0	0.45823	0.338992	0	0	0.265516	0	0.037289	1	1601.91	7.13675	1	117	14.7723	46.28	1	BRAC3326.4e_ROI1_Vehicle.csv	Vehicle	33	BRAC3326.4e_ROI1_Vehicle.	1	01_Vehicle	01_BRAC3326.4e_ROI1_Vehicle.	33A	Tumour_metacluster	Tumour	1429.06	38.8428	21.0523	27.6056	11.0852	14.1919	307.62
0.0501275	0.273054	0.237873	0.0941134	0.301034	0.196652	0	0	0.0170938	0	0.166964	0.875022	0.898565	0	0.248898	0	0.0373182	0	0.238025	0.37258	0	0.0285287	0.281534	0	0.120874	2	1681.93	7.23232	2	99	12.6763	42.624	1	BRAC3326.4e_ROI1_Vehicle.csv	Vehicle	24	BRAC3326.4e_ROI1_Vehicle.	1	01_Vehicle	01_BRAC3326.4e_ROI1_Vehicle.	24	Leukocytes_unclassified	Leukocytes unclassified	1380.71	21.5632	58.156	11.6193	90.8668	78.7019	289.037
0	0.349941	0.143238	0.00848259	0.230108	0.0260975	0	0.00946134	0	0	0.0205589	1.71156	1.7819	0.00323613	0	0	0	0	0.00948689	0.0240248	0	0	0.0112755	0	1.82114	3	2629.44	6.79104	3	134	15.8498	49.764	1	BRAC3326.4e_ROI1_Vehicle.csv	Vehicle	23	BRAC3326.4e_ROI1_Vehicle.	1	01_Vehicle	01_BRAC3326.4e_ROI1_Vehicle.	23	23_Fibroblasts_CAFs	Fibroblasts	1126.92	22.921	167.912	144.785	549.668	134.238	307.439
0.171392	0.20113	0.128104	0	0.0125213	0.235097	0	0	0	0	0	0.151923	0.146096	0	0	0	0	0	0.00722256	0	0	0	0	0	0.0446058	4	2779.71	5.76471	4	34	7.58925	25.14	1	BRAC3326.4e_ROI1_Vehicle.csv	Vehicle	31	BRAC3326.4e_ROI1_Vehicle.	1	01_Vehicle	01_BRAC3326.4e_ROI1_Vehicle.	31	31_Bcells	B cells	1147.46	0	57.2056	47.4141	640.642	74.7743	385.892
0	0.326112	0.400826	0.0179003	0.363952	0.457055	0	0.0196959	0	0.0140334	0.0759224	1.89793	1.93857	0.00300062	0.0395016	0	0	0	0.238248	0.323517	0.0489959	0.144553	0.277596	0.0883115	0.0498116	5	1631.03	11.5157	5	254	24.6428	78.834	1	BRAC3326.4e_ROI1_Vehicle.csv	Vehicle	24	BRAC3326.4e_ROI1_Vehicle.	1	01_Vehicle	01_BRAC3326.4e_ROI1_Vehicle.	24	Leukocytes_unclassified	Leukocytes unclassified	1407.69	18.3242	24.4658	46.9684	39.9857	28.2478	313.395
0	0.436899	0.0967898	0.0631481	0.362279	0.0929355	0	0.0025128	0	0	0.03061	1.62629	1.54407	0.00240912	0.0541017	0	0.0410501	0	0.0536885	0.120546	0	0.0313816	0.207942	0.124617	0.138106	6	1705.31	8	6	90	11.0047	39.108	1	BRAC3326.4e_ROI1_Vehicle.csv	Vehicle	1	BRAC3326.4e_ROI1_Vehicle.	1	01_Vehicle	01_BRAC3326.4e_ROI1_Vehicle.	1	Tumour_metacluster	Tumour	1366.54	26.4061	79.053	12.8692	114.229	101.7	277.782
0.0206776	0.293718	0.378547	0.0915648	0.304404	0.25143	0	0.00753839	0	0	0.0918299	1.10116	1.02716	0	0	0	0	0	0.186201	0.374649	0	0	0.239038	0	0.0664809	7	2239.6	7.2	7	60	10.9193	30.968	1	BRAC3326.4e_ROI1_Vehicle.csv	Vehicle	24	BRAC3326.4e_ROI1_Vehicle.	1	01_Vehicle	01_BRAC3326.4e_ROI1_Vehicle.	24	Leukocytes_unclassified	Leukocytes unclassified	1147.52	15.9665	48.957	110.884	259.066	128.25	66.84
0	1.17821	0.577559	0.313729	0.61533	1.0427	0	0.147006	0.200631	0	0.113604	1.8594	1.82011	0.155724	0.150592	0	0	0	0.563349	0.462487	0	0.0595573	0.355427	0	0.0324021	8	1591.09	9.57732	8	97	13.1481	42.21	1	BRAC3326.4e_ROI1_Vehicle.csv	Vehicle	33	BRAC3326.4e_ROI1_Vehicle.	1	01_Vehicle	01_BRAC3326.4e_ROI1_Vehicle.	33B	33B_Dendritic_cells_CD103	Dendritic cells cDC1	1433.9	27.9217	10.0709	21.7982	0	17.645	298.796
0	0.399038	0.35889	0.0164734	0.25874	0.123743	0	0.00327756	0	0	0.0399261	0.896394	0.900711	0.00628467	0	0	0	0	0.140003	0.346077	0	0.0409325	0.399627	0	0.0258078	9	1660.77	9.72464	9	69	12.5879	34.866	1	BRAC3326.4e_ROI1_Vehicle.csv	Vehicle	6	BRAC3326.4e_ROI1_Vehicle.	1	01_Vehicle	01_BRAC3326.4e_ROI1_Vehicle.	6	Unclassified	Unclassified	1391.19	25.9985	39.4114	32.1139	69.6755	57.4467	297.746
0.0185172	0.28567	0.236404	0.113101	0.494586	0.98278	0	0.0461304	0	0	0.188768	0.790809	0.836938	0	0	0	0	0	0.193607	0.423677	0.185746	0	0.423173	0	0.0238318	10	2247.04	7.20896	10	67	12.1782	36.968	1	BRAC3326.4e_ROI1_Vehicle.csv	Vehicle	4	BRAC3326.4e_ROI1_Vehicle.	1	01_Vehicle	01_BRAC3326.4e_ROI1_Vehicle.	4	Leukocytes_unclassified	Leukocytes unclassified	1145.92	8.62911	46.166	106.615	262.2	133.95	72.0095
0.233406	0.216073	0.472231	0.0135317	0.444654	0.364773	0	0.06231	0	0	0.299143	1.3324	1.33959	0.012906	0	0	0	0	0.230935	0.296925	0	0	0.428011	0	0.0469564	11	2255.44	9.20238	11	84	12.3434	38.796	1	BRAC3326.4e_ROI1_Vehicle.csv	Vehicle	31	BRAC3326.4e_ROI1_Vehicle.	1	01_Vehicle	01_BRAC3326.4e_ROI1_Vehicle.	31	31_Bcells	B cells	1142.22	0	42.3607	100.514	264.179	139.396	77.0336
0	0.421812	0.423292	0.0393651	0.557471	0.691233	0.00406599	0.203346	0	0	0.115752	1.76397	1.703	0.12329	0	0	0	0	0.215885	0.379758	0	0.0571772	0.270288	0	0.0577867	12	1560.33	10.1597	12	119	17.7159	49.694	1	BRAC3326.4e_ROI1_Vehicle.csv	Vehicle	4	BRAC3326.4e_ROI1_Vehicle.	1	01_Vehicle	01_BRAC3326.4e_ROI1_Vehicle.	4	Leukocytes_unclassified	Leukocytes unclassified	1452.92	12.1722	20.6998	11.4005	21.0282	44.3804	279.8
0	0.252526	0.306998	0.0103333	0.260772	0.0879427	0	0.00732033	0	0	0	1.13847	1.06974	0	0	0	0	0	0.202497	0.252863	0	0	0.297813	0	0.140274	13	1671.32	9.82727	13	110	15.4422	43.038	1	BRAC3326.4e_ROI1_Vehicle.csv	Vehicle	6	BRAC3326.4e_ROI1_Vehicle.	1	01_Vehicle	01_BRAC3326.4e_ROI1_Vehicle.	6	Unclassified	Unclassified	1384.85	20.9621	47.7428	21.5738	80.2258	67.803	292.089
0	0.327886	1.09373	0.0947688	0.448398	0.835007	0	0.0950263	0	0	0.250445	1.69553	1.73085	0.0269029	0.0789592	0	0	0	0.499145	0.386406	0	0.0152667	0.250273	0	0.103748	14	2227.42	10.8162	14	185	17.8591	54.936	1	BRAC3326.4e_ROI1_Vehicle.csv	Vehicle	4	BRAC3326.4e_ROI1_Vehicle.	1	01_Vehicle	01_BRAC3326.4e_ROI1_Vehicle.	4	Leukocytes_unclassified	Leukocytes unclassified	1146.72	23.063	52.5713	115.841	250.958	116.807	56.4233
0	0.0656732	0.21774	0.0206667	0.248662	0.065785	0	0.0255121	0	0	0	0.949625	0.901618	0.0039422	0	0	0	0	0.0625079	0.305982	0	0.056798	0.278042	0	0.187679	15	2354.64	8.36364	15	55	10.5943	30.796	1	BRAC3326.4e_ROI1_Vehicle.csv	Vehicle	6	BRAC3326.4e_ROI1_Vehicle.	1	01_Vehicle	01_BRAC3326.4e_ROI1_Vehicle.	6	Unclassified	Unclassified	1126.93	28.7416	97.6647	25.013	322.875	227.484	61.4373
0	3.14832	0.625316	2.0739	0.406414	1.6163	0	0.0653369	2.32903	0	0	2.15961	2.18916	0.00953104	0.0637562	0	0	0	0.724467	0.515092	0	0.251475	0.791211	0	0.0356514	16	1581.02	9.81481	16	81	13.6337	36.968	1	BRAC3326.4e_ROI1_Vehicle.csv	Vehicle	15	BRAC3326.4e_ROI1_Vehicle.	1	01_Vehicle	01_BRAC3326.4e_ROI1_Vehicle.	15A	15A_CD4_Tcells	CD4 T cells	1440.04	19.0645	0	22.625	7.38598	26.0082	292.322
0	0.129101	0.627672	0	0.35684	0.165869	0	0	0	0	0	1.84198	1.89553	0	0	0	0	0	0.272259	0.532938	0	0	0.459098	0	0.0368406	17	1641.61	10.2609	17	46	9.87684	28.554	1	BRAC3326.4e_ROI1_Vehicle.csv	Vehicle	11	BRAC3326.4e_ROI1_Vehicle.	1	01_Vehicle	01_BRAC3326.4e_ROI1_Vehicle.	11	11_Type1_macrophages	Macrophages type 1	1402.26	20.35	27.6796	51.2479	50.5205	38.6985	308.091
0	0.183698	0.569852	0.0228586	0.174248	0.118083	0	0.0246711	0	0	0	2.10907	2.15948	0	0	0	0	0	0.218417	0.300568	0	0	0.37877	0	0.0584946	18	1648.18	10.1636	18	55	9.19329	26.382	1	BRAC3326.4e_ROI1_Vehicle.csv	Vehicle	11	BRAC3326.4e_ROI1_Vehicle.	1	01_Vehicle	01_BRAC3326.4e_ROI1_Vehicle.	11	11_Type1_macrophages	Macrophages type 1	1398.37	23.1255	30.8044	44.6782	57.092	45.0698	304.374
0	0.38828	0.247057	0.766763	0.316192	1.24434	0	0.00122908	1.47253	0	0	1.76126	1.71828	0	0	0	0	0	0.0709362	0.136559	0	0	0.300093	0	0.0971987	19	1692.85	11.2065	19	92	12.2308	45.038	1	BRAC3326.4e_ROI1_Vehicle.csv	Vehicle	13	BRAC3326.4e_ROI1_Vehicle.	1	01_Vehicle	01_BRAC3326.4e_ROI1_Vehicle.	13B	13B_CD8_Tcells	CD8 T cells	1371.12	17.4136	66.2766	0	101.768	88.9412	280.381
0.0221546	0.106047	0.244098	0.0304464	0.31568	0.049066	0	0.0222725	0	0	0.229948	1.13126	1.17029	0.0105008	0	0	0.0724707	0	0.150611	0.258121	0	0.0252173	0.406549	0	0.0333094	20	2405.37	9.54464	20	112	14.1152	44.866	1	BRAC3326.4e_ROI1_Vehicle.csv	Vehicle	6	BRAC3326.4e_ROI1_Vehicle.	1	01_Vehicle	01_BRAC3326.4e_ROI1_Vehicle.	6	Unclassified	Unclassified	1120.81	56.5448	143.037	37.0476	358.776	274.985	94.8586
0	0	0.0800953	0	0.00208689	0.097957	0	0	0	0	0	0.00957678	0.0275909	0	0	0	0	0	0	0	0	0	0	0	0	21	3072.53	9.62745	21	51	9.58192	33.452	1	BRAC3326.4e_ROI1_Vehicle.csv	Vehicle	7	BRAC3326.4e_ROI1_Vehicle.	1	01_Vehicle	01_BRAC3326.4e_ROI1_Vehicle.	7	Unclassified	Unclassified	1233.24	179.549	147.785	132.187	381.866	167.824	272.685
0	0.336186	0.790492	0	0.545864	1.33445	0	0.188482	0	0	0.514269	1.80143	1.85417	0.021143	0	0	0.0531067	0	0.0771332	0.205438	1.08059	0.108628	0.697053	0	0.0100452	22	2378.78	11.9103	22	78	10.6457	32.038	1	BRAC3326.4e_ROI1_Vehicle.csv	Vehicle	14	BRAC3326.4e_ROI1_Vehicle.	1	01_Vehicle	01_BRAC3326.4e_ROI1_Vehicle.	14B	14B_NKcells	NK cells	1120.77	33.9612	117.807	15.6555	337.436	248.965	72.8187
0	0.436929	0.0867741	0.0199415	0.173354	0.0725069	0	0.00396757	0	0	0.0241658	1.52806	1.56253	0.00380388	0	0	0	0	0.00646229	0.0330404	0	0	0.0077313	0	0.103121	23	2731.46	9.86842	23	114	16.5769	48.936	1	BRAC3326.4e_ROI1_Vehicle.csv	Vehicle	19	BRAC3326.4e_ROI1_Vehicle.	1	01_Vehicle	01_BRAC3326.4e_ROI1_Vehicle.	19	Unclassified	Unclassified	1135.02	38.0815	77.0827	54.8311	640.005	67.1222	407.73
0	0	0.138312	0	0.0110101	0.0464605	0	0.00584875	0	0	0	0.0581812	0.0577916	0.00373829	0	0	0	0	0	0	0	0	0	0	0.0283485	24	3133.12	10.7069	24	58	9.41435	32.866	1	BRAC3326.4e_ROI1_Vehicle.csv	Vehicle	7	BRAC3326.4e_ROI1_Vehicle.	1	01_Vehicle	01_BRAC3326.4e_ROI1_Vehicle.	7	Unclassified	Unclassified	1258.22	185.367	154.574	148.445	335.05	185.606	283.189
0	0	0.0872609	0	0.0525981	0.105972	0	0.00481174	0	0	0	0.442975	0.495622	0	0	0	0	0	0	0	0	0	0	0.238629	0	25	3201.43	10.7872	25	47	10.2921	26.796	1	BRAC3326.4e_ROI1_Vehicle.csv	Vehicle	26	BRAC3326.4e_ROI1_Vehicle.	1	01_Vehicle	01_BRAC3326.4e_ROI1_Vehicle.	26	Unclassified	Unclassified	1290.21	214.395	188.004	190.479	289.402	225.2	310.159
0	0.245425	0.543529	0	0.313419	0.327186	0	0.115812	0	0	0	1.50182	1.63261	0.00147705	0.113236	0	0	0	0.720366	0.0205887	0	0.0875764	0.0319433	0	0.019717	26	4598.17	12.1163	26	129	16.8076	46.28	1	BRAC3326.4e_ROI1_Vehicle.csv	Vehicle	24	BRAC3326.4e_ROI1_Vehicle.	1	01_Vehicle	01_BRAC3326.4e_ROI1_Vehicle.	24	Leukocytes_unclassified	Leukocytes unclassified	2221.55	320.783	172.171	135.486	115.023	345.842	81.5941
0	0.245582	0.292269	0.046487	0.315038	0.727573	0	0.0288422	0.0127239	0	0.0828541	1.33023	1.30135	0	0	0	0	0	0.0950506	0.216578	0.430994	0.0424713	0.129696	0	0.0289203	27	1537.56	11.5789	27	133	17.7806	45.452	1	BRAC3326.4e_ROI1_Vehicle.csv	Vehicle	14	BRAC3326.4e_ROI1_Vehicle.	1	01_Vehicle	01_BRAC3326.4e_ROI1_Vehicle.	14B	14B_NKcells	NK cells	1466.51	29.6734	31.9236	15.4126	42.9581	28.0976	266.305
0	0.424188	0.211801	0	0.361855	0.0713687	0	0.00942298	0	0	0	1.49612	1.50152	0	0	0	0	0	0.055412	0.134522	0	0	0	0	0.29838	28	1719.04	11.0714	28	28	12.0516	30.14	1	BRAC3326.4e_ROI1_Vehicle.csv	Vehicle	1	BRAC3326.4e_ROI1_Vehicle.	1	01_Vehicle	01_BRAC3326.4e_ROI1_Vehicle.	1	Tumour_metacluster	Tumour	1356.18	35.3305	91.1307	26.1882	127.952	115.015	269.473
0	0.0320142	0.14811	0	0	0.0754084	0	0	0	0	0	0.0592857	0.0527312	0	0	0	0	0	0.00290169	0	0	0	0	0	0	29	2897.77	11.8868	29	53	9.58599	33.452	1	BRAC3326.4e_ROI1_Vehicle.csv	Vehicle	7	BRAC3326.4e_ROI1_Vehicle.	1	01_Vehicle	01_BRAC3326.4e_ROI1_Vehicle.	7	Unclassified	Unclassified	1170.26	118.226	120.937	136.491	530.344	160.454	309.409
0	0	0.123038	0	0	0.0888143	0	0	0	0	0	0.00651221	0.0262449	0	0	0	0	0	0	0	0	0	0	0	0	30	4270.09	12.6222	30	45	10.7056	33.866	1	BRAC3326.4e_ROI1_Vehicle.csv	Vehicle	7	BRAC3326.4e_ROI1_Vehicle.	1	01_Vehicle	01_BRAC3326.4e_ROI1_Vehicle.	7	Unclassified	Unclassified	2038.09	197.341	165.815	174.624	169.055	157.026	239.88
0	0.0565584	0.331929	0	0.138898	0.365518	0	0	0	0	0	0.280255	0.313492	0	0	0	0	0	0.0581258	0	0	0	0.034339	0	0.0206434	31	3093.58	12.9778	31	45	9.00972	27.21	1	BRAC3326.4e_ROI1_Vehicle.csv	Vehicle	6	BRAC3326.4e_ROI1_Vehicle.	1	01_Vehicle	01_BRAC3326.4e_ROI1_Vehicle.	6	Unclassified	Unclassified	1238.94	176.315	144.412	132.108	363.261	168.934	271.932
0	0.146201	0.243929	0	0.203504	0.121889	0	0.0232492	0	0	0.0514934	1.01611	0.984973	0.00405273	0	0	0	0	0.0488676	0.123508	0	0	0.0588363	0	0.016476	32	2345.26	13.1963	32	107	16.5092	42.866	1	BRAC3326.4e_ROI1_Vehicle.csv	Vehicle	6	BRAC3326.4e_ROI1_Vehicle.	1	01_Vehicle	01_BRAC3326.4e_ROI1_Vehicle.	6	Unclassified	Unclassified	1123.29	24.8786	87.1299	29.9199	312.95	216.995	53.2988
0	0.0869547	0.242457	0.0732789	0.305129	0.0538763	0	0.0176366	0	0	0.138318	1.46853	1.35939	0.00425139	0.14321	0	0	0	0.518249	0.368565	0	0	0.349899	0	0.0407359	33	2420.72	12.4804	33	102	12.8219	41.452	1	BRAC3326.4e_ROI1_Vehicle.csv	Vehicle	22	BRAC3326.4e_ROI1_Vehicle.	1	01_Vehicle	01_BRAC3326.4e_ROI1_Vehicle.	22	Unclassified	Unclassified	1116.84	69.2544	153.651	50.3616	368.703	288.859	106.417
0	0.340441	0.196032	0.0114815	0.208481	0.055509	0	0.0294198	0	0	0.175396	1.86784	1.881	0.00219011	0.0983667	0	0	0	0.280381	0.169584	0.131421	0.114115	0.231355	0	0.045238	34	2431.89	13.0101	34	99	17.3454	47.694	1	BRAC3326.4e_ROI1_Vehicle.csv	Vehicle	19	BRAC3326.4e_ROI1_Vehicle.	1	01_Vehicle	01_BRAC3326.4e_ROI1_Vehicle.	19	Unclassified	Unclassified	1115.68	79.6363	162.732	61.0754	377.153	299.484	116.122
0	0.543229	0.141315	0.0370652	0.206973	0.0922315	0	0.00614542	0	0	0.0299445	1.77797	1.8321	0.0047135	0	0	0	0	0.0180643	0	0	0.0995403	0	0	2.14315	35	2636.48	14.0109	35	92	13.2533	39.382	1	BRAC3326.4e_ROI1_Vehicle.csv	Vehicle	9	BRAC3326.4e_ROI1_Vehicle.	1	01_Vehicle	01_BRAC3326.4e_ROI1_Vehicle.	9	09_Fibroblasts	Fibroblasts	1120.2	18.0216	158.944	135.943	552.993	124.463	313.141
0	0.120144	0.176409	0.0408741	0.0210713	0.114449	0	0.00301535	0	0	0	1.16943	1.05357	0.00289095	0	0	0	0	0.00573816	0	0	0	0	0	0.0527494	36	2749.69	11.12	36	75	11.0769	35.796	1	BRAC3326.4e_ROI1_Vehicle.csv	Vehicle	6	BRAC3326.4e_ROI1_Vehicle.	1	01_Vehicle	01_BRAC3326.4e_ROI1_Vehicle.	6	Unclassified	Unclassified	1136.74	20.629	63.9244	43.9816	651.462	63.2617	403.86
0.256903	0.381904	0.0947608	0.0199415	0.0444737	0.061352	0	0	0	0	0.0417409	0.269109	0.228629	0	0	0	0	0	0.00359016	0.0326168	0	0	0	0	0.0876571	37	2778.25	13.6316	37	114	15.6185	46.936	1	BRAC3326.4e_ROI1_Vehicle.csv	Vehicle	31	BRAC3326.4e_ROI1_Vehicle.	1	01_Vehicle	01_BRAC3326.4e_ROI1_Vehicle.	31	31_Bcells	B cells	1139.46	0	49.693	39.4496	638.822	67.0025	381.346
0.0285208	0.242752	0.203083	0.0130651	0.28024	0.0701257	0	0.0101418	0	0	0.244688	1.72812	1.70116	0.00498439	0	0	0	0.195986	0.0905801	0.070307	0	0.102802	0.0848608	0	0.0136796	38	3807.51	13.5287	38	87	11.8994	34.866	1	BRAC3326.4e_ROI1_Vehicle.csv	Vehicle	6	BRAC3326.4e_ROI1_Vehicle.	1	01_Vehicle	01_BRAC3326.4e_ROI1_Vehicle.	6	Unclassified	Unclassified	1670.98	42.4107	59.5	177.076	49.25	36.1427	163.696
0.0100866	0.743452	0.405225	0.189304	0.731929	0.285483	0.346678	0.20344	0.0068792	0	0.134385	1.8134	1.84248	0.00705109	0.145751	0	0	0	1.25523	0.312902	0	0.20405	0.306864	0	0.10308	39	3856.28	14.2398	39	246	21.6681	71.522	1	BRAC3326.4e_ROI1_Vehicle.csv	Vehicle	20	BRAC3326.4e_ROI1_Vehicle.	1	01_Vehicle	01_BRAC3326.4e_ROI1_Vehicle.	20B	20B_Dendritic_cells	Dendritic cells other	1706.97	20.4079	43.8802	181.425	14.0317	0	208.874
0	0.325993	0.623815	0.107239	0.845898	0.287637	0.0160226	0.615753	0	0	0	1.80511	1.73353	0.0148002	0	0	0	0	0.36463	0.174905	0	0.0291169	0.314243	0	0.0155432	40	3872.93	13.9381	40	97	11.7941	37.21	1	BRAC3326.4e_ROI1_Vehicle.csv	Vehicle	11	BRAC3326.4e_ROI1_Vehicle.	1	01_Vehicle	01_BRAC3326.4e_ROI1_Vehicle.	11	11_Type1_macrophages	Macrophages type 1	1719.75	32.4525	50.1057	186.356	22.0874	14.5551	224.801
0	0.139596	0.160441	0.0682	0.107625	0.183482	0	0.00452303	0.0338457	0	0	0.922603	1.00349	0	0	0	0	0	0.0197694	0	0	0	0.0604367	0	0.026533	41	1699.38	15.64	41	50	9.41532	28.038	1	BRAC3326.4e_ROI1_Vehicle.csv	Vehicle	6	BRAC3326.4e_ROI1_Vehicle.	1	01_Vehicle	01_BRAC3326.4e_ROI1_Vehicle.	6	Unclassified	Unclassified	1363.72	16.7576	70.9814	7.89462	108.457	95.0784	273.467
0	0.281257	0.198452	0.0508955	0.214451	0.0372821	0	0.00393796	0	0	0	2.0308	1.96001	0.00323613	0	0	0	0	0.0522751	0.0237845	0	0	0.0112755	0	0.170189	42	1716.03	15.0597	42	67	11.4859	33.038	1	BRAC3326.4e_ROI1_Vehicle.csv	Vehicle	19	BRAC3326.4e_ROI1_Vehicle.	1	01_Vehicle	01_BRAC3326.4e_ROI1_Vehicle.	19	Unclassified	Unclassified	1354.62	30.8556	87.2013	23.5001	125.057	111.735	266.966
0	0.138657	0.116315	0.0372678	0.439234	0.250659	0	0.0171046	0	0	0	0.79578	0.840589	0.00355444	0	0	0	0	0.260023	0.405054	0	0.0463006	0.5346	0	0.0312359	43	2243.84	14.9016	43	61	10.5904	30.21	1	BRAC3326.4e_ROI1_Vehicle.csv	Vehicle	17	BRAC3326.4e_ROI1_Vehicle.	1	01_Vehicle	01_BRAC3326.4e_ROI1_Vehicle.	17	Tumour_metacluster	Tumour	1139.09	12.9284	40.1797	102.181	253.877	126.683	64.4565
0	0.155824	0.187821	0.0695918	0.207465	0.142737	0	0.00692301	0	0	0	1.88398	1.82251	0	0	0	0	0	0.0241213	0	0	0.115279	0	0	1.52078	44	2644.31	15.6939	44	49	8.93341	26.968	1	BRAC3326.4e_ROI1_Vehicle.csv	Vehicle	23	BRAC3326.4e_ROI1_Vehicle.	1	01_Vehicle	01_BRAC3326.4e_ROI1_Vehicle.	23	23_Fibroblasts_CAFs	Fibroblasts	1119.1	21.8427	150.977	127.956	559.438	116.915	320.619
0	0	0.281682	0	0	0.0340623	0	0	0	0	0	0.077568	0.0357145	0	0	0	0	0	0	0	0	0	0	0	0	45	2910.89	14.4773	45	44	10.3732	26.796	1	BRAC3326.4e_ROI1_Vehicle.csv	Vehicle	7	BRAC3326.4e_ROI1_Vehicle.	1	01_Vehicle	01_BRAC3326.4e_ROI1_Vehicle.	7	Unclassified	Unclassified	1171.67	131.469	132.003	148.421	517.416	171.686	300.881
0	0	0.141982	0	0.00253408	0.0713687	0	0	0	0	0	0.0408775	0.0399715	0	0	0	0	0	0	0	0	0	0	0	0	46	3164.36	14.7619	46	42	8.46676	31.038	1	BRAC3326.4e_ROI1_Vehicle.csv	Vehicle	7	BRAC3326.4e_ROI1_Vehicle.	1	01_Vehicle	01_BRAC3326.4e_ROI1_Vehicle.	7	Unclassified	Unclassified	1268.94	192.598	163.747	162.354	310.2	198.547	290.168
0	0	0.189005	0	0.00749517	0.0914725	0	0	0	0	0	0.0359381	0.0314237	0	0	0	0	0	0.00230579	0	0	0	0	0	0	47	3438.32	14.9577	47	71	14.9521	48.35	1	BRAC3326.4e_ROI1_Vehicle.csv	Vehicle	7	BRAC3326.4e_ROI1_Vehicle.	1	01_Vehicle	01_BRAC3326.4e_ROI1_Vehicle.	7	Unclassified	Unclassified	1418.08	162.353	155.213	209.784	184.099	156.377	229.744
0	2.60773	1.25318	0.117456	0.390522	0.49678	0	0.26189	0.0432045	0	0.110196	1.66153	1.58627	0.0165572	0.219112	0	0	0	1.5138	0.378592	0	0	0.794719	0	0.0245148	48	1580.16	17.15	48	100	14.3449	40.452	1	BRAC3326.4e_ROI1_Vehicle.csv	Vehicle	33	BRAC3326.4e_ROI1_Vehicle.	1	01_Vehicle	01_BRAC3326.4e_ROI1_Vehicle.	33B	33B_Dendritic_cells_CD103	Dendritic cells cDC1	1434.91	15.0285	7.38598	16.2894	0	24.6169	286.028
0	0.0861773	2.77742	0.0160094	1.47278	1.08221	0	0.528869	0	0	0.116404	0.401155	0.413561	0.143576	0	0	0	0	0.276066	0.402189	0	0.383329	1.49592	0	0.153495	49	2259.27	16.5211	49	71	11.7474	30.968	1	BRAC3326.4e_ROI1_Vehicle.csv	Vehicle	10	BRAC3326.4e_ROI1_Vehicle.	1	01_Vehicle	01_BRAC3326.4e_ROI1_Vehicle.	10	10_Type1_macrophages	Macrophages type 1	1134.27	8.25899	34.7106	92.2625	259.546	138.415	75.9241
0	0.169264	0.255984	0.02728	0.288126	0.0870179	0	0.0584431	0	0	0	2.2287	2.23557	0.0111958	0.155813	0	0	0	0.115858	0.223163	0	0.199244	0.346504	0	0.029774	50	2394.65	14.328	50	125	13.8232	45.28	1	BRAC3326.4e_ROI1_Vehicle.csv	Vehicle	6	BRAC3326.4e_ROI1_Vehicle.	1	01_Vehicle	01_BRAC3326.4e_ROI1_Vehicle.	6	Unclassified	Unclassified	1116.9	44.866	131.712	25.3275	347.547	263.332	83.3461
0	0.144902	0.159576	0	0.102217	0.0908328	0	0	0	0	0.125223	0.707799	0.575055	0	0	0	0	0	0.0988525	0.110115	0	0	0.103017	0	0.0311629	51	2444.23	15.8182	51	44	8.91912	28.382	1	BRAC3326.4e_ROI1_Vehicle.csv	Vehicle	6	BRAC3326.4e_ROI1_Vehicle.	1	01_Vehicle	01_BRAC3326.4e_ROI1_Vehicle.	6	Unclassified	Unclassified	1112.3	90.7757	171.961	72.7226	385.328	305.371	126.269
0	0	0.248754	0	0.041368	0	0	0	0	0	0	0.35497	0.260064	0	0	0	0	0	0	0	0	0	0	0	0.0165354	52	3101.45	15.6735	52	49	10.7549	28.796	1	BRAC3326.4e_ROI1_Vehicle.csv	Vehicle	7	BRAC3326.4e_ROI1_Vehicle.	1	01_Vehicle	01_BRAC3326.4e_ROI1_Vehicle.	7	Unclassified	Unclassified	1239.86	174.321	142.512	131.579	355.462	168.666	270.663
0.0196929	0.094264	0.0614539	0	0.0260575	0.230446	0	0	0	0	0	0.714675	0.715924	0	0	0	0	0	0.0655751	0	0	0	0	0	0	53	4307.52	16.0635	53	63	9.76539	28.624	1	BRAC3326.4e_ROI1_Vehicle.csv	Vehicle	6	BRAC3326.4e_ROI1_Vehicle.	1	01_Vehicle	01_BRAC3326.4e_ROI1_Vehicle.	6	Unclassified	Unclassified	2065.91	209.736	176.461	182.175	165.475	157.85	227.428
0	0.428595	0.442858	0.0478942	0.376933	0.491867	0.00921624	0.0940504	0.100731	0	0	1.97781	1.89274	0.0206496	0.0463729	0	0	0.296482	0.116972	0.212705	0	0.0806954	0.17442	0	0.0431617	54	1534.26	19.2476	54	105	15.4514	41.866	1	BRAC3326.4e_ROI1_Vehicle.csv	Vehicle	24	BRAC3326.4e_ROI1_Vehicle.	1	01_Vehicle	01_BRAC3326.4e_ROI1_Vehicle.	24	Leukocytes_unclassified	Leukocytes unclassified	1462.84	31.4579	29.512	13.5851	44.3222	19.78	258.03
0.0234086	0.259024	0.399138	0	0.391161	0.418602	0	0.146582	0	0	0.0259896	2.36984	2.23089	0.00970054	0	0	0	0.0804283	0.0945505	0.379257	0	0.0532894	0.363475	0	0.0438185	55	2286.65	16.3585	55	106	14.3794	44.866	1	BRAC3326.4e_ROI1_Vehicle.csv	Vehicle	24	BRAC3326.4e_ROI1_Vehicle.	1	01_Vehicle	01_BRAC3326.4e_ROI1_Vehicle.	24	Leukocytes_unclassified	Leukocytes unclassified	1129.2	32.0204	43.1928	82.1696	274.016	162.201	62.1077
0	0.180762	1.08325	0.0608929	0.604565	0.60143	0	0.540888	0	0	0.0491946	1.24119	1.2469	0.0476349	0	0	0	0	0.214339	0.341478	0.0555579	0	0.679115	0	0.0207223	56	2368.38	15.9643	56	112	13.3063	40.866	1	BRAC3326.4e_ROI1_Vehicle.csv	Vehicle	10	BRAC3326.4e_ROI1_Vehicle.	1	01_Vehicle	01_BRAC3326.4e_ROI1_Vehicle.	10	10_Type1_macrophages	Macrophages type 1	1117.81	24.4867	106.649	10.8756	327.117	237.817	62.7558
0	0.316411	0.116476	0	0.170166	0.0153717	0	0.0196367	0	0	0	0.846086	0.970418	0	0.14982	0	0	0	0.388118	0.0585669	0	0.0434514	0.182085	0	0.027259	57	2437.42	17.1077	57	65	10.6687	32.21	1	BRAC3326.4e_ROI1_Vehicle.csv	Vehicle	22	BRAC3326.4e_ROI1_Vehicle.	1	01_Vehicle	01_BRAC3326.4e_ROI1_Vehicle.	22	Unclassified	Unclassified	1111.31	83.8519	165.388	65.7974	379.082	303.794	119.481
0	0	0.225988	0	0	0.0713687	0	0	0	0	0	0.0277282	0.0219113	0	0	0	0	0	0	0	0	0	0	0.228889	0	58	3419.63	16.9184	58	49	10.2977	33.038	1	BRAC3326.4e_ROI1_Vehicle.csv	Vehicle	7	BRAC3326.4e_ROI1_Vehicle.	1	01_Vehicle	01_BRAC3326.4e_ROI1_Vehicle.	7	Unclassified	Unclassified	1405.14	162.144	160.418	213.196	184.834	160.06	247.189
0.0163244	0.492856	0.243593	0.373224	0.696048	0.278176	0.229772	0.128698	0	0	0.193875	1.28246	1.18363	0.00855872	0.331988	0	0	0	1.27216	0.35942	0	0.148649	0.24956	0	0.131603	59	3843.47	17.0789	59	76	11.6072	35.452	1	BRAC3326.4e_ROI1_Vehicle.csv	Vehicle	20	BRAC3326.4e_ROI1_Vehicle.	1	01_Vehicle	01_BRAC3326.4e_ROI1_Vehicle.	20B	20B_Dendritic_cells	Dendritic cells other	1695.46	14.8566	40.45	176.029	15.6561	0	195.837
0	0.229915	0.406398	0.0258333	0.762685	0.207987	0	0.413248	0	0	0	0.817054	0.789749	0.0098555	0	0	0	0	0.267581	0.137004	0	0.270374	0.193547	0	0.0447208	60	3881.8	16.8409	60	44	8.7627	27.14	1	BRAC3326.4e_ROI1_Vehicle.csv	Vehicle	11	BRAC3326.4e_ROI1_Vehicle.	1	01_Vehicle	01_BRAC3326.4e_ROI1_Vehicle.	11	11_Type1_macrophages	Macrophages type 1	1724.6	38.9602	52.8331	186.675	20.6078	20.6774	228.967
0	0	0.212445	0	0	0.109908	0	0	0	0	0	0.0136756	0.0196511	0	0	0	0	0	0	0	0	0	0	0	0	61	4240.82	16.42	61	50	9.33586	32.866	1	BRAC3326.4e_ROI1_Vehicle.csv	Vehicle	7	BRAC3326.4e_ROI1_Vehicle.	1	01_Vehicle	01_BRAC3326.4e_ROI1_Vehicle.	7	Unclassified	Unclassified	2011.61	178.463	155.799	167.742	155.325	144.447	238.972
0	0.469646	0.724701	0.0777851	0.409087	0.154747	0	0.0679408	0	0.0236059	0	1.84763	1.82404	0.0014359	0.032246	0	0.0489338	0	0.363636	0.446708	0	0.122428	0.439737	0	0.0827867	62	1596.11	19.702	62	151	18.247	52.522	1	BRAC3326.4e_ROI1_Vehicle.csv	Vehicle	11	BRAC3326.4e_ROI1_Vehicle.	1	01_Vehicle	01_BRAC3326.4e_ROI1_Vehicle.	11	11_Type1_macrophages	Macrophages type 1	1422.87	30.4778	18.0333	13.853	8.91315	8.46811	294.334
0	0.20661	0.25473	0.0521407	0.0497686	0.204513	0	0.0301473	0	0	0.08846	0.930312	0.890077	0.00198918	0	0	0	0	0.0323941	0.00974657	0	0	0	0	0.0814674	63	2752.86	19.2844	63	109	13.9254	42.796	1	BRAC3326.4e_ROI1_Vehicle.csv	Vehicle	6	BRAC3326.4e_ROI1_Vehicle.	1	01_Vehicle	01_BRAC3326.4e_ROI1_Vehicle.	6	Unclassified	Unclassified	1129.24	15.1701	55.533	35.2316	647.751	55.1713	396.062
0	0	0.152447	0	0	0.0365547	0	0	0	0	0	0.0512963	0.0532462	0	0	0	0	0	0	0	0	0	0	0	0.00955518	64	2944.54	18.439	64	41	9.62785	27.21	1	BRAC3326.4e_ROI1_Vehicle.csv	Vehicle	7	BRAC3326.4e_ROI1_Vehicle.	1	01_Vehicle	01_BRAC3326.4e_ROI1_Vehicle.	7	Unclassified	Unclassified	1178.41	122.691	142.429	170.671	485.578	178.304	283.219
0	0.0789187	0.417947	0	0.401799	0.0697089	0	0.0131483	0	0	0.328103	0.595117	0.654728	0	0.226472	0	0	0	0.365206	0.370409	0	0	0.309051	0	0.0501092	65	1615.86	18.8372	65	43	9.52463	25.21	1	BRAC3326.4e_ROI1_Vehicle.csv	Vehicle	6	BRAC3326.4e_ROI1_Vehicle.	1	01_Vehicle	01_BRAC3326.4e_ROI1_Vehicle.	6	Unclassified	Unclassified	1411.23	21.7235	23.1203	30.1269	26.4421	11.624	308.377
0	0.19063	0.33375	0	0.354208	0.115469	0	0.030855	0	0	0.0874196	1.17358	1.14665	0.0101654	0	0	0	0	0.449785	0.46627	0	0	0.472215	0	0.12748	66	1645.09	19.0566	66	106	13.4004	42.28	1	BRAC3326.4e_ROI1_Vehicle.csv	Vehicle	18	BRAC3326.4e_ROI1_Vehicle.	1	01_Vehicle	01_BRAC3326.4e_ROI1_Vehicle.	18	Tumour_metacluster	Tumour	1393.15	14.2912	21.7852	48.3944	54.8272	40.6872	298.926
0.0206317	0.268057	0.234272	0.0138618	0.241437	0.140496	0	0.00965281	0	0	0.0366505	1.12462	1.13036	0	0	0	0	0	0.19936	0.280611	0	0	0.286438	0	0.0382207	67	1677.66	19.122	67	82	11.32	37.28	1	BRAC3326.4e_ROI1_Vehicle.csv	Vehicle	6	BRAC3326.4e_ROI1_Vehicle.	1	01_Vehicle	01_BRAC3326.4e_ROI1_Vehicle.	6	Unclassified	Unclassified	1373.61	10.8837	49.2578	17.128	87.0904	73.2268	280.857
0	0.401749	0.203552	0.0299123	0.320199	0.083197	0	0.0109709	0	0	0	1.7057	1.56634	0	0	0	0	0	0.0617616	0.0421477	0	0.0247749	0.0132537	0	0.0834917	68	1722.89	20.7895	68	114	13.9594	42.694	1	BRAC3326.4e_ROI1_Vehicle.csv	Vehicle	19	BRAC3326.4e_ROI1_Vehicle.	1	01_Vehicle	01_BRAC3326.4e_ROI1_Vehicle.	19	Unclassified	Unclassified	1346	35.6315	92.7717	31.5381	132.278	118.437	259.018
0	0.165786	0.108421	0.0145726	0.208542	0.051239	0	0.0134865	0	0	0	1.77412	1.70616	0	0	0	0	0	0.253342	0.208637	0	0	0.19224	0	0.0291082	69	2420.08	20.5385	69	78	13.121	36.866	1	BRAC3326.4e_ROI1_Vehicle.csv	Vehicle	19	BRAC3326.4e_ROI1_Vehicle.	1	01_Vehicle	01_BRAC3326.4e_ROI1_Vehicle.	19	Unclassified	Unclassified	1108.83	66.2	148.726	48.163	363.205	286.144	102.228
0	0.179544	0.232184	0.0366667	0.321791	0.0886353	0	0.112938	0	0	0	1.42011	1.51282	0	0	0	0	0	0.0779749	0.108782	0	0	0.0731089	0	0.01977	70	3889.11	19.0645	70	62	9.76858	29.624	1	BRAC3326.4e_ROI1_Vehicle.csv	Vehicle	6	BRAC3326.4e_ROI1_Vehicle.	1	01_Vehicle	01_BRAC3326.4e_ROI1_Vehicle.	6	Unclassified	Unclassified	1728.74	45.1313	56.2782	187.445	22.5713	27.1723	230.009
0	0.433524	0.316877	0.429468	0.431989	0.555913	0	0.0801991	0.111334	0	0	1.59286	1.64255	0.028702	0	0	0	0	0.216663	0.263476	0	0.11982	0.178322	0	0.0484236	71	1551.73	17.6421	71	95	12.689	40.694	1	BRAC3326.4e_ROI1_Vehicle.csv	Vehicle	13	BRAC3326.4e_ROI1_Vehicle.	1	01_Vehicle	01_BRAC3326.4e_ROI1_Vehicle.	13B	13B_CD8_Tcells	CD8 T cells	1452.72	14.357	18.9566	0	27.5992	33.0287	268.771
0	0.134405	0.311552	0	0.287014	0.192821	0	0.0266909	0	0	0	1.41443	1.54835	0	0	0	0	0	0.233904	0.102934	0	0.0990996	0.295195	0	0.0455598	72	2218.98	20.2982	72	57	10.8019	31.968	1	BRAC3326.4e_ROI1_Vehicle.csv	Vehicle	6	BRAC3326.4e_ROI1_Vehicle.	1	01_Vehicle	01_BRAC3326.4e_ROI1_Vehicle.	6	Unclassified	Unclassified	1139.46	19.7231	52.2281	115.231	239.041	104.162	43.8402
0	0.177125	3.68849	0.142931	1.29761	1.16277	0	1.10571	0	0	0.0216921	1.31703	1.30922	0.184719	0	0	0	0	0.23626	0.469273	0	0.511158	1.72813	0	0.0404055	73	2268.96	20.9291	73	127	16.3331	51.694	1	BRAC3326.4e_ROI1_Vehicle.csv	Vehicle	10	BRAC3326.4e_ROI1_Vehicle.	1	01_Vehicle	01_BRAC3326.4e_ROI1_Vehicle.	10	10_Type1_macrophages	Macrophages type 1	1128.02	17.8972	31.2587	83.812	260.611	144.462	72.097
0	0.193855	0.119158	0.0307207	0.442331	0.129294	0	0.0270187	0	0	0.0744567	0.958971	0.962122	0	0	0	0	0	0.0758388	0.131927	0	0.0763335	0.227225	0	0.0186496	74	2298.18	19.3378	74	74	11.0119	34.038	1	BRAC3326.4e_ROI1_Vehicle.csv	Vehicle	17	BRAC3326.4e_ROI1_Vehicle.	1	01_Vehicle	01_BRAC3326.4e_ROI1_Vehicle.	17	Tumour_metacluster	Tumour	1124.25	43.9207	47.0751	74.3754	278.221	171.227	52.7562
0	0.0314213	0.0896202	0	0.0421365	0.018503	0	0	0	0	0	0.337478	0.300572	0	0	0	0	0	0.0090721	0	0	0	0	0	0.0364392	75	2448.63	20.9815	75	54	10.1832	33.038	1	BRAC3326.4e_ROI1_Vehicle.csv	Vehicle	26	BRAC3326.4e_ROI1_Vehicle.	1	01_Vehicle	01_BRAC3326.4e_ROI1_Vehicle.	26	Unclassified	Unclassified	1106.97	94.0415	173.449	76.5632	385.889	300.038	128.565
0.645259	0.429465	0.156366	0.0239298	0.0786777	0.0893986	0	0.0267811	0	0	0	0.334553	0.298988	0.00912931	0	0	0	0	0.0399878	0.0232977	0	0	0.00349415	0	0.215688	76	2776.09	22.2842	76	95	14.3429	46.866	1	BRAC3326.4e_ROI1_Vehicle.csv	Vehicle	31	BRAC3326.4e_ROI1_Vehicle.	1	01_Vehicle	01_BRAC3326.4e_ROI1_Vehicle.	31	31_Bcells	B cells	1130.56	0	41.7955	30.541	637.452	58.2709	376.887
0	0	0.23463	0	0.0049503	0.0348545	0	0	0	0	0	0.0347295	0.0455679	0.0100847	0	0	0	0	0	0	0	0	0	0	0.0092488	77	2869.93	19.8372	77	43	10.0537	30.452	1	BRAC3326.4e_ROI1_Vehicle.csv	Vehicle	7	BRAC3326.4e_ROI1_Vehicle.	1	01_Vehicle	01_BRAC3326.4e_ROI1_Vehicle.	7	Unclassified	Unclassified	1154.8	91.3152	92.4224	107.539	552.321	131.759	317.418
0	0.304573	0.868215	0.0315741	0.753687	0.24138	0	0.135372	0	0	0	1.11544	1.05698	0.012365	0.318667	0	0	0	0.712964	0.363403	0	0.0784539	0.455787	0	0.105072	78	1604.46	21.0972	78	72	12.1048	35.796	1	BRAC3326.4e_ROI1_Vehicle.csv	Vehicle	20	BRAC3326.4e_ROI1_Vehicle.	1	01_Vehicle	01_BRAC3326.4e_ROI1_Vehicle.	20B	20B_Dendritic_cells	Dendritic cells other	1416.55	29.1932	26.0082	18.9841	16.7621	0	298.898
0.149969	0.393253	0.185143	0.0499634	0.11111	0.285475	0	0.263392	0	0	0.151368	0.849905	0.784048	0.0546926	0	0	0	0	0.119853	0.156632	0	0	0.104526	0	0.132088	79	2767.97	20.6923	79	91	14.7217	39.452	1	BRAC3326.4e_ROI1_Vehicle.csv	Vehicle	31	BRAC3326.4e_ROI1_Vehicle.	1	01_Vehicle	01_BRAC3326.4e_ROI1_Vehicle.	31	31_Bcells	B cells	1130.57	0	46.2033	30.8056	645.573	56.6183	383.91
0.0841122	0.37495	0.233981	0	0.254517	0.330103	0	0.0223015	0	0	0.556073	2.06464	2.36059	0	0.116289	0	0	0	0.193246	0.211166	0	0.0478702	0.306141	0	0.0734932	80	3816	20.6271	80	59	9.93762	29.898	1	BRAC3326.4e_ROI1_Vehicle.csv	Vehicle	24	BRAC3326.4e_ROI1_Vehicle.	1	01_Vehicle	01_BRAC3326.4e_ROI1_Vehicle.	24	Leukocytes_unclassified	Leukocytes unclassified	1672.54	31.8104	48.5456	169.903	39.2614	27.7019	168.803
0	0.316283	0.180344	0.0231973	0.348332	0.153499	0	0.0291372	0	0	0.0616175	1.39367	1.48398	0.00294995	0	0	0	0	0.37089	0.208325	0	0.333029	0.339886	0	0.117565	81	3824.75	22.0612	81	147	17.1693	47.21	1	BRAC3326.4e_ROI1_Vehicle.csv	Vehicle	22	BRAC3326.4e_ROI1_Vehicle.	1	01_Vehicle	01_BRAC3326.4e_ROI1_Vehicle.	22	Unclassified	Unclassified	1678.12	23.1766	42.1125	168.834	30.4017	19.3769	176.516
0.25929	0.442306	0.331382	0.0915785	0.331483	0.275743	0.0366788	0.0231863	0.00268616	0	0.0543294	1.88018	1.88072	0.00275328	0.123661	0	0	0.0541295	0.404042	0.396667	0	0.0717293	0.405964	0	0.0783525	82	1565.66	21.1016	82	315	24.0493	78.248	1	BRAC3326.4e_ROI1_Vehicle.csv	Vehicle	31	BRAC3326.4e_ROI1_Vehicle.	1	01_Vehicle	01_BRAC3326.4e_ROI1_Vehicle.	31	31_Bcells	B cells	1441.1	0	15.4133	14.357	13.2902	38.798	274.026
0	1.07642	0.660455	0.134907	0.392846	0.215167	0	0.0616777	0.120369	0	0.204067	1.28581	1.37204	0	0.0956343	0	0	0	0.854179	0.353678	0	0	0.57804	0	0.0439689	83	1587.8	22.9259	83	54	9.08228	28.968	1	BRAC3326.4e_ROI1_Vehicle.csv	Vehicle	33	BRAC3326.4e_ROI1_Vehicle.	1	01_Vehicle	01_BRAC3326.4e_ROI1_Vehicle.	33B	33B_Dendritic_cells_CD103	Dendritic cells cDC1	1425.6	22.211	14.7566	8.30266	0	16.7621	286.45
0	0.211323	0.749137	0.0113667	0.247179	0.0713038	0	0.0116674	0	0.0178225	0.027549	1.30004	1.28192	0	0	0	0	0.085254	0.195263	0.425594	0	0.0282434	0.300237	0	0.0495936	84	1658.64	22.98	84	100	17.9555	43.108	1	BRAC3326.4e_ROI1_Vehicle.csv	Vehicle	11	BRAC3326.4e_ROI1_Vehicle.	1	01_Vehicle	01_BRAC3326.4e_ROI1_Vehicle.	11	11_Type1_macrophages	Macrophages type 1	1381.84	15.6805	30.2053	36.1772	68.8641	54.2144	287.885
0	0.287189	0.618859	0	0.465404	0.654554	0	0.0626245	0	0	0.0724973	1.26945	1.14881	0.0342349	0	0	0	0	0.383266	0.270889	0	0	0.283749	0	0.0945041	85	2226.05	21.8158	85	38	7.69201	22.968	1	BRAC3326.4e_ROI1_Vehicle.csv	Vehicle	4	BRAC3326.4e_ROI1_Vehicle.	1	01_Vehicle	01_BRAC3326.4e_ROI1_Vehicle.	4	Leukocytes_unclassified	Leukocytes unclassified	1136.33	13.7188	45.7249	108.973	240.264	108.457	46.9159
0	0.434186	0.220101	0.0315741	0.35168	0.156855	0	0.0341226	0	0	0.15305	0.533475	0.585268	0	0	0	0	0	0.217799	0.329981	0	0.156908	0.390447	0	0.0272057	86	2243.14	21.6667	86	36	7.46516	23.312	1	BRAC3326.4e_ROI1_Vehicle.csv	Vehicle	22	BRAC3326.4e_ROI1_Vehicle.	1	01_Vehicle	01_BRAC3326.4e_ROI1_Vehicle.	22	Unclassified	Unclassified	1132.63	14.3398	34.5519	97.3226	247.494	122.144	59.6895
0.0104257	0.035646	0.140132	0.0191036	0.252622	0.458617	0	0.132282	0	0	0.0231504	1.40617	1.40035	0.0960704	0	0	0	0	0.0206046	0.12627	0	0.215763	0.0641572	0	0.0316742	87	2349.19	22.1092	87	119	13.3313	43.866	1	BRAC3326.4e_ROI1_Vehicle.csv	Vehicle	24	BRAC3326.4e_ROI1_Vehicle.	1	01_Vehicle	01_BRAC3326.4e_ROI1_Vehicle.	24	Leukocytes_unclassified	Leukocytes unclassified	1113.95	15.5674	86.5888	23.3954	309.183	217.669	46.7234
0	0.25083	0.563647	0.0307207	0.52976	0.175835	0	0.176351	0.0228687	0	0.230139	1.9822	1.94623	0	0	0	0	0	0.24069	0.382947	0	0	0.574018	0	0.0468447	88	2388.42	22.4324	88	74	10.6356	35.452	1	BRAC3326.4e_ROI1_Vehicle.csv	Vehicle	11	BRAC3326.4e_ROI1_Vehicle.	1	01_Vehicle	01_BRAC3326.4e_ROI1_Vehicle.	11	11_Type1_macrophages	Macrophages type 1	1109.38	35.5945	121.754	16.5968	337.526	255.073	73.5979
0	0.196485	0.172755	0	0.073982	0.0917597	0	0.00923068	0	0	0	0.260217	0.214482	0.00442492	0	0	0	0	0	0	0	0	0	0	0.0548153	89	2634.43	21.5918	89	49	10.4107	29.21	1	BRAC3326.4e_ROI1_Vehicle.csv	Vehicle	26	BRAC3326.4e_ROI1_Vehicle.	1	01_Vehicle	01_BRAC3326.4e_ROI1_Vehicle.	26	Unclassified	Unclassified	1112.49	10.6204	158.783	136.05	548.016	122.551	310.005
0	1.09807	0.1915	1.44558	0.334544	0.760278	0.0244755	0.0286534	0.837662	0	0	1.92217	1.98431	0.00512176	0.115019	0	0	0.134258	0.220215	0.296266	0	0.111194	0.176202	0	0.0509684	90	1546.52	25.0945	90	127	15.969	47.038	1	BRAC3326.4e_ROI1_Vehicle.csv	Vehicle	13	BRAC3326.4e_ROI1_Vehicle.	1	01_Vehicle	01_BRAC3326.4e_ROI1_Vehicle.	13B	13B_CD8_Tcells	CD8 T cells	1450.41	19.5527	16.1107	0	31.5805	24.6963	259.681
0	0.205667	0.226439	0	0.482704	0.0656015	0	0.0437143	0	0	0	0.451504	0.542471	0	0	0	0	0	0.430588	0.329493	0	0	0.430105	0	0.315047	91	1610.67	23.0909	91	33	8.35791	22.726	1	BRAC3326.4e_ROI1_Vehicle.csv	Vehicle	17	BRAC3326.4e_ROI1_Vehicle.	1	01_Vehicle	01_BRAC3326.4e_ROI1_Vehicle.	17	Tumour_metacluster	Tumour	1411.12	23.4907	24.3914	23.709	22.871	6.5206	301.709
0	0.121197	0.250997	0.124	0.358411	0.11419	0	0.0290766	0	0	0.0787114	0.275204	0.317913	0	0	0	0	0	0.196985	0.277322	0	0.0806954	0.151092	0	0.0883586	92	2248.71	22	92	35	8.21981	26.14	1	BRAC3326.4e_ROI1_Vehicle.csv	Vehicle	6	BRAC3326.4e_ROI1_Vehicle.	1	01_Vehicle	01_BRAC3326.4e_ROI1_Vehicle.	6	Unclassified	Unclassified	1131.11	14.4575	31.7029	93.578	249.722	126.58	64.083
0.0151299	0.165223	0.828255	0	0.599866	0.129788	0	0.131525	0	0	0.167982	1.79555	1.8014	0.00528832	0	0	0	0.103968	0.174873	0.254994	0	0.17065	0.6054	0	0.0153824	93	2400.55	23.2561	93	82	11.2558	35.866	1	BRAC3326.4e_ROI1_Vehicle.csv	Vehicle	11	BRAC3326.4e_ROI1_Vehicle.	1	01_Vehicle	01_BRAC3326.4e_ROI1_Vehicle.	11	11_Type1_macrophages	Macrophages type 1	1107.52	46.6662	130.938	28.4546	346.26	266.56	83.5523
0	0.258898	0.37336	0.0534902	0.519768	0.123426	0	0.1446	0	0	0.0471426	1.2641	1.31143	0.00765251	0	0	0	0	0.367052	0.334241	0	0.066455	0.504716	0	0.0614879	94	2408.41	21.7529	94	85	14.2811	41.108	1	BRAC3326.4e_ROI1_Vehicle.csv	Vehicle	18	BRAC3326.4e_ROI1_Vehicle.	1	01_Vehicle	01_BRAC3326.4e_ROI1_Vehicle.	18	Tumour_metacluster	Tumour	1108.41	54.6289	138.265	36.436	353.305	274.547	91.2049
0	0.276758	0.168403	0.0231973	0.109953	0.0407821	0	0	0	0	0	0.168967	0.180486	0	0	0	0	0	0.00167052	0	0	0	0	0	0.0325863	95	2625.9	22.2653	95	49	11.3102	34.452	1	BRAC3326.4e_ROI1_Vehicle.csv	Vehicle	19	BRAC3326.4e_ROI1_Vehicle.	1	01_Vehicle	01_BRAC3326.4e_ROI1_Vehicle.	19	Unclassified	Unclassified	1111.26	7.53251	166.879	144.247	539.951	129.89	301.462
0.0661744	0.348839	0.359844	0.0481662	0.530282	0.225851	0	0.166981	0	0	0.092305	2.05988	2.01733	0.0140488	0	0	0.0600732	0	0.495308	0.361847	0	0.222663	0.382847	0	0.111453	96	3835.46	22.6016	96	123	13.9593	46.624	1	BRAC3326.4e_ROI1_Vehicle.csv	Vehicle	18	BRAC3326.4e_ROI1_Vehicle.	1	01_Vehicle	01_BRAC3326.4e_ROI1_Vehicle.	18	Tumour_metacluster	Tumour	1685.79	13.8061	36.8265	169.359	19.8623	9.72956	186.48
0	0.0697339	0.121808	0	0	0.0749371	0	0.0028269	0	0	0	0.0219787	0.0516086	0	0	0	0	0	0	0	0	0	0	0	0	97	3955.12	23.525	97	40	8.40144	24.726	1	BRAC3326.4e_ROI1_Vehicle.csv	Vehicle	26	BRAC3326.4e_ROI1_Vehicle.	1	01_Vehicle	01_BRAC3326.4e_ROI1_Vehicle.	26	Unclassified	Unclassified	1776.85	77.9052	87.0855	184.714	81.8991	92.7379	227.454
0	0.023566	0.29962	0.0315741	0.373585	0.027334	0	0.0376919	0	0	0.076525	0.402737	0.439877	0	0	0	0	0	0.530787	0.239437	0	0	0.532573	0	0.133226	98	1625.14	24.3333	98	36	8.34094	24.382	1	BRAC3326.4e_ROI1_Vehicle.csv	Vehicle	22	BRAC3326.4e_ROI1_Vehicle.	1	01_Vehicle	01_BRAC3326.4e_ROI1_Vehicle.	22	Unclassified	Unclassified	1401.18	10.9459	13.2104	37.386	37.1063	20.9322	307.064
0	0.0176745	0.191905	0.0710417	0	0.0208159	0	0.00235575	0	0	0	0.0787817	0.0416854	0.00903421	0	0	0	0	0	0	0	0	0.0157387	0	0.0122426	99	1884.5	23.75	99	48	10.2281	34.038	1	BRAC3326.4e_ROI1_Vehicle.csv	Vehicle	7	BRAC3326.4e_ROI1_Vehicle.	1	01_Vehicle	01_BRAC3326.4e_ROI1_Vehicle.	7	Unclassified	Unclassified	1258.38	141.287	236.003	192.062	293.749	160.168	244.64
0.0164325	0.153143	0.169863	0.0758462	0.0415324	0.0759948	0	0.000533269	0	0	0.0729774	1.17119	1.20183	0.0028718	0	0	0	0	0.00108418	0.00703561	0	0.177407	0.0250152	0	0.0639572	100	2592.75	25.4172	100	151	17.2824	54.522	1	BRAC3326.4e_ROI1_Vehicle.csv	Vehicle	26	BRAC3326.4e_ROI1_Vehicle.	1	01_Vehicle	01_BRAC3326.4e_ROI1_Vehicle.	26	Unclassified	Unclassified	1106.54	16.224	198.598	176.337	508.538	159.381	268.202
0	0.204198	0.118976	0.0108254	0.00405453	0.0666108	0	0.00584143	0	0	0.131186	0.705856	0.74275	0	0	0	0	0	0	0.00505894	0	0	0.0215845	0	0.0739996	101	2610.47	23.9143	101	105	14.1374	43.28	1	BRAC3326.4e_ROI1_Vehicle.csv	Vehicle	26	BRAC3326.4e_ROI1_Vehicle.	1	01_Vehicle	01_BRAC3326.4e_ROI1_Vehicle.	26	Unclassified	Unclassified	1108.76	11.2277	181.539	159.095	525.22	143.345	285.95
0.0145959	0.961644	0.268174	0.0936078	0.709391	0.102944	0.0170772	0.216336	0	0	0.0324106	1.2762	1.22682	0	0	0	0	0	0.791388	0.332916	0	0.179227	0.362916	0	0.115888	102	3862.39	23.9765	102	85	12.1546	36.866	1	BRAC3326.4e_ROI1_Vehicle.csv	Vehicle	20	BRAC3326.4e_ROI1_Vehicle.	1	01_Vehicle	01_BRAC3326.4e_ROI1_Vehicle.	20B	20B_Dendritic_cells	Dendritic cells other	1705.21	18.3187	36.3672	173.607	8.90212	0	211.844
0	0	0.074623	0	0	0.0243698	0	0	0	0	0	0.0153059	0.0315034	0	0	0	0	0	0	0	0	0	0	0	0	103	4229.93	23.2439	103	41	8.04898	28.624	1	BRAC3326.4e_ROI1_Vehicle.csv	Vehicle	7	BRAC3326.4e_ROI1_Vehicle.	1	01_Vehicle	01_BRAC3326.4e_ROI1_Vehicle.	7	Unclassified	Unclassified	1998.76	166.215	147.96	161.044	143.582	134.941	226.917
0	0.35468	0.196253	0.0952006	0.278651	0.0647605	0	0.0286338	0	0	0.076525	1.73788	1.83837	0.0040152	0	0	0	0	0.508669	0.138014	0	0	0.0559599	0	0.0919774	104	1523.84	25.1852	104	108	13.0017	39.108	1	BRAC3326.4e_ROI1_Vehicle.csv	Vehicle	22	BRAC3326.4e_ROI1_Vehicle.	1	01_Vehicle	01_BRAC3326.4e_ROI1_Vehicle.	22	Unclassified	Unclassified	1465.19	38.6238	36.6805	22.6773	54.2532	11.3676	247.649
0.109193	0.206328	0.507833	0.0334314	0.671362	0.874934	0	0.288762	0	0	0.0441962	1.45236	1.44682	0.0255084	0	0	0	0	0.205515	0.523022	0	0.0623016	0.463745	0	0.0182875	105	2282.71	23.1985	105	136	20.0502	57.936	1	BRAC3326.4e_ROI1_Vehicle.csv	Vehicle	4	BRAC3326.4e_ROI1_Vehicle.	1	01_Vehicle	01_BRAC3326.4e_ROI1_Vehicle.	4	Leukocytes_unclassified	Leukocytes unclassified	1123.19	30.6479	35.3548	76.6139	266.14	155.598	59.9756
0	0.114645	0.0935531	0	0.101768	0.0810131	0	0.00611221	0	0	0.22337	0.211487	0.205454	0	0	0	0	0	0.00442463	0	0	0	0	0	0.0336094	106	2632	25.6757	106	37	10.3073	28.554	1	BRAC3326.4e_ROI1_Vehicle.csv	Vehicle	26	BRAC3326.4e_ROI1_Vehicle.	1	01_Vehicle	01_BRAC3326.4e_ROI1_Vehicle.	26	Unclassified	Unclassified	1108.25	6.00035	160.146	137.596	544.149	122.915	307.071
0	0	0.125562	0	0	0.0128098	0	0	0	0	0	0.0425798	0.0365184	0	0	0	0	0	0	0	0	0	0	0	0.0050226	107	2941.64	26.3846	107	39	9.35282	26.382	1	BRAC3326.4e_ROI1_Vehicle.csv	Vehicle	7	BRAC3326.4e_ROI1_Vehicle.	1	01_Vehicle	01_BRAC3326.4e_ROI1_Vehicle.	7	Unclassified	Unclassified	1169.96	114.892	135.742	167.124	484.565	172.264	276.976
0	0.035349	0.0563924	0	0	0.0520396	0	0	0	0	0	0.0368162	0.0211138	0	0	0	0	0	0	0.0110664	0	0	0	0	0	108	3016.19	25.3542	108	48	11.1153	34.038	1	BRAC3326.4e_ROI1_Vehicle.csv	Vehicle	26	BRAC3326.4e_ROI1_Vehicle.	1	01_Vehicle	01_BRAC3326.4e_ROI1_Vehicle.	26	Unclassified	Unclassified	1196.74	133.941	133.135	125.126	419.639	152.794	258.209
0	0	0.0467544	0	0	0.0374685	0	0	0	0	0	0.0186856	0.0350971	0	0	0	0	0	0	0.0398391	0	0	0	0	0	109	3602.03	25.625	109	40	10.068	31.21	1	BRAC3326.4e_ROI1_Vehicle.csv	Vehicle	7	BRAC3326.4e_ROI1_Vehicle.	1	01_Vehicle	01_BRAC3326.4e_ROI1_Vehicle.	7	Unclassified	Unclassified	1516.08	107.768	88.8508	160.309	226.536	80.0905	79.0077
0.031409	0.545082	0.231436	0	0.563204	0.169018	0	0.229969	0	0	0.0348721	1.8137	1.76682	0.00548914	0	0	0	0	0.248927	0.0067239	0	0	0.109537	0	0.0471107	110	3876.29	23.1646	110	79	12.9821	39.038	1	BRAC3326.4e_ROI1_Vehicle.csv	Vehicle	33	BRAC3326.4e_ROI1_Vehicle.	1	01_Vehicle	01_BRAC3326.4e_ROI1_Vehicle.	33A	Tumour_metacluster	Tumour	1716.31	31.6758	44.4509	178.795	12.998	13.9266	220.974
0	0.0577126	0.198032	0.0347959	0.099981	0.0866619	0	0.00230767	0	0	0	1.58578	1.61173	0	0	0	0	0	0.0199703	0	0	0.0344964	0.00770876	0	0.534858	111	2657.06	25.551	111	98	12.4705	38.28	1	BRAC3326.4e_ROI1_Vehicle.csv	Vehicle	8	BRAC3326.4e_ROI1_Vehicle.	1	01_Vehicle	01_BRAC3326.4e_ROI1_Vehicle.	8	Unclassified	Unclassified	1110.36	29.8553	135.908	113.106	567.252	100.879	331.971
0	2.58725	1.33916	0.15288	0.727479	1.30578	0.0420693	0.198001	0.0650878	0	0.292828	1.69049	1.62603	0	0.29964	0	0	0	1.54703	0.451572	0	0.130354	0.753345	0.172547	0.0751563	112	1578.09	25.8	112	65	12.0531	31.796	1	BRAC3326.4e_ROI1_Vehicle.csv	Vehicle	33	BRAC3326.4e_ROI1_Vehicle.	1	01_Vehicle	01_BRAC3326.4e_ROI1_Vehicle.	33B	33B_Dendritic_cells_CD103	Dendritic cells cDC1	1429.54	13.2902	16.2519	11.6313	0	26.7821	278.008
0	0.219439	0.372434	0.0270635	0.366328	0.0475791	0	0.0867241	0	0	0	0.306405	0.288941	0	0	0	0	0	0.285845	0.351251	0	0	0.34121	0	0.0669897	113	2251.33	26.8095	113	42	8.59533	28.21	1	BRAC3326.4e_ROI1_Vehicle.csv	Vehicle	6	BRAC3326.4e_ROI1_Vehicle.	1	01_Vehicle	01_BRAC3326.4e_ROI1_Vehicle.	6	Unclassified	Unclassified	1125.85	18.0798	26.2578	88.1709	246.708	126.252	63.8805
0	0.61443	0.310493	1.59845	0.441572	0.826781	0	0.085732	1.08511	0	0.0862645	1.52196	1.469	0.00289095	0.129844	0	0	0	0.0910168	0.251107	0.100565	0	0.425651	0	0.0052235	114	2372.24	26.1333	114	75	11.9575	36.624	1	BRAC3326.4e_ROI1_Vehicle.csv	Vehicle	13	BRAC3326.4e_ROI1_Vehicle.	1	01_Vehicle	01_BRAC3326.4e_ROI1_Vehicle.	13B	13B_CD8_Tcells	CD8 T cells	1107.29	19.602	106.848	0	322.97	238.498	58.3942
0	0.296982	0.185143	0.0590476	0.0100735	0.0519045	0.0124724	0.00694208	0	0	0.07264	0.119672	0.132189	0.00563171	0	0	0	0	0.00106306	0.0278032	0.242434	0	0.0294334	0	0.0272892	115	2583.57	28.961	115	77	12.8171	51.764	1	BRAC3326.4e_ROI1_Vehicle.csv	Vehicle	14	BRAC3326.4e_ROI1_Vehicle.	1	01_Vehicle	01_BRAC3326.4e_ROI1_Vehicle.	14A	Unclassified	Unclassified	1102.27	23.3605	207.027	184.959	498.723	167	258.619
0.0689253	0.381341	0.0603797	0	0.0210533	0.0416317	0	0	0	0	0.3061	0.182909	0.2284	0	0	0	0	0	0	0	0	0	0.020985	0	0.133061	116	2604.19	27	116	36	9.4348	26.726	1	BRAC3326.4e_ROI1_Vehicle.csv	Vehicle	19	BRAC3326.4e_ROI1_Vehicle.	1	01_Vehicle	01_BRAC3326.4e_ROI1_Vehicle.	19	Unclassified	Unclassified	1105.39	7.63878	187.065	164.789	518.233	148.079	279.321
0.0393308	0.204283	0.207713	0	0.079042	0.107718	0	0.0105959	0	0	0.0847661	0.888188	0.907162	0	0	0	0	0	0.0280484	0.00817213	0	0	0	0	0.355509	117	2736.8	27.1385	117	65	11.8628	31.382	1	BRAC3326.4e_ROI1_Vehicle.csv	Vehicle	8	BRAC3326.4e_ROI1_Vehicle.	1	01_Vehicle	01_BRAC3326.4e_ROI1_Vehicle.	8	Unclassified	Unclassified	1118.81	31.8267	62.0615	38.9129	630.966	49.0494	403.246
0	0.0468259	0.126358	0	0	0.0892108	0	0.00269228	0	0	0	0.0277685	0.0203634	0	0.0579661	0	0	0	0	0	0	0	0.00899355	0	0	118	3593.65	27.0952	118	84	12.6156	45.936	1	BRAC3326.4e_ROI1_Vehicle.csv	Vehicle	26	BRAC3326.4e_ROI1_Vehicle.	1	01_Vehicle	01_BRAC3326.4e_ROI1_Vehicle.	26	Unclassified	Unclassified	1509.31	106.019	92.8766	163.221	220.063	80.5363	84.2305
1.71932	0.107863	0.119947	0	0.14892	0.672799	0	0.00988234	0	0	0	1.68631	1.66466	0.009427	0	0	0	0	0.393299	0.039775	0	0	0.204707	0	0.0559169	119	1687.99	27.9275	119	69	11.7489	31.796	1	BRAC3326.4e_ROI1_Vehicle.csv	Vehicle	31	BRAC3326.4e_ROI1_Vehicle.	1	01_Vehicle	01_BRAC3326.4e_ROI1_Vehicle.	31	31_Bcells	B cells	1360.4	0	57.1802	17.4136	98.6151	83.806	268.036
0	0.139858	0.224833	0	0.229664	0.0683187	0	0.0166055	0	0	0.0470923	1.30969	1.34323	0	0	0	0	0	0.0668668	0.182703	0	0.085586	0.188718	0	0.00537773	120	2302.74	28.735	120	117	13.1508	40.28	1	BRAC3326.4e_ROI1_Vehicle.csv	Vehicle	6	BRAC3326.4e_ROI1_Vehicle.	1	01_Vehicle	01_BRAC3326.4e_ROI1_Vehicle.	6	Unclassified	Unclassified	1114.22	44.8337	43.3014	67.6426	273.513	171.736	42.4194
0	0	0.14312	0	0.00183502	0.0775211	0	0.00194958	0	0	0	0.0442228	0.04618	0	0	0	0	0	0	0.0183168	0	0	0	0	0	121	3959.71	27.7069	121	58	10.3272	34.038	1	BRAC3326.4e_ROI1_Vehicle.csv	Vehicle	7	BRAC3326.4e_ROI1_Vehicle.	1	01_Vehicle	01_BRAC3326.4e_ROI1_Vehicle.	7	Unclassified	Unclassified	1777.82	75.3359	84.8107	178.542	85.9271	97.3901	221.352
0	0.245473	0.230994	0.0366667	0.178634	0.193386	0	0	0	0	0	0.486315	0.556164	0	0	0	0	0	0.160911	0.136821	0	0	0.0974785	0	0.060794	122	2242	29.7097	122	31	7.94699	20.726	1	BRAC3326.4e_ROI1_Vehicle.csv	Vehicle	6	BRAC3326.4e_ROI1_Vehicle.	1	01_Vehicle	01_BRAC3326.4e_ROI1_Vehicle.	6	Unclassified	Unclassified	1125.03	8.43019	28.739	92.0818	239.794	116.771	54.3176
0.0573333	0.282953	0.222288	0.0822361	0.331832	0.256414	0	0.0486354	0.0427878	0	0	2.0307	1.97365	0.00542053	0	0	0	0	0.119605	0.261972	0	0	0.395328	0	0.0122426	123	2364.39	29.1	123	80	11.6114	35.866	1	BRAC3326.4e_ROI1_Vehicle.csv	Vehicle	24	BRAC3326.4e_ROI1_Vehicle.	1	01_Vehicle	01_BRAC3326.4e_ROI1_Vehicle.	24	Leukocytes_unclassified	Leukocytes unclassified	1105.2	11.591	98.4753	8.39422	315.18	230.134	50.5262
0.0330006	0.511025	0.133428	0	0.0782647	0	0	0	0	0	0	0.243221	0.275011	0	0	0	0	0	0.0109141	0	0	0	0.0671519	0	0.0962259	124	2599.29	29	124	45	10.045	29.554	1	BRAC3326.4e_ROI1_Vehicle.csv	Vehicle	19	BRAC3326.4e_ROI1_Vehicle.	1	01_Vehicle	01_BRAC3326.4e_ROI1_Vehicle.	19	Unclassified	Unclassified	1103.19	8.81723	191.526	169.364	512.94	152.035	274.2
0	0	0.102968	0	0	0.0531469	0	0	0	0	0	0.0481488	0.0430223	0	0	0	0	0	0	0	0	0	0	0	0	125	3312.32	28.0851	125	47	9.74016	27.382	1	BRAC3326.4e_ROI1_Vehicle.csv	Vehicle	7	BRAC3326.4e_ROI1_Vehicle.	1	01_Vehicle	01_BRAC3326.4e_ROI1_Vehicle.	7	Unclassified	Unclassified	1333.62	192.599	201.428	258.279	222.307	207.19	273.87
0	0.33391	0.121321	0.105736	0.358015	1.50358	0	0.031556	0	0	1.07507	2.48015	2.51813	0	0.113236	0	0	0	0.23527	0.13392	0.363965	0.175153	0.214286	0	0.0176693	126	3813.28	28.8837	126	86	11.8728	36.452	1	BRAC3326.4e_ROI1_Vehicle.csv	Vehicle	4	BRAC3326.4e_ROI1_Vehicle.	1	01_Vehicle	01_BRAC3326.4e_ROI1_Vehicle.	4	Leukocytes_unclassified	Leukocytes unclassified	1665.01	32.6488	44.7198	161.625	41.2588	32.4202	163.448
0.0111771	1.03748	0.599671	0.0102402	0.576888	0.267998	0.0958327	0.181391	0	0	0	1.98214	1.88801	0.0117201	0.115647	0	0	0	0.953764	0.373702	0	0	0.279971	0	0.104598	127	3854.53	28.1622	127	111	15.3692	45.694	1	BRAC3326.4e_ROI1_Vehicle.csv	Vehicle	33	BRAC3326.4e_ROI1_Vehicle.	1	01_Vehicle	01_BRAC3326.4e_ROI1_Vehicle.	33B	33B_Dendritic_cells_CD103	Dendritic cells cDC1	1696.53	9.43918	29.8978	167.492	0	8.90212	203.159
0	0.0297676	0.205351	0	0.0110901	0.101722	0	0.00396757	0	0	0	0.0195262	0.0295669	0	0	0	0	0	0.00143606	0	0	0	0	0	0.0171305	128	3936.4	25.4912	128	57	12.6345	37.522	1	BRAC3326.4e_ROI1_Vehicle.csv	Vehicle	7	BRAC3326.4e_ROI1_Vehicle.	1	01_Vehicle	01_BRAC3326.4e_ROI1_Vehicle.	7	Unclassified	Unclassified	1761.05	73.03	80.9618	198.955	63.103	74.0308	237.796
0	0	0.123038	0	0	0.0908328	0	0.0025699	0	0	0	0.0222007	0.0351969	0.0098555	0	0	0	0	0.00372071	0	0	0	0	0	0	129	3945.43	29.1818	129	44	9.37524	28.038	1	BRAC3326.4e_ROI1_Vehicle.csv	Vehicle	7	BRAC3326.4e_ROI1_Vehicle.	1	01_Vehicle	01_BRAC3326.4e_ROI1_Vehicle.	7	Unclassified	Unclassified	1765.75	70.252	78.9269	189.383	71.5763	83.2066	229.111
0	1.17359	0.631009	0.0811905	0.635317	0.445189	0	0.0448387	0	0	0.157423	1.17414	1.18857	0.0185847	0	0	0	0.121791	0.743699	0.399886	0	0.0403477	0.421552	0	0.027983	130	1578.5	32.6857	130	70	10.1788	34.554	1	BRAC3326.4e_ROI1_Vehicle.csv	Vehicle	33	BRAC3326.4e_ROI1_Vehicle.	1	01_Vehicle	01_BRAC3326.4e_ROI1_Vehicle.	33B	33B_Dendritic_cells_CD103	Dendritic cells cDC1	1423.99	17.293	19.4839	10.0001	0	28.4276	272.991
0.00578394	0.441107	1.59199	0.0590266	0.900725	0.793429	0	0.415622	0	0	0	1.15248	1.12999	0.100464	0	0	0	0	0.271092	0.30274	0	0.168978	0.613113	0	0.190681	131	1604.93	30.453	131	117	13.2097	48.866	1	BRAC3326.4e_ROI1_Vehicle.csv	Vehicle	10	BRAC3326.4e_ROI1_Vehicle.	1	01_Vehicle	01_BRAC3326.4e_ROI1_Vehicle.	10	10_Type1_macrophages	Macrophages type 1	1408.96	23.317	27.0146	16.5586	18.7157	9.36773	292.43
0.676721	0.269678	0.212437	0	0.364821	0.604788	0	0.0243665	0	0	0	1.19997	1.14194	0	0	0	0	0	0.440848	0.365832	0	0.0570574	0.405015	0.226577	0.0281501	132	1634.82	29.4444	132	99	12.1546	37.452	1	BRAC3326.4e_ROI1_Vehicle.csv	Vehicle	31	BRAC3326.4e_ROI1_Vehicle.	1	01_Vehicle	01_BRAC3326.4e_ROI1_Vehicle.	31	31_Bcells	B cells	1391.19	0	7.38635	46.4614	47.4716	31.4864	296.969
0	0.263289	0.330788	0.0391954	0.333335	0.0772601	0	0.0177235	0	0	0.0949965	1.45695	1.41391	0.00373829	0	0	0	0	0.18456	0.333311	0	0.0509089	0.264647	0	0.0580275	133	1655.83	30.1379	133	58	9.50644	29.624	1	BRAC3326.4e_ROI1_Vehicle.csv	Vehicle	6	BRAC3326.4e_ROI1_Vehicle.	1	01_Vehicle	01_BRAC3326.4e_ROI1_Vehicle.	6	Unclassified	Unclassified	1377.83	9.55911	25.1406	41.58	67.9215	52.1587	283.652
1.10698	0.244801	0.290552	0	0.282491	0.786629	0	0.00810948	0	0	0.06122	1.63331	1.58852	0.0120456	0	0	0	0	0.41756	0.516701	0	0	0.351784	0	0.0950717	134	1677.06	29.9889	134	90	11.731	38.452	1	BRAC3326.4e_ROI1_Vehicle.csv	Vehicle	31	BRAC3326.4e_ROI1_Vehicle.	1	01_Vehicle	01_BRAC3326.4e_ROI1_Vehicle.	31	31_Bcells	B cells	1365.21	0	46.0716	24.5392	88.3529	73.1397	271.907
0	0.170033	0.926574	0.0143882	0.43387	0.39495	0	0.166794	0	0	0.178588	0.607794	0.739172	0.0328517	0.0616348	0	0	0	0.207041	0.346077	0	0.207465	0.579851	0	0.0601469	135	2262.25	30.6709	135	79	12.0446	34.452	1	BRAC3326.4e_ROI1_Vehicle.csv	Vehicle	11	BRAC3326.4e_ROI1_Vehicle.	1	01_Vehicle	01_BRAC3326.4e_ROI1_Vehicle.	11	11_Type1_macrophages	Macrophages type 1	1119.81	22.5235	20.5448	78.6558	248.803	133.958	72.1842
0.0354473	0.157923	0.0464029	0	0.0220695	0.0285475	0	0	0	0	0	0.142592	0.19435	0	0	0	0	0	0	0	0	0	0	0	0.0478256	136	2627.49	29.6286	136	35	8.80391	25.726	1	BRAC3326.4e_ROI1_Vehicle.csv	Vehicle	31	BRAC3326.4e_ROI1_Vehicle.	1	01_Vehicle	01_BRAC3326.4e_ROI1_Vehicle.	31	31_Bcells	B cells	1104.01	0	163.707	141.368	538.433	125.434	302.125
0	0.249371	0.241058	0	0.130431	0.0587742	0	0.00266061	0	0	0	1.96789	2.00977	0	0	0	0	0	0.00671187	0	0	0	0.0285485	0	0.150979	137	2723.54	28.5176	137	85	13.6715	37.866	1	BRAC3326.4e_ROI1_Vehicle.csv	Vehicle	19	BRAC3326.4e_ROI1_Vehicle.	1	01_Vehicle	01_BRAC3326.4e_ROI1_Vehicle.	19	Unclassified	Unclassified	1115.39	45.1098	72.7098	49.2916	620.897	52.9434	397.82
0.0630842	0.433992	0.193524	0.0577966	0.223796	0.146641	0	0.219066	0	0	0.0933864	0.964213	0.867829	0.0404243	0.165056	0	0	0	0.143405	0.407053	0	0	0.275682	0	0.121684	138	2762.54	29.2881	138	59	9.87023	32.796	1	BRAC3326.4e_ROI1_Vehicle.csv	Vehicle	22	BRAC3326.4e_ROI1_Vehicle.	1	01_Vehicle	01_BRAC3326.4e_ROI1_Vehicle.	22	Unclassified	Unclassified	1121.12	10.1644	41.6822	22.673	647.406	46.8072	382.186
0	0.0424188	0.185787	0	0	0.0582844	0	0	0	0	0	0.0277756	0.0357613	0	0	0	0	0	0	0	0	0	0	0	0.00652938	139	2997.08	31.7333	139	60	11.1963	36.694	1	BRAC3326.4e_ROI1_Vehicle.csv	Vehicle	7	BRAC3326.4e_ROI1_Vehicle.	1	01_Vehicle	01_BRAC3326.4e_ROI1_Vehicle.	7	Unclassified	Unclassified	1183.78	119.548	123.7	127.919	432.984	149.509	255.139
0	0	0.183498	0	0.00171663	0.104751	0	0	0	0	0	0.0204819	0.0248341	0	0	0	0	0	0	0	0	0	0	0	0	140	3008.13	29.629	140	62	10.3392	35.038	1	BRAC3326.4e_ROI1_Vehicle.csv	Vehicle	7	BRAC3326.4e_ROI1_Vehicle.	1	01_Vehicle	01_BRAC3326.4e_ROI1_Vehicle.	7	Unclassified	Unclassified	1189.78	126.28	127.297	124.494	424.408	149.816	255.163
0	0.880511	0.632995	1.42314	0.500554	0.739494	0	0.045339	0.797674	0	0.134385	1.71547	1.56523	0.00669052	0	0.0462481	0	0	0.543254	0.348138	0	0.172216	0.457295	0	0.0825944	141	1588.39	31.2073	141	82	12.3888	35.624	1	BRAC3326.4e_ROI1_Vehicle.csv	Vehicle	13	BRAC3326.4e_ROI1_Vehicle.	1	01_Vehicle	01_BRAC3326.4e_ROI1_Vehicle.	13B	13B_CD8_Tcells	CD8 T cells	1418.82	24.8752	22.625	0	8.30266	18.9841	280.607
0	0.282792	0.135583	0	0.315073	0	0	0.0251951	0	0	0.162053	0.799879	0.764572	0.00637709	0	0	0	0	0.231012	0.424667	0	0.166138	0.133316	0	0.170829	142	1662	31.7941	142	34	7.39454	21.554	1	BRAC3326.4e_ROI1_Vehicle.csv	Vehicle	8	BRAC3326.4e_ROI1_Vehicle.	1	01_Vehicle	01_BRAC3326.4e_ROI1_Vehicle.	8	Unclassified	Unclassified	1372.78	8.29084	30.9096	37.0869	74.3063	58.5275	278.727
0	0.153032	0.292614	0.0478596	0.268489	0.105095	0	0.0611908	0	0	0	1.60978	1.58331	0.00456465	0	0	0	0	0.211376	0.191973	0	0	0.263145	0	0.0533597	143	2282.53	31.5263	143	95	14.8347	41.28	1	BRAC3326.4e_ROI1_Vehicle.csv	Vehicle	6	BRAC3326.4e_ROI1_Vehicle.	1	01_Vehicle	01_BRAC3326.4e_ROI1_Vehicle.	6	Unclassified	Unclassified	1115.04	35.0999	28.4205	68.7709	259.186	151.968	54.8958
0	0.273035	1.60325	0.0827912	0.992194	0.878416	0	0.324262	0.116464	0	0.274082	1.38779	1.42536	0.0332079	0	0	0	0	0.145078	0.351507	0	0.0680564	1.17015	0	0.0256383	144	2382.57	30.9398	144	83	12.1238	33.796	1	BRAC3326.4e_ROI1_Vehicle.csv	Vehicle	10	BRAC3326.4e_ROI1_Vehicle.	1	01_Vehicle	01_BRAC3326.4e_ROI1_Vehicle.	10	10_Type1_macrophages	Macrophages type 1	1101.46	27.2894	111.896	11.3901	327.542	247.228	64.1165
0	0.214566	1.62864	0	1.21436	0.984488	0	0.645455	0.0130176	0	0	1.43972	1.4643	0.0478118	0	0	0.113677	0	0.130664	0.152794	0	0.260708	1.28076	0	0.0244281	145	2392.46	29.7385	145	65	11.9965	35.968	1	BRAC3326.4e_ROI1_Vehicle.csv	Vehicle	10	BRAC3326.4e_ROI1_Vehicle.	1	01_Vehicle	01_BRAC3326.4e_ROI1_Vehicle.	10	10_Type1_macrophages	Macrophages type 1	1101.74	37.2163	120.594	20.5404	335.896	257.119	73.3683
0	0.34177	0.0813015	0.100294	0.115775	0.20571	0	0.0732675	0	0	0	1.02341	1.00885	0.00589398	0	0	0	0	0.1427	0.219198	0	0	0.140049	0.329869	0.138793	146	2756.56	30.6471	146	34	7.40862	25.554	1	BRAC3326.4e_ROI1_Vehicle.csv	Vehicle	19	BRAC3326.4e_ROI1_Vehicle.	1	01_Vehicle	01_BRAC3326.4e_ROI1_Vehicle.	19	Unclassified	Unclassified	1118.7	15.1408	44.591	23.3787	642.245	44.2244	385.819
0	0.340128	0.138472	0	0.22831	0.0720089	0	0.0305007	0	0	0	1.29237	1.27319	0	0	0	0	0	0.109745	0.0163084	0	0	0.104071	0	0.00554528	147	3801.22	31.8816	147	76	10.606	34.452	1	BRAC3326.4e_ROI1_Vehicle.csv	Vehicle	19	BRAC3326.4e_ROI1_Vehicle.	1	01_Vehicle	01_BRAC3326.4e_ROI1_Vehicle.	19	Unclassified	Unclassified	1654.02	44.5782	53.0706	159.089	53.4374	44.7681	151.069
0	0	0.145021	0	0	0.0499581	0	0	0	0	0	0.0587579	0.0326488	0	0	0	0	0	0	0	0	0	0	0	0.00783525	148	3968.48	30.34	148	50	9.71524	31.624	1	BRAC3326.4e_ROI1_Vehicle.csv	Vehicle	7	BRAC3326.4e_ROI1_Vehicle.	1	01_Vehicle	01_BRAC3326.4e_ROI1_Vehicle.	7	Unclassified	Unclassified	1783.06	76.4189	86.2668	169.953	94.4691	106.282	214.031
0	0.0204498	0.137206	0	0	0.0794787	0	0	0	0	0	0.0111004	0.0218132	0	0	0	0	0	0.00372071	0	0	0	0	0	0.0223941	149	4151.89	30.6364	149	44	11	29.452	1	BRAC3326.4e_ROI1_Vehicle.csv	Vehicle	7	BRAC3326.4e_ROI1_Vehicle.	1	01_Vehicle	01_BRAC3326.4e_ROI1_Vehicle.	7	Unclassified	Unclassified	1930.17	120.471	128.883	114.231	113.136	112.315	183.335
0	0.266899	0.0881399	0	0.134491	0.0934477	0.00879732	0.00629237	0	0	0	0.353597	0.323161	0	0	0	0	0	0.010418	0.0193159	0	0	0	0	0.679972	150	2654.85	33.6545	150	55	12.8997	41.28	1	BRAC3326.4e_ROI1_Vehicle.csv	Vehicle	23	BRAC3326.4e_ROI1_Vehicle.	1	01_Vehicle	01_BRAC3326.4e_ROI1_Vehicle.	23	23_Fibroblasts_CAFs	Fibroblasts	1102.09	27.6634	136.095	113.706	562.141	98.8727	328.948
0.989137	0.355668	0.543536	0	0.521202	0.572272	0.0599212	0.099667	0	0	0	1.80002	1.95198	0.00537573	0.290222	0	0	0	0.938336	0.348405	0	0.14005	0.286726	0	0.0845238	151	3845.8	31.7521	151	121	16.3444	47.178	1	BRAC3326.4e_ROI1_Vehicle.csv	Vehicle	31	BRAC3326.4e_ROI1_Vehicle.	1	01_Vehicle	01_BRAC3326.4e_ROI1_Vehicle.	31	31_Bcells	B cells	1687.58	0	25.6225	162.043	9.43918	11.0841	193.8
0.0157045	0.172799	0.331631	0.0143882	0.276346	0.0505904	0	0.0071567	0	0	0.11307	1.17808	1.20868	0	0	0	0.157303	0	0.140932	0.224741	0	0	0.192414	0	0.128897	152	2223.18	32.8608	152	79	12.2612	35.038	1	BRAC3326.4e_ROI1_Vehicle.csv	Vehicle	6	BRAC3326.4e_ROI1_Vehicle.	1	01_Vehicle	01_BRAC3326.4e_ROI1_Vehicle.	6	Unclassified	Unclassified	1126.26	11.0057	42.1171	104.005	228.971	99.3886	37.0831
0.217721	0.437368	0.13259	0	0.0420704	0.0189714	0	0.00429402	0	0	0.0348721	0.203891	0.178839	0	0	0	0	0	0.00709604	0.0403434	0	0	0	0	0.0981661	153	2606.3	34.3418	153	79	12.8894	35.624	1	BRAC3326.4e_ROI1_Vehicle.csv	Vehicle	31	BRAC3326.4e_ROI1_Vehicle.	1	01_Vehicle	01_BRAC3326.4e_ROI1_Vehicle.	31	31_Bcells	B cells	1098.15	0	183.732	161.761	517.138	143.699	280.558
0	0.0232432	0.0873064	0	0.00397627	0.0752793	0	0	0	0	0	0.0265395	0.0554988	0.00297015	0	0	0	0	0.00112131	0	0	0	0	0	0	154	2874.86	31.863	154	73	12.6261	38.866	1	BRAC3326.4e_ROI1_Vehicle.csv	Vehicle	26	BRAC3326.4e_ROI1_Vehicle.	1	01_Vehicle	01_BRAC3326.4e_ROI1_Vehicle.	26	Unclassified	Unclassified	1144.59	93.8283	92.1792	109.482	543.045	131.913	304.726
0	0	0.0902278	0	0	0.0118948	0	0	0	0	0	0.0226236	0.024285	0	0	0	0	0	0	0	0	0	0	0	0.00932768	155	3022.95	33.4762	155	42	11.4341	28.796	1	BRAC3326.4e_ROI1_Vehicle.csv	Vehicle	7	BRAC3326.4e_ROI1_Vehicle.	1	01_Vehicle	01_BRAC3326.4e_ROI1_Vehicle.	7	Unclassified	Unclassified	1191.76	130.711	127.079	115.113	409.668	143.892	249.339
0	0.0986483	0.183317	0	0	0.0232363	0	0	0	0	0	0.0498053	0.0374152	0	0	0	0	0	0	0	0	0	0	0	0	156	3271.84	31.6279	156	43	8.53859	27.21	1	BRAC3326.4e_ROI1_Vehicle.csv	Vehicle	7	BRAC3326.4e_ROI1_Vehicle.	1	01_Vehicle	01_BRAC3326.4e_ROI1_Vehicle.	7	Unclassified	Unclassified	1308.5	210.744	217.779	236.102	234.474	232.073	279.5
0.254836	5.67349	1.02625	0.0262352	0.609825	0.531978	0.0108012	0.13745	0	0.0118816	0.027549	2.6222	2.61903	0.00950508	0.204111	0	0	0.113672	0.72448	0.203864	0	0.220099	0.127474	0	0.0876717	157	3874.18	35.99	157	300	24.7343	81.904	1	BRAC3326.4e_ROI1_Vehicle.csv	Vehicle	33	BRAC3326.4e_ROI1_Vehicle.	1	01_Vehicle	01_BRAC3326.4e_ROI1_Vehicle.	33B	33B_Dendritic_cells_CD103	Dendritic cells cDC1	1706.41	28.693	33.8985	166.067	0	16.8336	208.374
0	0	0.038962	0	0	0.0624476	0	0	0	0	0	0.0488416	0.047074	0	0	0	0	0	0.00255799	0	0	0	0	0	0.0367277	158	3961.41	33.0625	158	32	8.61211	21.554	1	BRAC3326.4e_ROI1_Vehicle.csv	Vehicle	7	BRAC3326.4e_ROI1_Vehicle.	1	01_Vehicle	01_BRAC3326.4e_ROI1_Vehicle.	7	Unclassified	Unclassified	1775.82	70.9704	80.6151	174.02	87.2754	99.434	216.063
0	0.4393	0.343841	0	0.295802	0.0423477	0	0.00152805	0	0	0.186142	1.88398	1.77686	0	0	0	0	0	0.120437	0.152374	0	0	0.230783	0	0.0132352	159	1541.77	33.4189	159	74	11.4912	32.382	1	BRAC3326.4e_ROI1_Vehicle.csv	Vehicle	6	BRAC3326.4e_ROI1_Vehicle.	1	01_Vehicle	01_BRAC3326.4e_ROI1_Vehicle.	6	Unclassified	Unclassified	1447.2	26.8784	17.4724	9.584	36.737	17.4213	250.125
0	0.286331	0.349142	0.0716345	0.299709	0.111786	0	0.00983268	0	0	0.359335	1.43625	1.33405	0	0	0	0	0	0.177713	0.302453	0	0.205282	0.320332	0	0.0510995	160	1618.49	33.6957	160	69	10.6434	33.452	1	BRAC3326.4e_ROI1_Vehicle.csv	Vehicle	6	BRAC3326.4e_ROI1_Vehicle.	1	01_Vehicle	01_BRAC3326.4e_ROI1_Vehicle.	6	Unclassified	Unclassified	1397.95	10.355	13.0831	30.2052	32.5309	18.8596	299.777
0.362024	0.139732	0.647035	0	0.352646	0.442855	0	0.0499267	0	0	0	1.91024	1.76289	0.00765251	0	0	0	0.123094	0.235091	0.389822	0	0.159089	0.66685	0	0.0214038	161	1646.79	33.2471	161	85	12.54	37.796	1	BRAC3326.4e_ROI1_Vehicle.csv	Vehicle	31	BRAC3326.4e_ROI1_Vehicle.	1	01_Vehicle	01_BRAC3326.4e_ROI1_Vehicle.	31	31_Bcells	B cells	1380.85	0	15.6535	51.0614	59.888	44.0391	286.563
0.490577	0.147039	0.19516	0.0138618	0.201791	0.458872	0	0.00718738	0	0	0.0335963	1.7346	1.81554	0	0	0	0	0	0.277737	0.303284	0	0.103329	0.24484	0	0.023888	162	2234.18	32.8659	162	82	11.5732	36.624	1	BRAC3326.4e_ROI1_Vehicle.csv	Vehicle	31	BRAC3326.4e_ROI1_Vehicle.	1	01_Vehicle	01_BRAC3326.4e_ROI1_Vehicle.	31	31_Bcells	B cells	1123.71	0	32.5585	95.5179	233.504	108.476	45.9897
0.0550743	0.299029	0.149085	0.0498538	0.0815493	0.0701166	0	0.0061317	0	0	0	0.675408	0.674037	0.0106624	0	0	0	0	0.0374029	0.00465955	0	0	0.0212862	0	0.0642784	163	2616.49	33.6579	163	114	16.56	49.694	1	BRAC3326.4e_ROI1_Vehicle.csv	Vehicle	19	BRAC3326.4e_ROI1_Vehicle.	1	01_Vehicle	01_BRAC3326.4e_ROI1_Vehicle.	19	Unclassified	Unclassified	1099.34	10.2104	173.782	151.714	526.743	134.255	290.762
0	0.434969	0.0873172	0.0733333	0.289331	0.478337	0	0.0328285	0	0	0.177735	1.25164	1.40236	0	0	0	0	0	0.225403	0.237295	0	0	0.264743	0	0.0689318	164	3809.1	34.129	164	31	7.21507	23.968	1	BRAC3326.4e_ROI1_Vehicle.csv	Vehicle	24	BRAC3326.4e_ROI1_Vehicle.	1	01_Vehicle	01_BRAC3326.4e_ROI1_Vehicle.	24	Leukocytes_unclassified	Leukocytes unclassified	1658.4	36.7818	45.1185	156.437	45.8249	38.3729	157.853
0	0.35099	0.398734	0.15787	0.400551	0.148234	0	0.00942298	0	0	0.384944	1.97056	2.14636	0	0	0	0	0	0.141456	0.220881	0	0.408911	0.16788	0	0.0328942	165	1548.67	35.1389	165	36	8.81386	25.656	1	BRAC3326.4e_ROI1_Vehicle.csv	Vehicle	11	BRAC3326.4e_ROI1_Vehicle.	1	01_Vehicle	01_BRAC3326.4e_ROI1_Vehicle.	11	11_Type1_macrophages	Macrophages type 1	1441.39	22.0416	10.4971	10.2713	29.934	24.0784	252.658
0	0.403076	0.371997	1.33321	0.438675	0.575688	1.34235	0.0143915	0	0	0.0333927	1.96955	2.02475	0.00244894	0	0	0	0	0.212005	0.380953	0	0.100628	0.406102	0	0.0239051	166	1559.16	35.0788	166	165	17.6695	55.452	1	BRAC3326.4e_ROI1_Vehicle.csv	Vehicle	15	BRAC3326.4e_ROI1_Vehicle.	1	01_Vehicle	01_BRAC3326.4e_ROI1_Vehicle.	15A	15A_CD4_Tcells	CD4 T cells	1434.61	15.4133	0	16.1107	19.4839	34.5657	258.963
0.155082	0.289219	0.181139	0.525995	0.331859	0.339835	0.220849	0.00820942	0	0	0.17392	1.5209	1.6767	0	0	0	0	0	0.227945	0.376594	0	0.0588404	0.4631	0	0.0122426	167	1631.38	35.9792	167	48	9.90308	29.382	1	BRAC3326.4e_ROI1_Vehicle.csv	Vehicle	15	BRAC3326.4e_ROI1_Vehicle.	1	01_Vehicle	01_BRAC3326.4e_ROI1_Vehicle.	15A	15A_CD4_Tcells	CD4 T cells	1388.16	7.38635	0	43.2488	45.4917	30.7568	294.137
0	0.267506	0.370222	0	0.330495	0.108017	0	0.0030561	0	0	0	0.528817	0.524626	0	0	0	0	0	0.173097	0.231226	0	0	0.455069	0	0.0438768	168	2214.14	34.0541	168	37	7.65578	22.968	1	BRAC3326.4e_ROI1_Vehicle.csv	Vehicle	6	BRAC3326.4e_ROI1_Vehicle.	1	01_Vehicle	01_BRAC3326.4e_ROI1_Vehicle.	6	Unclassified	Unclassified	1127.28	20.083	49.9911	110.63	224.463	91.4811	29.8678
0.0883497	0.168818	0.149833	0.0378889	0.318112	0.45038	0	0.0113076	0	0	0.0918299	0.929569	0.988141	0	0	0	0	0	0.277772	0.333736	0	0.188289	0.593683	0	0.0848819	169	2227.9	36.7667	169	30	6.82695	22.968	1	BRAC3326.4e_ROI1_Vehicle.csv	Vehicle	24	BRAC3326.4e_ROI1_Vehicle.	1	01_Vehicle	01_BRAC3326.4e_ROI1_Vehicle.	24	Leukocytes_unclassified	Leukocytes unclassified	1121.36	7.39537	36.195	97.88	227.307	101.081	38.5943
0	0.205185	0.043781	0.042625	0.0582349	0.0312238	0	0.0128924	0	0	0.0260881	0.214773	0.270772	0	0	0	0	0	0	0.0199196	0	0	0	0	0.06125	170	2647.2	35.275	170	80	11.3776	39.28	1	BRAC3326.4e_ROI1_Vehicle.csv	Vehicle	8	BRAC3326.4e_ROI1_Vehicle.	1	01_Vehicle	01_BRAC3326.4e_ROI1_Vehicle.	8	Unclassified	Unclassified	1099.82	20.507	143.271	121.044	554.436	105.096	321.18
0	0.337075	0.202054	0.0327098	0.600199	0.162334	0	0.112053	0	0	0.158555	1.3861	1.37248	0.00311973	0.0700597	0	0	0	0.517081	0.298251	0	0.101595	0.45423	0	0.0735356	171	3824.68	35.1151	171	139	14.6125	46.452	1	BRAC3326.4e_ROI1_Vehicle.csv	Vehicle	18	BRAC3326.4e_ROI1_Vehicle.	1	01_Vehicle	01_BRAC3326.4e_ROI1_Vehicle.	18	Tumour_metacluster	Tumour	1669.44	21.3843	32.0464	155.808	30.6472	26.0456	172.533
0	0.0516463	0.611674	0	0.407353	0.374821	0	0.07364	0	0	0	1.32374	1.18122	0	0.0829969	0.143649	0	0	0.288001	0.513367	0	0	0.271442	0	0.0104936	172	2289.73	36.3214	172	56	8.98499	32.624	1	BRAC3326.4e_ROI1_Vehicle.csv	Vehicle	11	BRAC3326.4e_ROI1_Vehicle.	1	01_Vehicle	01_BRAC3326.4e_ROI1_Vehicle.	11	11_Type1_macrophages	Macrophages type 1	1109.01	38.9869	28.6259	62.0544	259.557	156.871	46.2454
0.0432607	0.297495	0.156466	0.0838699	0.0339639	0.0410614	0	0.00387246	0	0	0	0.419502	0.418915	0.00315016	0	0	0	0	0.0115274	0.0113558	0	0.0193448	0	0.153638	0.0749496	173	2633.08	36.6027	173	146	16.1834	61.592	1	BRAC3326.4e_ROI1_Vehicle.csv	Vehicle	19	BRAC3326.4e_ROI1_Vehicle.	1	01_Vehicle	01_BRAC3326.4e_ROI1_Vehicle.	19	Unclassified	Unclassified	1097.42	8.94201	156.933	134.895	540.868	117.656	307
0	0.219889	0.201573	0.0241844	0.0942854	0.0531469	0	0.0072176	0	0	0	1.22964	1.05079	0	0	0	0	0	0.0168092	0	0	0	0.0160736	0	0.119221	174	2725.57	35.1489	174	47	9.20547	29.624	1	BRAC3326.4e_ROI1_Vehicle.csv	Vehicle	19	BRAC3326.4e_ROI1_Vehicle.	1	01_Vehicle	01_BRAC3326.4e_ROI1_Vehicle.	19	Unclassified	Unclassified	1109.14	42.2611	68.0002	44.6742	617.433	46.2092	399.322
0	0.0761363	0.249441	0	0.219685	0.0896683	0	0.00144969	0	0	0	1.89941	1.87071	0.011119	0.323475	0	0	0	0.830561	0.0966829	0	0.0362095	0.184022	0	0.0664733	175	1524.63	36.5256	175	78	11.1851	36.038	1	BRAC3326.4e_ROI1_Vehicle.csv	Vehicle	20	BRAC3326.4e_ROI1_Vehicle.	1	01_Vehicle	01_BRAC3326.4e_ROI1_Vehicle.	20B	20B_Dendritic_cells	Dendritic cells other	1456.16	27.2796	30.3474	24.6963	54.0085	0	238.261
0	0.202453	0.195425	0	0.270715	0.251304	0	0.0429174	0	0	0.0688725	0.887215	0.946889	0	0	0	0	0	0.172114	0.27324	0	0	0.609231	0	0.0146911	176	2240.07	36.925	176	40	9.27332	27.726	1	BRAC3326.4e_ROI1_Vehicle.csv	Vehicle	24	BRAC3326.4e_ROI1_Vehicle.	1	01_Vehicle	01_BRAC3326.4e_ROI1_Vehicle.	24	Leukocytes_unclassified	Leukocytes unclassified	1118.42	7.15494	25.4038	88.4217	232.495	111.443	49.3065
0	0.161618	0.239074	0.0415854	0.240926	0.0243698	0	0.0983877	0	0	0.0335963	1.14041	1.18542	0.00264416	0	0	0	0	0.244039	0.165285	0	0	0.26536	0	0.103478	177	2272.33	35.6098	177	82	12.3205	35.28	1	BRAC3326.4e_ROI1_Vehicle.csv	Vehicle	6	BRAC3326.4e_ROI1_Vehicle.	1	01_Vehicle	01_BRAC3326.4e_ROI1_Vehicle.	6	Unclassified	Unclassified	1112.97	31.3461	19.1998	69.2177	250.049	140.987	61.5331
0	0.177905	1.72137	0.0517686	1.05944	0.828514	0	0.590896	0	0	0	1.43854	1.50987	0.0388	0	0	0.0924123	0	0.0772396	0.141488	0	0.0964742	0.80165	0.0734029	0.046942	178	2400.29	36.426	178	169	16.0026	51.35	1	BRAC3326.4e_ROI1_Vehicle.csv	Vehicle	10	BRAC3326.4e_ROI1_Vehicle.	1	01_Vehicle	01_BRAC3326.4e_ROI1_Vehicle.	10	10_Type1_macrophages	Macrophages type 1	1094.41	44.3194	123.576	29.8787	337.832	263.249	77.8475
0.0308975	0.218447	0.151228	0.0848244	0.0267654	0.0507672	0	0.00263883	0	0	0	1.08115	1.10142	0	0	0.0435902	0	0	0.00492531	0.0140614	0	0	0.060784	0	0.147201	179	2732.59	38.3333	179	174	22.089	62.936	1	BRAC3326.4e_ROI1_Vehicle.csv	Vehicle	8	BRAC3326.4e_ROI1_Vehicle.	1	01_Vehicle	01_BRAC3326.4e_ROI1_Vehicle.	8	Unclassified	Unclassified	1107.08	34.8309	60.2948	36.9804	619.967	40.0267	399.616
0.0581557	0.297855	0.088818	0.0352517	0.122305	0.217029	0	0.146137	0	0	0	0.625898	0.61575	0.0390627	0	0	0	0	0.121931	0.162475	0	0	0.0708242	0	0.0744293	180	2759.55	37.2656	180	64	10.7354	33.038	1	BRAC3326.4e_ROI1_Vehicle.csv	Vehicle	19	BRAC3326.4e_ROI1_Vehicle.	1	01_Vehicle	01_BRAC3326.4e_ROI1_Vehicle.	19	Unclassified	Unclassified	1112.73	9.41011	37.8656	16.1282	639.715	38.3259	379.26
0	0.321987	0.545401	0.0669126	0.450099	0.0409492	0	0.0556391	0	0	0.0903245	1.46981	1.43698	0	0	0	0	0.139761	0.172759	0.364021	0	0.185203	0.373789	0	0.0417452	181	1588.28	38.9016	181	61	9.87218	30.796	1	BRAC3326.4e_ROI1_Vehicle.csv	Vehicle	11	BRAC3326.4e_ROI1_Vehicle.	1	01_Vehicle	01_BRAC3326.4e_ROI1_Vehicle.	11	11_Type1_macrophages	Macrophages type 1	1412.96	28.2217	29.365	7.69513	11.5871	24.0578	274.841
0	0.148233	0.315885	0	0.371275	0.291503	0	0.0930998	0	0	0.0879223	0.701102	0.72919	0.017649	0	0	0	0	0.167419	0.397107	0	0.150231	0.417913	0	0.0332468	182	2246.23	39.0106	182	94	13.3359	40.796	1	BRAC3326.4e_ROI1_Vehicle.csv	Vehicle	24	BRAC3326.4e_ROI1_Vehicle.	1	01_Vehicle	01_BRAC3326.4e_ROI1_Vehicle.	24	Leukocytes_unclassified	Leukocytes unclassified	1115.03	12.9818	19.2138	82.4987	233.558	115.899	54.2596
0	0.0541516	0.147296	0	0.263951	0.176834	0	0.0129042	0	0	0.284193	0.354015	0.307403	0.00922643	0	0	0	0	0.106687	0.117471	0	0	0.183629	0	0.129893	183	2253.3	38.3404	183	47	10.7533	28.382	1	BRAC3326.4e_ROI1_Vehicle.csv	Vehicle	3	BRAC3326.4e_ROI1_Vehicle.	1	01_Vehicle	01_BRAC3326.4e_ROI1_Vehicle.	3	Tumour_metacluster	Tumour	1114.17	19.8835	15.0271	78.0692	237.631	122.531	61.169
0.135762	0.122115	0.19162	0	0.145134	0.244744	0	0.0256039	0	0	0	0.875325	0.823112	0	0	0	0	0	0.0667661	0.132797	0	0	0	0	0.00750219	184	2349.75	37.6667	184	36	8.28013	22.382	1	BRAC3326.4e_ROI1_Vehicle.csv	Vehicle	31	BRAC3326.4e_ROI1_Vehicle.	1	01_Vehicle	01_BRAC3326.4e_ROI1_Vehicle.	31	31_Bcells	B cells	1098.45	0	82.1106	25.2748	298.646	213.768	34.1521
0	0	0.193894	0	0	0.0531469	0	0	0	0	0	0.0249404	0.0417763	0	0	0	0	0	0.00696644	0	0	0	0	0	0	185	2899.85	37.5532	185	47	8.81811	35.28	1	BRAC3326.4e_ROI1_Vehicle.csv	Vehicle	7	BRAC3326.4e_ROI1_Vehicle.	1	01_Vehicle	01_BRAC3326.4e_ROI1_Vehicle.	7	Unclassified	Unclassified	1146.35	114.46	114.688	133.427	517.819	154.319	286.238
0	0	0.18957	0	0	0.0647605	0	0.002094	0	0	0	0.0126626	0.025787	0	0	0	0	0	0.00303169	0	0	0	0	0	0.0108823	186	3595.33	38.9444	186	54	11.6883	38.694	1	BRAC3326.4e_ROI1_Vehicle.csv	Vehicle	7	BRAC3326.4e_ROI1_Vehicle.	1	01_Vehicle	01_BRAC3326.4e_ROI1_Vehicle.	7	Unclassified	Unclassified	1501.77	94.1746	83.0338	152.307	212.082	68.703	75.7825
0	0.359792	0.223698	0	0.441037	0.103987	0	0.0572365	0	0	0.122386	1.59351	1.50833	0.0147354	0.0472733	0	0	0.0827709	0.311095	0.13057	0	0.049025	0.344946	0	0.0435964	187	3812.21	40.7573	187	103	14.184	44.038	1	BRAC3326.4e_ROI1_Vehicle.csv	Vehicle	17	BRAC3326.4e_ROI1_Vehicle.	1	01_Vehicle	01_BRAC3326.4e_ROI1_Vehicle.	17	Tumour_metacluster	Tumour	1656.35	34.7743	39.254	149.756	44.1525	35.5055	159.026
0	0.763355	0.612494	0.0162381	0.638312	0.17853	0.00691218	0.113296	0	0	0.0393557	0.842189	0.78752	0	0.139119	0	0	0	0.7499	0.293188	0	0.0403477	0.140299	0	0.0414658	188	3854.53	38.5857	188	70	11.177	32.382	1	BRAC3326.4e_ROI1_Vehicle.csv	Vehicle	20	BRAC3326.4e_ROI1_Vehicle.	1	01_Vehicle	01_BRAC3326.4e_ROI1_Vehicle.	20B	20B_Dendritic_cells	Dendritic cells other	1689.74	11.0841	19.8782	157.409	10.4236	0	198.73
0	0.258869	0.296658	0.0631481	0.25974	0.00693862	0	0.0015705	0	0	0.076525	1.46128	1.37229	0.0163346	0.0676271	0	0	0	0.13212	0.307401	0	0	0.279005	0	0.0365216	189	1533.36	39.6806	189	72	11.2289	33.382	1	BRAC3326.4e_ROI1_Vehicle.csv	Vehicle	6	BRAC3326.4e_ROI1_Vehicle.	1	01_Vehicle	01_BRAC3326.4e_ROI1_Vehicle.	6	Unclassified	Unclassified	1448.01	24.3102	26.2097	19.6444	45.6776	9.28532	240.248
0	0.262881	0.329388	0	0.306014	0.097957	0	0.0134374	0	0	0.0540176	0.855235	0.791668	0	0	0	0	0	0.188321	0.261807	0	0.0553792	0.092244	0	0.196871	190	1611.53	38.7059	190	51	9.34238	28.382	1	BRAC3326.4e_ROI1_Vehicle.csv	Vehicle	6	BRAC3326.4e_ROI1_Vehicle.	1	01_Vehicle	01_BRAC3326.4e_ROI1_Vehicle.	6	Unclassified	Unclassified	1398.39	14.3115	20.032	24.3238	28.5003	18.9754	291.282
0.0477175	0.490436	0.748323	0	0.437758	0.676297	0	0.148725	0	0	0	3.06484	2.98708	0.0250178	0	0	0	0	0.151213	0.210804	0	0	0.286599	0	0.0224875	191	1652.38	38.4615	191	26	6.47466	21.726	1	BRAC3326.4e_ROI1_Vehicle.csv	Vehicle	4	BRAC3326.4e_ROI1_Vehicle.	1	01_Vehicle	01_BRAC3326.4e_ROI1_Vehicle.	4	Leukocytes_unclassified	Leukocytes unclassified	1373.31	7.35196	21.1558	48.7863	66.4305	50.975	279.02
0.0224215	0.20737	0.236391	0	0.347311	0.403778	0	0.105026	0	0	0.163443	1.91168	1.90872	0.0267761	0	0	0	0	0.0982253	0.197329	0	0.129926	0.119635	0	0.0627192	192	1684.94	38.006	192	166	17.9976	53.522	1	BRAC3326.4e_ROI1_Vehicle.csv	Vehicle	24	BRAC3326.4e_ROI1_Vehicle.	1	01_Vehicle	01_BRAC3326.4e_ROI1_Vehicle.	24	Leukocytes_unclassified	Leukocytes unclassified	1354.08	10.5287	53.6031	27.9419	98.0584	82.2385	260.935
0	0.278793	0.41523	0.0252593	0.344773	0.0888143	0	0.0301535	0	0	0.12244	0.868755	0.838968	0	0	0	0	0	0.344207	0.260944	0	0	0.33347	0	0.0340319	193	2216.29	39.4444	193	45	10.2328	32.382	1	BRAC3326.4e_ROI1_Vehicle.csv	Vehicle	6	BRAC3326.4e_ROI1_Vehicle.	1	01_Vehicle	01_BRAC3326.4e_ROI1_Vehicle.	6	Unclassified	Unclassified	1121.52	17.377	46.3232	105.865	220.244	89.9535	27.5724
1.21281	0.158059	0.251544	0.0140329	0.319891	0.582377	0	0.0399974	0	0	0.105125	1.0154	1.04697	0.0026768	0	0	0.0456112	0	0.215036	0.238667	0	0	0.203632	0	0.0241829	194	2355.98	37.0741	194	81	12.8531	39.452	1	BRAC3326.4e_ROI1_Vehicle.csv	Vehicle	31	BRAC3326.4e_ROI1_Vehicle.	1	01_Vehicle	01_BRAC3326.4e_ROI1_Vehicle.	31	31_Bcells	B cells	1098.26	0	87.7693	19.602	303.59	219.944	38.9366
0	0.15425	0.18243	0	0.0504086	0.018503	0	0	0	0	0.0510166	2.81379	3.01012	0.0120456	0	0	0	0	0.00303169	0	0	0.104605	0	0	0.10547	195	2721.31	38.9815	195	54	13.7414	33.796	1	BRAC3326.4e_ROI1_Vehicle.csv	Vehicle	26	BRAC3326.4e_ROI1_Vehicle.	1	01_Vehicle	01_BRAC3326.4e_ROI1_Vehicle.	26	Unclassified	Unclassified	1104.71	45.9776	70.5616	47.5143	611.723	44.8003	394.818
0	0.367168	0.585745	0.255242	0.668235	0.0388175	0.136471	0.0191974	0	0	0.0706384	0.530654	0.512551	0	0	0	0	0	0.329458	0.412527	0	0	0.563219	0	0.0255696	196	1571.72	40.9487	196	39	8.77453	23.968	1	BRAC3326.4e_ROI1_Vehicle.csv	Vehicle	11	BRAC3326.4e_ROI1_Vehicle.	1	01_Vehicle	01_BRAC3326.4e_ROI1_Vehicle.	11	11_Type1_macrophages	Macrophages type 1	1422.01	20.751	13.8588	19.3096	10.6899	38.2886	262.303
0	0.0984513	0.924276	0	0.374141	0.428617	0.0109967	0.100304	0	0	0.0313057	1.08785	1.09143	0.00739163	0	0	0	0	0.365236	0.291385	0	0.0641895	0.529653	0	0.0558167	197	2283.72	41.6364	197	88	13.0797	41.28	1	BRAC3326.4e_ROI1_Vehicle.csv	Vehicle	24	BRAC3326.4e_ROI1_Vehicle.	1	01_Vehicle	01_BRAC3326.4e_ROI1_Vehicle.	24	Leukocytes_unclassified	Leukocytes unclassified	1104.88	35.7646	20.6379	58.8907	251.695	149.399	48.6529
0	0.402887	0.146239	0	0.121083	0.0570949	0	0.0171327	0	0	0.0787114	0.234566	0.210873	0.00657033	0	0	0	0	0.00432311	0	0	0	0	0	0.164082	198	2652.57	40.0571	198	35	7.55716	22.382	1	BRAC3326.4e_ROI1_Vehicle.csv	Vehicle	19	BRAC3326.4e_ROI1_Vehicle.	1	01_Vehicle	01_BRAC3326.4e_ROI1_Vehicle.	19	Unclassified	Unclassified	1095.51	27.167	137.141	115.151	557.656	98.2672	326.155
0	0	0.154253	0	0	0.0277545	0	0	0	0	0	0.0263736	0.0434025	0	0	0	0	0	0	0	0	0	0	0	0.00544115	199	3130.33	39.1111	199	72	18.19	49.006	1	BRAC3326.4e_ROI1_Vehicle.csv	Vehicle	7	BRAC3326.4e_ROI1_Vehicle.	1	01_Vehicle	01_BRAC3326.4e_ROI1_Vehicle.	7	Unclassified	Unclassified	1231.62	157.376	126.956	122.601	318.266	159.435	255.285
0	0.0277203	0.169257	0	0.012396	0.0217209	0	0	0	0	0	0.0212483	0.0378042	0.0037708	0	0	0	0	0.00142358	0.00461903	0	0	0	0	0	200	3611.45	40.3565	200	115	18.8566	57.006	1	BRAC3326.4e_ROI1_Vehicle.csv	Vehicle	7	BRAC3326.4e_ROI1_Vehicle.	1	01_Vehicle	01_BRAC3326.4e_ROI1_Vehicle.	7	Unclassified	Unclassified	1511.81	94.3365	71.3958	142.868	222.043	64.3078	62.08
0	0.0570258	0.207151	0	0.277367	0.0817496	0	0.022989	0	0	0	0.801944	0.673562	0	0	0	0	0	0.145311	0.0554601	0	0	0.0963574	0	0.0535841	201	3802.65	39.7091	201	55	8.94189	32.866	1	BRAC3326.4e_ROI1_Vehicle.csv	Vehicle	6	BRAC3326.4e_ROI1_Vehicle.	1	01_Vehicle	01_BRAC3326.4e_ROI1_Vehicle.	6	Unclassified	Unclassified	1649.88	43.8747	48.4626	151.177	53.1465	43.7851	150.083
0.709131	0.289736	0.416538	0.0928416	0.298534	0.633829	0.0166846	0.00519889	0	0	0.127622	1.06075	1.09834	0	0	0	0	0	0.242288	0.229701	0	0	0.503639	0.128914	0.0555372	202	1625.62	41.2069	202	87	12.3705	37.796	1	BRAC3326.4e_ROI1_Vehicle.csv	Vehicle	31	BRAC3326.4e_ROI1_Vehicle.	1	01_Vehicle	01_BRAC3326.4e_ROI1_Vehicle.	31	31_Bcells	B cells	1387.63	0	7.7744	38.5499	42.0105	29.1932	293.979
0.313688	0.266403	0.3726	0	0.424456	0.483306	0	0.0888973	0	0	0.0688725	1.70329	1.63789	0.0173293	0.121729	0	0	0	0.203058	0.418009	0	0.036909	0.414357	0	0.0713038	203	1659.62	39.7375	203	80	12.5938	40.382	1	BRAC3326.4e_ROI1_Vehicle.csv	Vehicle	31	BRAC3326.4e_ROI1_Vehicle.	1	01_Vehicle	01_BRAC3326.4e_ROI1_Vehicle.	31	31_Bcells	B cells	1367.89	0	28.4989	43.7924	73.7699	58.2308	273.656
0.207084	0.228004	0.141729	0.0186339	0.307186	0.287017	0	0.0148296	0	0	0	1.59957	1.83176	0	0	0	0	0	0.262198	0.342647	0	0	0.642684	0.197791	0.0767761	204	2233.52	41.6557	204	61	10.3749	32.21	1	BRAC3326.4e_ROI1_Vehicle.csv	Vehicle	31	BRAC3326.4e_ROI1_Vehicle.	1	01_Vehicle	01_BRAC3326.4e_ROI1_Vehicle.	31	31_Bcells	B cells	1115.3	0	29.175	90.4428	225.314	103.421	41.4291
0.0260725	0.20113	0.344176	0.0640368	0.381576	0.342029	0	0.0789854	0.0546551	0	0.138404	1.42149	1.45655	0.0193855	0	0	0	0	0.217134	0.277804	0	0.0606787	0.44056	0	0.0229162	205	2369.59	41.2322	205	323	23.8445	82.076	1	BRAC3326.4e_ROI1_Vehicle.csv	Vehicle	24	BRAC3326.4e_ROI1_Vehicle.	1	01_Vehicle	01_BRAC3326.4e_ROI1_Vehicle.	24	Leukocytes_unclassified	Leukocytes unclassified	1092.56	14.2397	95.3399	15.3289	310.994	232.233	47.7772
0	0.257084	0.264037	0	0.201839	0.20607	0.00834229	0.0638045	0	0	0.0291467	1.98673	1.89435	0.0352023	0	0	0	0	0.251073	0.266843	0	0.0243478	0.331845	0	0.0325957	206	1502.8	41.75	206	116	13.938	42.694	1	BRAC3326.4e_ROI1_Vehicle.csv	Vehicle	24	BRAC3326.4e_ROI1_Vehicle.	1	01_Vehicle	01_BRAC3326.4e_ROI1_Vehicle.	24	Leukocytes_unclassified	Leukocytes unclassified	1466.84	33.7422	16.16	46.7832	76.239	22.443	223.078
0.218846	0.620248	0.660778	0.131614	0.523534	0.22517	0.0697612	0	0	0	0	1.19477	1.23075	0.00228233	0	0	0	0	0.199143	0.394113	0	0.0594598	0.599668	0	0.0519851	207	1556.66	44.3474	207	95	14.9941	42.866	1	BRAC3326.4e_ROI1_Vehicle.csv	Vehicle	33	BRAC3326.4e_ROI1_Vehicle.	1	01_Vehicle	01_BRAC3326.4e_ROI1_Vehicle.	33A	Tumour_metacluster	Tumour	1429.2	17.963	9.59995	21.7615	24.7556	32.976	250.116
0	0.382814	0.356297	0.0118403	0.425222	0.358049	0	0.0848247	0	0	0.114787	1.84375	1.83581	0.0135513	0	0	0	0	0.0985859	0.251426	0	0.0619607	0.328009	0	0.0909228	208	1670.69	42.3333	208	96	14.5655	42.382	1	BRAC3326.4e_ROI1_Vehicle.csv	Vehicle	24	BRAC3326.4e_ROI1_Vehicle.	1	01_Vehicle	01_BRAC3326.4e_ROI1_Vehicle.	24	Leukocytes_unclassified	Leukocytes unclassified	1359.14	11.363	39.8227	38.2094	85.1328	69.5505	265.114
0	0.121652	0.175403	0	0.205471	0.0382709	0	0.0160636	0	0	0.022707	1.56138	1.50079	0.00346914	0.0779064	0	0	0	0.131088	0.193417	0	0.135568	0.345405	0.0897245	0.0249066	209	2305.89	40.696	209	125	16.2198	48.694	1	BRAC3326.4e_ROI1_Vehicle.csv	Vehicle	12	BRAC3326.4e_ROI1_Vehicle.	1	01_Vehicle	01_BRAC3326.4e_ROI1_Vehicle.	12	Unclassified	Unclassified	1101.9	33.1661	39.4679	55.623	266.254	170.743	31.1442
0.144117	0.456945	0.213795	0.0488889	0.0823638	0.032231	0	0.00851108	0	0	0.316423	0.224824	0.282048	0.00466282	0	0	0	0	0.0184702	0.0057117	0	0	0	0	0.0957706	210	2622.98	40.8172	210	93	15.3946	43.452	1	BRAC3326.4e_ROI1_Vehicle.csv	Vehicle	19	BRAC3326.4e_ROI1_Vehicle.	1	01_Vehicle	01_BRAC3326.4e_ROI1_Vehicle.	19	Unclassified	Unclassified	1092.56	12.0624	166.309	144.57	529.921	125.849	296.586
0.367987	0.56251	0.0275498	0.0617754	0.218121	0.133616	0	0.126894	0	0	0.368862	0.518049	0.469591	0.0219963	0	0	0	0	0.0892162	0.0878315	0	0	0.0410575	0	0.188623	211	2767.13	42.837	211	92	11.6037	41.624	1	BRAC3326.4e_ROI1_Vehicle.csv	Vehicle	31	BRAC3326.4e_ROI1_Vehicle.	1	01_Vehicle	01_BRAC3326.4e_ROI1_Vehicle.	31	31_Bcells	B cells	1108.67	0	28.508	8.65025	638.279	35.8999	369.871
0	0	0.169582	0	0	0.232011	0	0	0	0	0	0.0366226	0.0343887	0	0	0	0	0	0	0.0123532	0	0	0	0	0.0227769	212	2981.56	40.5814	212	43	8.18072	30.452	1	BRAC3326.4e_ROI1_Vehicle.csv	Vehicle	6	BRAC3326.4e_ROI1_Vehicle.	1	01_Vehicle	01_BRAC3326.4e_ROI1_Vehicle.	6	Unclassified	Unclassified	1169.98	105.709	114.363	129.547	442.527	144.892	250.27
0	0.299089	0.222494	0	0.273047	0.0267632	0	0.0181729	0	0	0	1.44926	1.64572	0	0	0	0	0	0.273162	0.194022	0	0	0.202559	0	0.126666	213	1605.38	42.8571	213	56	10.0867	29.796	1	BRAC3326.4e_ROI1_Vehicle.csv	Vehicle	6	BRAC3326.4e_ROI1_Vehicle.	1	01_Vehicle	01_BRAC3326.4e_ROI1_Vehicle.	6	Unclassified	Unclassified	1399.05	20.3128	26.8944	20.5961	26.5756	21.7792	283.971
0.444829	0.0972165	0.799643	0.00955182	0.497737	1.51153	0	0.0587119	0	0.00839611	0.460904	2.687	2.62687	0.0157357	0.0818345	0	0	0	0.244295	0.327816	1.48709	0.0560984	0.426593	0	0.0431218	214	1644.13	41.3277	214	119	15.3142	44.35	1	BRAC3326.4e_ROI1_Vehicle.csv	Vehicle	14	BRAC3326.4e_ROI1_Vehicle.	1	01_Vehicle	01_BRAC3326.4e_ROI1_Vehicle.	14B	14B_NKcells	NK cells	1376.09	8.50528	13.8351	56.6554	59.2673	44.5361	281.872
0	0.127865	0.0427395	0.0149561	0.0437099	0.0394406	0	0.00148784	0	0	0.0362487	1.91738	1.89877	0.00916389	0	0	0	0	0.00688658	0	0	0	0.0198805	0	0.367824	215	2719.63	45.3816	215	76	11.2995	41.038	1	BRAC3326.4e_ROI1_Vehicle.csv	Vehicle	8	BRAC3326.4e_ROI1_Vehicle.	1	01_Vehicle	01_BRAC3326.4e_ROI1_Vehicle.	8	Unclassified	Unclassified	1098.13	47.567	70.3369	47.9129	605.915	40.2988	392.793
0	0.0595351	0.0895083	0	0.00229158	0.0175291	0	0.00198379	0	0	0	0.0226421	0.0360596	0	0	0	0	0	0.012794	0	0	0	0	0	0.00343651	216	3947.51	41.4035	216	57	12.4022	36.624	1	BRAC3326.4e_ROI1_Vehicle.csv	Vehicle	26	BRAC3326.4e_ROI1_Vehicle.	1	01_Vehicle	01_BRAC3326.4e_ROI1_Vehicle.	26	Unclassified	Unclassified	1759.75	58.6786	67.7167	180.634	73.5283	86.7228	218.52
0	0	0.135773	0	0	0.092028	0	0	0	0	0	0.0612272	0.0464907	0	0	0	0	0	0.00734351	0.0279573	0	0	0	0	0	217	3961.71	43.3158	217	38	8.17751	29.21	1	BRAC3326.4e_ROI1_Vehicle.csv	Vehicle	7	BRAC3326.4e_ROI1_Vehicle.	1	01_Vehicle	01_BRAC3326.4e_ROI1_Vehicle.	7	Unclassified	Unclassified	1769.71	61.7846	71.6361	168.026	87.8366	99.5315	207.838
0	0.291076	0.231858	0.117494	0.097795	0.263583	0.0894395	0.0185033	0	0	0.06122	0.870071	0.848313	0	0	0	0	0	0.0946714	0	0	0	0.0165336	0	0	218	4673.67	43.0667	218	45	9.21829	27.726	1	BRAC3326.4e_ROI1_Vehicle.csv	Vehicle	13	BRAC3326.4e_ROI1_Vehicle.	1	01_Vehicle	01_BRAC3326.4e_ROI1_Vehicle.	13A	13A_DN_Tcells	DN T cells	2240.67	356.573	91.2678	56.0129	34.6389	352.894	0
0	0.501021	0.283546	0.0704545	0.175956	0.221577	0.133126	0.0231291	0	0	0.0626113	1.3824	1.37163	0	0	0	0	0	0.153818	0	0	0.322893	0.0169094	0	0.0311629	219	4679.48	43.3636	219	44	8.55187	26.726	1	BRAC3326.4e_ROI1_Vehicle.csv	Vehicle	24	BRAC3326.4e_ROI1_Vehicle.	1	01_Vehicle	01_BRAC3326.4e_ROI1_Vehicle.	24	Leukocytes_unclassified	Leukocytes unclassified	2243.92	361.141	85.5277	50.196	28.8224	355.787	5.81819
0	0.118523	0.342878	0.0182353	0.157726	0.058162	0.00711548	0.0485258	0	0	0	1.26392	1.27217	0.00159427	0	0	0	0	0.115397	0.0469879	0	0	0.0692672	0	0.0349601	220	1491.4	45.25	220	136	15.9532	44.28	1	BRAC3326.4e_ROI1_Vehicle.csv	Vehicle	6	BRAC3326.4e_ROI1_Vehicle.	1	01_Vehicle	01_BRAC3326.4e_ROI1_Vehicle.	6	Unclassified	Unclassified	1471.96	28.1328	17.2336	58.692	88.0045	31.4516	214.949
1.21738	0.184855	0.173034	0.0565873	0.326589	0.676681	0.062838	0.0199066	0	0	0.0874571	1.90092	1.70512	0	0	0	0	0	0.53907	0.288334	0	0	0.336123	0	0.0209166	221	1635.52	43.0952	221	63	12.0722	36.382	1	BRAC3326.4e_ROI1_Vehicle.csv	Vehicle	31	BRAC3326.4e_ROI1_Vehicle.	1	01_Vehicle	01_BRAC3326.4e_ROI1_Vehicle.	31	31_Bcells	B cells	1380.01	0	8.23718	48.6096	51.8143	38.0654	286.031
0	0.175784	0.393231	0.0097151	0.35145	0.608269	0.00827099	0.0739195	0	0	0.0998927	1.11417	1.12351	0.0503164	0	0	0	0	0.0981483	0.38171	0	0.164223	0.295648	0	0.0262545	222	2260.43	41.6752	222	117	16.8118	48.866	1	BRAC3326.4e_ROI1_Vehicle.csv	Vehicle	24	BRAC3326.4e_ROI1_Vehicle.	1	01_Vehicle	01_BRAC3326.4e_ROI1_Vehicle.	24	Leukocytes_unclassified	Leukocytes unclassified	1109.42	26.9028	9.53188	70.8842	238.481	127.66	62.4898
0.0442907	0.227765	0.932672	0.0233562	0.601498	0.405533	0	0.227701	0	0	0.138374	1.68052	1.72996	0.019441	0	0	0	0	0.0591491	0.166589	0	0	0.55209	0	0.028195	223	2391.65	45.0411	223	146	15.2744	45.694	1	BRAC3326.4e_ROI1_Vehicle.csv	Vehicle	10	BRAC3326.4e_ROI1_Vehicle.	1	01_Vehicle	01_BRAC3326.4e_ROI1_Vehicle.	10	10_Type1_macrophages	Macrophages type 1	1086.57	36.5542	111.809	27.0976	325.729	253.089	66.9553
0	0.0214939	0.0887487	0	0.00348955	0	0	0	0	0	0	0.0386511	0.039242	0	0	0	0	0	0	0.008708	0	0	0.0247691	0	0	224	3954.84	45.0164	224	61	10.3709	37.796	1	BRAC3326.4e_ROI1_Vehicle.csv	Vehicle	7	BRAC3326.4e_ROI1_Vehicle.	1	01_Vehicle	01_BRAC3326.4e_ROI1_Vehicle.	7	Unclassified	Unclassified	1763.26	57.4215	67.0034	172.891	81.1596	93.6222	210.965
0	0	0.125899	0.0264341	0	0.0580908	0	0	0	0	0	0.036244	0.0336132	0.00504235	0	0	0	0	0	0	0	0	0	0	0.0182215	225	3973	43.5349	225	43	8.6664	26.21	1	BRAC3326.4e_ROI1_Vehicle.csv	Vehicle	7	BRAC3326.4e_ROI1_Vehicle.	1	01_Vehicle	01_BRAC3326.4e_ROI1_Vehicle.	7	Unclassified	Unclassified	1778.48	67.4465	77.5851	158.512	99.1076	94.7667	200.713
0	0	0.148671	0	0.0697448	0.199265	0	0	0	0	0	0.502106	0.575828	0	0	0	0	0	0.0740731	0	0	0	0.0188865	0	0.0163976	226	4685.9	44.7	226	40	8.90685	25.312	1	BRAC3326.4e_ROI1_Vehicle.csv	Vehicle	6	BRAC3326.4e_ROI1_Vehicle.	1	01_Vehicle	01_BRAC3326.4e_ROI1_Vehicle.	6	Unclassified	Unclassified	2246.72	365.662	78.9683	43.7524	22.3311	358.231	12.3419
0	0.0242393	0.235295	0	0.416787	0.075694	0	0.0160558	0	0	0	1.10302	0.85058	0.00938619	0	0	0	0	0.33536	0.589136	0	0	0.684818	0	0.0167898	227	2210.34	44.9143	227	35	7.12666	24.382	1	BRAC3326.4e_ROI1_Vehicle.csv	Vehicle	22	BRAC3326.4e_ROI1_Vehicle.	1	01_Vehicle	01_BRAC3326.4e_ROI1_Vehicle.	22	Unclassified	Unclassified	1117.69	23.4096	51.1428	108.224	212.966	81.9471	19.5085
0	0.0227626	0.45524	0.0473611	0.325778	0.201851	0	0.0427604	0	0	0	1.42729	1.43833	0.00828136	0	0	0.0769689	0	0.128158	0.507714	0	0.117681	0.324551	0	0.0221974	228	2293.5	43.5417	228	48	9.53984	26.796	1	BRAC3326.4e_ROI1_Vehicle.csv	Vehicle	11	BRAC3326.4e_ROI1_Vehicle.	1	01_Vehicle	01_BRAC3326.4e_ROI1_Vehicle.	11	11_Type1_macrophages	Macrophages type 1	1101.23	31.007	27.13	54.1413	256.171	158.072	39.1383
0.0641718	0.248662	0.218074	0	0.267608	0.216772	0	0.0272942	0	0	0.0949965	1.65898	1.59702	0.030586	0	0	0	0	0.150924	0.266704	0	0.104031	0.373387	0	0.00675453	229	2355.19	46.1034	229	58	8.86956	27.796	1	BRAC3326.4e_ROI1_Vehicle.csv	Vehicle	24	BRAC3326.4e_ROI1_Vehicle.	1	01_Vehicle	01_BRAC3326.4e_ROI1_Vehicle.	24	Leukocytes_unclassified	Leukocytes unclassified	1089.4	9.06349	81.0651	26.2587	296.937	217.123	32.8389
0	0	0.285688	0	0.00259589	0.0243698	0	0	0	0	0	0.0238252	0.0267223	0	0	0	0	0	0.0168491	0.0388674	0	0	0	0	0.0262044	230	4077.76	45.439	230	41	8.70358	28.21	1	BRAC3326.4e_ROI1_Vehicle.csv	Vehicle	7	BRAC3326.4e_ROI1_Vehicle.	1	01_Vehicle	01_BRAC3326.4e_ROI1_Vehicle.	7	Unclassified	Unclassified	1861.16	90.3427	112.3	92.1069	123.152	80.8426	159.615
0	0.318591	0.282872	0	0.303982	0.0700347	0	0.0101835	0	0	0.0772401	1.53867	1.56009	0	0	0	0	0	0.353491	0.360369	0	0.162374	0.228071	0	0.0658762	231	1521.78	45.8131	231	107	14.1972	43.694	1	BRAC3326.4e_ROI1_Vehicle.csv	Vehicle	22	BRAC3326.4e_ROI1_Vehicle.	1	01_Vehicle	01_BRAC3326.4e_ROI1_Vehicle.	22	Unclassified	Unclassified	1451.11	18.9679	22.256	32.2727	58.2235	9.71563	228.849
0.834762	0.224472	0.155089	0	0.405628	1.31497	0	0.260227	0	0	0	1.82364	1.94607	0.0507984	0.360678	0	0	0.315756	0.338102	0.29734	0	0.0523026	0.16788	0	0.0906858	232	1659.35	46.5	232	54	11.1815	35.452	1	BRAC3326.4e_ROI1_Vehicle.csv	Vehicle	31	BRAC3326.4e_ROI1_Vehicle.	1	01_Vehicle	01_BRAC3326.4e_ROI1_Vehicle.	31	31_Bcells	B cells	1362.69	0	29.8897	48.6581	75.3388	60.4864	268.403
0	0.0690066	0.200098	0	0.403149	0.514719	0	0.00892704	0	0	0	0.706879	0.696548	0	0	0	0	0	0.211689	0.467861	0	0	0.51388	0	0.00515477	233	2238.63	45.0526	233	38	9.32312	26.796	1	BRAC3326.4e_ROI1_Vehicle.csv	Vehicle	24	BRAC3326.4e_ROI1_Vehicle.	1	01_Vehicle	01_BRAC3326.4e_ROI1_Vehicle.	24	Leukocytes_unclassified	Leukocytes unclassified	1110.83	6.13353	23.2898	84.3219	224.625	106.405	45.1935
0.0457413	0.270366	0.222425	0	0.215201	0.108242	0	0.00805237	0	0	0.0577416	1.07733	1.13068	0	0	0	0	0	0.0136426	0.0442657	0	0	0.0272804	0	0.350509	234	2667.58	46.2167	234	60	11.0713	31.726	1	BRAC3326.4e_ROI1_Vehicle.csv	Vehicle	8	BRAC3326.4e_ROI1_Vehicle.	1	01_Vehicle	01_BRAC3326.4e_ROI1_Vehicle.	8	Unclassified	Unclassified	1090.79	43.3934	121.381	99.7099	569.497	82.0414	340.765
0.767959	0.236705	0.249477	0.0554472	0.092036	0.0609245	0	0.00823205	0	0	0.144566	1.46243	1.32788	0	0	0	0	0	0.0190875	0	0	0	0.0737033	0	0.0781788	235	2775.68	46.0976	235	41	9.101	24.14	1	BRAC3326.4e_ROI1_Vehicle.csv	Vehicle	31	BRAC3326.4e_ROI1_Vehicle.	1	01_Vehicle	01_BRAC3326.4e_ROI1_Vehicle.	31	31_Bcells	B cells	1107.12	0	20.3482	10.0893	629.126	38.2106	361.244
0	0	0.122769	0	0	0	0	0	0	0	0	0.0325368	0.0344817	0	0	0.0923124	0	0	0	0	0	0	0	0	0.00642234	236	3939.79	45.2623	236	61	11.1958	34.038	1	BRAC3326.4e_ROI1_Vehicle.csv	Vehicle	7	BRAC3326.4e_ROI1_Vehicle.	1	01_Vehicle	01_BRAC3326.4e_ROI1_Vehicle.	7	Unclassified	Unclassified	1751.3	53.5421	61.9921	183.63	66.2589	78.6111	220.947
0	0	0.333374	0	0	0.087769	0	0	0	0	0	0.0187825	0.0280227	0	0	0	0	0	0	0	0	0	0	0	0.00932768	237	4270.33	48.7381	237	42	11.0178	29.038	1	BRAC3326.4e_ROI1_Vehicle.csv	Vehicle	7	BRAC3326.4e_ROI1_Vehicle.	1	01_Vehicle	01_BRAC3326.4e_ROI1_Vehicle.	7	Unclassified	Unclassified	2018.62	163.82	131.869	139.378	134.086	120.91	205.834
0.106342	0.193914	0.0337475	0.0649524	0.293999	0.11419	0	0.00323074	0	0	0	2.34862	2.19804	0	0	0	0.105557	0	0.258253	0.196839	0.177785	0	0.215845	0	0.0658025	238	1633.06	47.4286	238	35	9.2843	25.312	1	BRAC3326.4e_ROI1_Vehicle.csv	Vehicle	14	BRAC3326.4e_ROI1_Vehicle.	1	01_Vehicle	01_BRAC3326.4e_ROI1_Vehicle.	14A	Unclassified	Unclassified	1378.14	4.9862	11.5723	47.5212	51.4677	38.8746	284.386
0	0.230241	0.184316	0	0.274236	0.0293871	0	0.0141093	0	0	0	1.79578	1.79842	0.0127542	0	0	0	0	0.0679212	0.0958695	0	0.166138	0.182468	0	0.0682617	239	1669.35	48.6765	239	34	8.43822	28.968	1	BRAC3326.4e_ROI1_Vehicle.csv	Vehicle	19	BRAC3326.4e_ROI1_Vehicle.	1	01_Vehicle	01_BRAC3326.4e_ROI1_Vehicle.	19	Unclassified	Unclassified	1354.89	10.2352	40.0443	44.2268	85.5253	70.5119	260.704
0.0290779	0.181264	0.177316	0.0532812	0.322557	0.245414	0	0.00875374	0	0	0.0215226	1.6464	1.57971	0.00677566	0	0	0	0	0.32345	0.293072	0	0.135065	0.435766	0	0.0486921	240	2218.38	47.375	240	128	17.7208	47.522	1	BRAC3326.4e_ROI1_Vehicle.csv	Vehicle	6	BRAC3326.4e_ROI1_Vehicle.	1	01_Vehicle	01_BRAC3326.4e_ROI1_Vehicle.	6	Unclassified	Unclassified	1113.32	16.1859	42.8866	99.9935	213.743	87.4232	25.2481
0	0.144456	0.0977468	0.0135317	0.0764064	0.0951582	0	0.00538456	0	0	0	1.87168	1.9987	0	0	0	0	0	0.00487236	0	0	0	0.00899355	0	0.172456	241	2678.74	46.3333	241	84	13.0848	38.21	1	BRAC3326.4e_ROI1_Vehicle.csv	Vehicle	8	BRAC3326.4e_ROI1_Vehicle.	1	01_Vehicle	01_BRAC3326.4e_ROI1_Vehicle.	8	Unclassified	Unclassified	1091.87	53.2001	110.319	88.5658	577.79	71.8414	351.9
0.251682	0.114795	0.0945569	0	0.249728	0.0484652	0	0.0492565	0	0	0.132179	1.70575	1.67296	0.0210798	0	0	0	0	0.0888836	0.174156	0	0.0392269	0.0629549	0	0.0247325	242	2782.12	46.125	242	72	10.6763	33.968	1	BRAC3326.4e_ROI1_Vehicle.csv	Vehicle	31	BRAC3326.4e_ROI1_Vehicle.	1	01_Vehicle	01_BRAC3326.4e_ROI1_Vehicle.	31	31_Bcells	B cells	1108.39	0	17.2474	15.9025	623.084	42.7905	356.362
0	0.0223257	0.19168	0	0	0.0657343	0	0	0	0	0	0.028822	0.028939	0	0	0	0	0	0.00430819	0	0	0	0	0	0	243	3121.53	47.6579	243	38	8.25074	22.382	1	BRAC3326.4e_ROI1_Vehicle.csv	Vehicle	7	BRAC3326.4e_ROI1_Vehicle.	1	01_Vehicle	01_BRAC3326.4e_ROI1_Vehicle.	7	Unclassified	Unclassified	1220.01	146.656	115.862	110.649	319.843	147.602	244.462
0	0.15425	0.201378	0	0.259558	0.00120672	0	0.0128123	0	0	0.0399261	0.782109	0.648129	0	0	0	0	0	0.142465	0.0600707	0	0	0.0985381	0	0	244	3800.35	47.8116	244	69	13.6452	33.21	1	BRAC3326.4e_ROI1_Vehicle.csv	Vehicle	6	BRAC3326.4e_ROI1_Vehicle.	1	01_Vehicle	01_BRAC3326.4e_ROI1_Vehicle.	6	Unclassified	Unclassified	1642.78	48.2075	48.404	143.287	57.6366	42.017	145.811
0	0.258488	0.303907	0.0382073	0.552646	0.0739766	0	0.0940571	0	0	0.051913	1.31085	1.35076	0.0152388	0.0409172	0	0.0310463	0	0.559691	0.236174	0	0	0.333387	0	0.12555	245	3823.39	47.6387	245	119	13.4567	53.42	1	BRAC3326.4e_ROI1_Vehicle.csv	Vehicle	22	BRAC3326.4e_ROI1_Vehicle.	1	01_Vehicle	01_BRAC3326.4e_ROI1_Vehicle.	22	Unclassified	Unclassified	1660.23	27.474	26.2666	143.223	36.7334	22.6351	168.36
0.0038892	6.85152	0.6273	0.364474	0.76656	1.03364	0.18962	0.38591	0.00542553	0.011174	0.0259081	3.93218	3.94279	0.0992347	0.294175	0	0	0	0.914284	0.235167	0	0.87947	0.108902	0.0351585	0.0962567	246	4708.21	45.5956	246	319	25.4462	77.974	1	BRAC3326.4e_ROI1_Vehicle.csv	Vehicle	33	BRAC3326.4e_ROI1_Vehicle.	1	01_Vehicle	01_BRAC3326.4e_ROI1_Vehicle.	33B	33B_Dendritic_cells_CD103	Dendritic cells cDC1	2259.55	383.819	57.1479	21.4534	0	370.491	34.6389
0	0.497324	0.182483	0.641132	0.332899	0.752982	0.0306727	0.0448109	0.468716	0	0.00791637	4.09074	4.0552	0.00968558	0.0699591	0	0	0	0.0605792	0.0871669	0	0.165516	0.0925904	0	0.0854976	247	4729.65	44.8132	247	348	23.7133	74.248	1	BRAC3326.4e_ROI1_Vehicle.csv	Vehicle	13	BRAC3326.4e_ROI1_Vehicle.	1	01_Vehicle	01_BRAC3326.4e_ROI1_Vehicle.	13B	13B_CD8_Tcells	CD8 T cells	2273.31	402.5	37.4922	0	21.4534	384.394	56.0129
0	0.117017	0.134493	0	0.246255	0.00861346	0	0.0157739	0	0	0.103633	1.41477	1.37521	0	0	0	0	0	0.131251	0.235205	0	0	0.238005	0	0.25877	248	1600.02	48.1034	248	58	10.9155	33.382	1	BRAC3326.4e_ROI1_Vehicle.csv	Vehicle	8	BRAC3326.4e_ROI1_Vehicle.	1	01_Vehicle	01_BRAC3326.4e_ROI1_Vehicle.	8	Unclassified	Unclassified	1398.39	25.4026	33.62	20.5102	26.4707	27.369	276.472
2.25028	0.342087	0.394515	0	0.417246	0.568682	0	0.00364761	0	0	0.622074	2.07889	1.90773	0.00699423	0	0	0	0	0.177434	0.366068	0	0	0.496993	0.361792	0.0189563	249	1625.42	48.2581	249	31	9.03852	24.14	1	BRAC3326.4e_ROI1_Vehicle.csv	Vehicle	31	BRAC3326.4e_ROI1_Vehicle.	1	01_Vehicle	01_BRAC3326.4e_ROI1_Vehicle.	31	31_Bcells	B cells	1382.25	0	13.647	40.7662	45.3565	34.3085	288.901
1.1987	0.276458	0.567401	0.0329469	0.510843	1.55886	0	0.0412923	0	0	0.119778	1.96883	2.00035	0.00314233	0.0705674	0	0	0	0.432232	0.30187	0.541085	0.411185	0.170368	0	0.0582396	250	1649.39	48.971	250	69	12.9361	39.452	1	BRAC3326.4e_ROI1_Vehicle.csv	Vehicle	31	BRAC3326.4e_ROI1_Vehicle.	1	01_Vehicle	01_BRAC3326.4e_ROI1_Vehicle.	31	31_Bcells	B cells	1366.83	0	22.2121	57.5728	66.8752	52.8765	272.625
1.24379	0.223758	0.214633	0.0210494	0.370031	0.947157	0.00896024	0.0495896	0	0	0.0510166	1.5549	1.59676	0.0167909	0	0	0	0	0.314974	0.305687	0	0.05468	0.0735533	0	0.0627106	251	1655.31	51.1111	251	54	10.1657	34.624	1	BRAC3326.4e_ROI1_Vehicle.csv	Vehicle	31	BRAC3326.4e_ROI1_Vehicle.	1	01_Vehicle	01_BRAC3326.4e_ROI1_Vehicle.	31	31_Bcells	B cells	1361.51	0	28.3212	54.7823	73.1653	59.0526	267.242
0	0.0789187	0.307118	0	0.275266	0.104563	0	0.0237467	0	0	0	1.11279	1.07957	0	0	0	0	0	0.190275	0.252492	0	0	0.21189	0	0.0952488	252	2279.35	47.907	252	43	9.9085	29.382	1	BRAC3326.4e_ROI1_Vehicle.csv	Vehicle	6	BRAC3326.4e_ROI1_Vehicle.	1	01_Vehicle	01_BRAC3326.4e_ROI1_Vehicle.	6	Unclassified	Unclassified	1099.55	30.4272	13.086	55.0608	244.058	143.263	50.3319
0	0.106812	0.230647	0	0.274449	0.0711884	0	0.0393236	0	0	0.45915	1.36587	1.46293	0.0103248	0	0	0	0	0.098776	0.309668	0	0.134492	0.351566	0	0.110378	253	2292.93	49.0714	253	42	9.25578	25.898	1	BRAC3326.4e_ROI1_Vehicle.csv	Vehicle	6	BRAC3326.4e_ROI1_Vehicle.	1	01_Vehicle	01_BRAC3326.4e_ROI1_Vehicle.	6	Unclassified	Unclassified	1095.89	25.8736	24.3113	48.9112	251.516	155.937	37.1767
0.208222	0.249833	0.267739	0	0.0218321	0.0256195	0	0.00579876	0	0	0	0.287623	0.251082	0.011119	0	0	0	0	0.0104943	0.0437498	0	0	0	0	0.0553247	254	2620.31	47.7692	254	39	8.68157	28.796	1	BRAC3326.4e_ROI1_Vehicle.csv	Vehicle	19	BRAC3326.4e_ROI1_Vehicle.	1	01_Vehicle	01_BRAC3326.4e_ROI1_Vehicle.	19	Unclassified	Unclassified	1085.46	19.4012	168.211	146.893	524.822	126.56	293.472
0.282329	0.729475	0.0930671	0.021859	0.0212429	0.0513846	0	0	0	0	0.264894	0.334377	0.308065	0	0	0	0	0	0.00627274	0.0102152	0	0	0.0587726	0	0.106844	255	2626.52	48.4231	255	52	8.9008	30.968	1	BRAC3326.4e_ROI1_Vehicle.csv	Vehicle	33	BRAC3326.4e_ROI1_Vehicle.	1	01_Vehicle	01_BRAC3326.4e_ROI1_Vehicle.	33A	Tumour_metacluster	Tumour	1085.19	18.8193	161.966	140.668	530.35	120.375	299.642
0	0	0.234704	0	0	0.0454164	0	0	0	0	0	0.0446369	0.0332004	0	0	0	0	0	0.00372071	0	0	0	0	0	0	256	2901.05	49.25	256	44	10.3814	28.624	1	BRAC3326.4e_ROI1_Vehicle.csv	Vehicle	7	BRAC3326.4e_ROI1_Vehicle.	1	01_Vehicle	01_BRAC3326.4e_ROI1_Vehicle.	7	Unclassified	Unclassified	1135.55	103.446	113.922	133.91	512.185	153.131	275.697
0	0	0.0799746	0	0	0.0454164	0	0	0	0	0	0.0354539	0.0303906	0	0	0	0	0	0	0	0	0	0	0	0	257	2959.3	47.5455	257	44	8.85241	28.038	1	BRAC3326.4e_ROI1_Vehicle.csv	Vehicle	7	BRAC3326.4e_ROI1_Vehicle.	1	01_Vehicle	01_BRAC3326.4e_ROI1_Vehicle.	7	Unclassified	Unclassified	1155.76	94.1101	110.463	139.787	459.477	145.742	250.728
0	0.0238979	0.195821	0	0	0.0281454	0	0	0	0	0	0.0123824	0.0390534	0	0	0	0	0	0	0.0224446	0	0	0	0	0	258	3055.8	48.2676	258	71	15.4724	48.936	1	BRAC3326.4e_ROI1_Vehicle.csv	Vehicle	7	BRAC3326.4e_ROI1_Vehicle.	1	01_Vehicle	01_BRAC3326.4e_ROI1_Vehicle.	7	Unclassified	Unclassified	1191.14	141.697	112.169	93.4564	373.882	127.622	233.174
0	0	0.0747959	0	0	0.0338699	0	0.00191654	0	0	0	0.0207959	0.0283992	0	0	0	0	0	0	0.00900319	0	0	0.0128044	0	0.00996007	259	4062.95	48.8644	259	59	11.1487	33.866	1	BRAC3326.4e_ROI1_Vehicle.csv	Vehicle	7	BRAC3326.4e_ROI1_Vehicle.	1	01_Vehicle	01_BRAC3326.4e_ROI1_Vehicle.	7	Unclassified	Unclassified	1847.16	90.4533	114.386	94.1342	130.075	79.8439	158.352
0	0.230674	0.186123	0.0868939	0.260126	0.204167	0	0.00719573	0	0	0.100178	1.57754	1.695	0	0	0	0	0	0.143834	0.31286	0	0	0.472734	0.203919	0.0165663	260	2202.67	48.9909	260	110	13.5697	38.866	1	BRAC3326.4e_ROI1_Vehicle.csv	Vehicle	6	BRAC3326.4e_ROI1_Vehicle.	1	01_Vehicle	01_BRAC3326.4e_ROI1_Vehicle.	6	Unclassified	Unclassified	1115.69	31.7119	43.75	113.268	206.469	73.3243	11.0772
0	0.160952	0.18347	0	0.223917	0.132303	0	0.0213207	0	0	0	1.44716	1.54065	0.00185317	0	0	0	0	0.182092	0.259541	0	0.0241397	0.173358	0	0.0914214	261	2227.81	50.8889	261	117	15.2711	46.452	1	BRAC3326.4e_ROI1_Vehicle.csv	Vehicle	6	BRAC3326.4e_ROI1_Vehicle.	1	01_Vehicle	01_BRAC3326.4e_ROI1_Vehicle.	6	Unclassified	Unclassified	1107.65	10.8575	33.2893	90.0645	214.506	94.1248	33.3282
0.0151299	0.106125	0.249877	0.0277236	0.255164	0.196528	0.00599005	0.029439	0	0	0.260626	0.820578	0.857485	0.00264416	0	0	0	0	0.118579	0.255681	0	0.0678426	0.301932	0	0.11868	262	2250.61	49.0976	262	82	11.9075	35.21	1	BRAC3326.4e_ROI1_Vehicle.csv	Vehicle	6	BRAC3326.4e_ROI1_Vehicle.	1	01_Vehicle	01_BRAC3326.4e_ROI1_Vehicle.	6	Unclassified	Unclassified	1104.24	18.6355	10.6956	72.467	227.01	115.766	52.8943
0	0.291455	0.214425	0.0688889	0.289286	0.0973327	0	0.0639869	0	0	0.0299445	1.57969	1.61126	0.00707025	0	0	0	0	0.227044	0.264719	0	0	0.425505	0	0.0605516	263	2309.68	49.8043	263	92	12.8092	43.452	1	BRAC3326.4e_ROI1_Vehicle.csv	Vehicle	22	BRAC3326.4e_ROI1_Vehicle.	1	01_Vehicle	01_BRAC3326.4e_ROI1_Vehicle.	22	Unclassified	Unclassified	1092.29	25.1719	40.3823	46.6946	261.925	171.946	22.1873
0	0.190544	0.146359	0	0.168437	0.0685699	0	0	0	0	0	0.886113	0.950834	0.00425139	0	0	0	0	0.113786	0.143291	0	0	0.216358	0	0	264	2335.86	48.4118	264	51	10.0346	27.796	1	BRAC3326.4e_ROI1_Vehicle.csv	Vehicle	6	BRAC3326.4e_ROI1_Vehicle.	1	01_Vehicle	01_BRAC3326.4e_ROI1_Vehicle.	6	Unclassified	Unclassified	1089.66	17.5588	65.7897	42.6572	281.183	197.747	17.2514
0	0.271065	0.0859107	0	0.0491418	0.0175291	0	0.00198379	0	0	0	1.53863	1.52685	0.00426495	0	0	0	0	0.0155138	0.0186382	0	0	0	0	0.0857046	265	2713	49.614	265	57	10.7597	32.452	1	BRAC3326.4e_ROI1_Vehicle.csv	Vehicle	26	BRAC3326.4e_ROI1_Vehicle.	1	01_Vehicle	01_BRAC3326.4e_ROI1_Vehicle.	26	Unclassified	Unclassified	1092.98	54.553	75.9637	54.1862	598.282	41.4905	385.995
0	0	0.09073	0	0	0.0407821	0	0	0	0	0	0.00797413	0.0297794	0	0	0	0	0	0.00167052	0	0	0	0	0	0	266	2965.1	49.449	266	49	9.43195	34.796	1	BRAC3326.4e_ROI1_Vehicle.csv	Vehicle	7	BRAC3326.4e_ROI1_Vehicle.	1	01_Vehicle	01_BRAC3326.4e_ROI1_Vehicle.	7	Unclassified	Unclassified	1155.94	93.0641	107.367	134.23	453.41	141.824	246.902
0	0	0.0774923	0	0.00560165	0.0525874	0	0	0	0	0	0.0135541	0.0296025	0	0	0	0	0	0	0	0	0	0	0	0	267	2994.32	48.8684	267	38	7.83493	23.968	1	BRAC3326.4e_ROI1_Vehicle.csv	Vehicle	7	BRAC3326.4e_ROI1_Vehicle.	1	01_Vehicle	01_BRAC3326.4e_ROI1_Vehicle.	7	Unclassified	Unclassified	1166.81	102.852	106.386	115.187	427.399	133.395	239.028
0	0.0332696	0.0212301	0	0.00208689	0.0489785	0	0	0	0	0	0.0148585	0.0223598	0	0	0	0	0	0	0	0	0	0	0	0.00768162	268	3094.57	48.6275	268	51	10.5876	35.038	1	BRAC3326.4e_ROI1_Vehicle.csv	Vehicle	26	BRAC3326.4e_ROI1_Vehicle.	1	01_Vehicle	01_BRAC3326.4e_ROI1_Vehicle.	26	Unclassified	Unclassified	1207.17	140.844	108.981	98.1053	341.105	135.286	237.002
0	0	0.138439	0.0231973	0	0.0713687	0	0	0	0	0	0.0523756	0.0384942	0	0	0	0	0	0	0	0	0	0	0	0	269	3549.33	49.2653	269	49	10.1386	32.624	1	BRAC3326.4e_ROI1_Vehicle.csv	Vehicle	7	BRAC3326.4e_ROI1_Vehicle.	1	01_Vehicle	01_BRAC3326.4e_ROI1_Vehicle.	7	Unclassified	Unclassified	1463.04	95.1276	106.501	156.412	176.162	86.4705	113.568
0	0.393981	0.334116	0.17825	0.608943	0.248781	0.100436	0.108821	0	0.0297041	0.0918299	0.445889	0.448467	0.00722737	0.35535	0	0	0.28418	0.694016	0.21167	0	0	0.254681	0	0.0469917	270	3840.7	48.6833	270	60	10.5836	30.968	1	BRAC3326.4e_ROI1_Vehicle.csv	Vehicle	22	BRAC3326.4e_ROI1_Vehicle.	1	01_Vehicle	01_BRAC3326.4e_ROI1_Vehicle.	22	Unclassified	Unclassified	1672.67	17.6832	11.1702	144.442	24.7473	15.2423	184.918
0	0	0.0654295	0.0264341	0	0	0	0	0	0	0	0.0282586	0.0112359	0	0	0	0	0	0	0	0	0	0	0	0.00455538	271	4153.26	47.6744	271	43	9.7936	32.038	1	BRAC3326.4e_ROI1_Vehicle.csv	Vehicle	7	BRAC3326.4e_ROI1_Vehicle.	1	01_Vehicle	01_BRAC3326.4e_ROI1_Vehicle.	7	Unclassified	Unclassified	1921.6	106.879	113.373	99.7659	96.1079	95.4521	167.77
0.0512667	0.230207	0.215876	0	0.146795	0.0605552	0	0.00342654	0	0	0	0.891191	0.795209	0	0	0	0	0	0.0429385	0.0321932	0	0	0.0917441	0	0.0333664	272	1675.68	50.5303	272	66	10.7982	31.624	1	BRAC3326.4e_ROI1_Vehicle.csv	Vehicle	6	BRAC3326.4e_ROI1_Vehicle.	1	01_Vehicle	01_BRAC3326.4e_ROI1_Vehicle.	6	Unclassified	Unclassified	1349.59	16.82	46.6351	42.9072	92.1188	77.0655	255.532
0.0250637	0.0927059	0.142591	0	0.103499	0.0957262	0	0.00456872	0	0	0	1.11264	1.2468	0	0	0	0	0	0.0395623	0.0222751	0	0	0.0894896	0	0.0449382	273	2186.17	49.4141	273	99	11.6897	37.038	1	BRAC3326.4e_ROI1_Vehicle.csv	Vehicle	6	BRAC3326.4e_ROI1_Vehicle.	1	01_Vehicle	01_BRAC3326.4e_ROI1_Vehicle.	6	Unclassified	Unclassified	1119.64	47.2993	35.083	125.431	201.12	60.3193	11.7029
0	0.21966	0.0821291	0	0.320886	0.134237	0	0.0147471	0	0	0	0.966415	0.989186	0.00407527	0	0	0	0	0.234562	0.133867	0	0	0.546382	0	0	274	2341.9	52.3924	274	79	12.7267	39.694	1	BRAC3326.4e_ROI1_Vehicle.csv	Vehicle	22	BRAC3326.4e_ROI1_Vehicle.	1	01_Vehicle	01_BRAC3326.4e_ROI1_Vehicle.	22	Unclassified	Unclassified	1084.89	16.688	66.9947	40.1264	282.857	202.841	18.2992
0.0199322	0.268608	0.095814	0.0293966	0.126797	0.167962	0.00442394	0.0634796	0	0	0.103633	1.0851	1.15519	0.00186915	0	0	0	0	0.00846782	0.0366337	0	0	0.0260503	0	0.230294	275	2656.47	50.8966	275	116	15.5147	50.764	1	BRAC3326.4e_ROI1_Vehicle.csv	Vehicle	1	BRAC3326.4e_ROI1_Vehicle.	1	01_Vehicle	01_BRAC3326.4e_ROI1_Vehicle.	1	Tumour_metacluster	Tumour	1085.06	35.9466	131.918	110.69	557.447	90.8794	329.451
0	0.142584	0.105875	0	0.243678	0.0532403	0	0.00218838	0	0	0.0463008	1.39371	1.31595	0	0	0	0	0	0.107578	0.305633	0	0.0474679	0.348777	0	0.140863	276	1592.63	51.3529	276	119	14.3043	43.21	1	BRAC3326.4e_ROI1_Vehicle.csv	Vehicle	8	BRAC3326.4e_ROI1_Vehicle.	1	01_Vehicle	01_BRAC3326.4e_ROI1_Vehicle.	8	Unclassified	Unclassified	1400.6	22.3011	37.2137	20.587	23.4122	32.4856	268.92
0	0.19394	0.4202	0	0.402498	0.0350583	0	0.00595136	0	0	0.356628	1.89176	1.86645	0	0	0	0	0	0.198416	0.206714	0	0	0.2964	0	0.0206191	277	1633.44	52.7018	277	57	10.1239	31.554	1	BRAC3326.4e_ROI1_Vehicle.csv	Vehicle	6	BRAC3326.4e_ROI1_Vehicle.	1	01_Vehicle	01_BRAC3326.4e_ROI1_Vehicle.	6	Unclassified	Unclassified	1373.77	9.16813	16.8494	49.9136	54.4961	42.8801	280.206
0	0.107059	0.199894	0	0.276593	0.331602	0	0.0237041	0	0	0.0754767	1.36104	1.32815	0.0059403	0	0	0	0	0.21169	0.346408	0	0.193448	0.599757	0	0.0268331	278	2236.21	52.5616	278	73	11.1729	36.21	1	BRAC3326.4e_ROI1_Vehicle.csv	Vehicle	24	BRAC3326.4e_ROI1_Vehicle.	1	01_Vehicle	01_BRAC3326.4e_ROI1_Vehicle.	24	Leukocytes_unclassified	Leukocytes unclassified	1104.07	11.2306	24.9326	82.0207	216.859	101.112	41.3927
0.186098	0.431472	0.384152	0.273833	0.349557	0.621574	0.310228	0.031981	0	0	0.0779163	1.05801	1.13104	0.00722737	0	0	0	0	0.18186	0.465863	0	0.141217	0.58548	0	0.00652938	279	2261.1	51.1833	279	60	9.36533	30.866	1	BRAC3326.4e_ROI1_Vehicle.csv	Vehicle	15	BRAC3326.4e_ROI1_Vehicle.	1	01_Vehicle	01_BRAC3326.4e_ROI1_Vehicle.	15A	15A_CD4_Tcells	CD4 T cells	1099.97	29.175	0	63.3686	230.862	124.904	53.7611
0	0.117017	0.132089	0	0.318293	0.423191	0	0.161067	0	0	0.26292	0.995034	0.983528	0.0203152	0	0	0	0	0.121287	0.375403	0	0.129855	0.371809	0	0.0299178	280	2300.7	51.3678	280	87	11.0995	39.624	1	BRAC3326.4e_ROI1_Vehicle.csv	Vehicle	24	BRAC3326.4e_ROI1_Vehicle.	1	01_Vehicle	01_BRAC3326.4e_ROI1_Vehicle.	24	Leukocytes_unclassified	Leukocytes unclassified	1092.26	22.187	31.264	45.2143	254.782	162.853	29.1314
0	0.143336	0.247237	0	0.198136	0.146889	0	0.0142234	0	0	0	1.38605	1.41196	0.00204548	0	0	0	0	0.154304	0.166661	0	0	0.17893	0	0.0176114	281	2322.74	49.3113	281	106	15.9569	42.038	1	BRAC3326.4e_ROI1_Vehicle.csv	Vehicle	6	BRAC3326.4e_ROI1_Vehicle.	1	01_Vehicle	01_BRAC3326.4e_ROI1_Vehicle.	6	Unclassified	Unclassified	1090.7	29.417	53.3437	47.1333	271.237	184.749	14.7555
0	0	0.0840759	0	0.00295643	0.0693862	0	0	0	0	0	0.0299299	0.0318797	0	0	0	0	0	0.00227377	0	0	0.0784539	0	0	0	282	2861.89	50.3889	282	36	8.68304	24.796	1	BRAC3326.4e_ROI1_Vehicle.csv	Vehicle	7	BRAC3326.4e_ROI1_Vehicle.	1	01_Vehicle	01_BRAC3326.4e_ROI1_Vehicle.	7	Unclassified	Unclassified	1123.21	79.8778	74.9716	94.7414	547.471	114.442	297.766
0	0	0.226688	0	0.00193512	0.0363331	0	0	0	0	0	0.0177068	0.0363356	0	0	0	0	0	0.00595314	0.0193159	0	0	0.0137356	0	0.012735	283	4005.67	50.4545	283	55	10.0294	31.038	1	BRAC3326.4e_ROI1_Vehicle.csv	Vehicle	7	BRAC3326.4e_ROI1_Vehicle.	1	01_Vehicle	01_BRAC3326.4e_ROI1_Vehicle.	7	Unclassified	Unclassified	1800.2	86.3732	96.3803	128.386	132.286	78.4979	176.987
0.00593615	0.959159	0.261725	0.0299123	0.699315	0.253774	0.0900954	0.112264	0	0	0.0362487	2.37273	2.35654	0.0970421	0	0	0	0	0.0384473	0.0698932	0.163749	0.271398	0.0399116	0	0.07615	284	4696.58	53.0526	284	76	12.3577	35.452	1	BRAC3326.4e_ROI1_Vehicle.csv	Vehicle	33	BRAC3326.4e_ROI1_Vehicle.	1	01_Vehicle	01_BRAC3326.4e_ROI1_Vehicle.	33A	Tumour_metacluster	Tumour	2246.55	370	66.9644	34.0842	13.8189	357.562	24.9938
0.606832	0.424847	0.0277624	0.804145	0.300894	0.94307	0	0.0414699	0.0433919	0	0.0706384	0.497676	0.534658	0.011119	0	0	0	0	0.0431539	0.0136202	0	0	0.0387415	0	0.145427	285	2767.15	51.4872	285	39	9.83381	27.382	1	BRAC3326.4e_ROI1_Vehicle.csv	Vehicle	13	BRAC3326.4e_ROI1_Vehicle.	1	01_Vehicle	01_BRAC3326.4e_ROI1_Vehicle.	13B	13B_CD8_Tcells	CD8 T cells	1100.18	8.65025	23.4181	0	635.287	28.613	364.334
0	0	0.0749061	0.0428931	0	0.0188521	0	0	0	0	0	0.0444014	0.0280691	0	0	0	0	0	0	0	0	0	0	0	0	286	2895.64	53	286	53	8.58995	28.21	1	BRAC3326.4e_ROI1_Vehicle.csv	Vehicle	7	BRAC3326.4e_ROI1_Vehicle.	1	01_Vehicle	01_BRAC3326.4e_ROI1_Vehicle.	7	Unclassified	Unclassified	1130.35	102.816	108.166	128.497	515.528	147.212	275.534
0.0953317	0.122421	0.204868	0	0.341026	0.108495	0	0	0	0	0	1.0262	1.01308	0	0	0	0	0	0.27173	0.231868	0	0	0.237103	0	0.0139915	287	1565.74	53.9048	287	42	7.638	23.968	1	BRAC3326.4e_ROI1_Vehicle.csv	Vehicle	6	BRAC3326.4e_ROI1_Vehicle.	1	01_Vehicle	01_BRAC3326.4e_ROI1_Vehicle.	6	Unclassified	Unclassified	1416.03	8.30965	19.9409	32.067	24.7611	44.6325	248.596
0	0.260846	0.179655	0.0138618	0.317662	0.065263	0.00590064	0.00551589	0	0	0.201578	1.57084	1.55282	0.00528832	0	0	0	0	0.198135	0.322816	0	0	0.325941	0	0.0286656	288	1582.37	53.061	288	82	12.678	34.968	1	BRAC3326.4e_ROI1_Vehicle.csv	Vehicle	22	BRAC3326.4e_ROI1_Vehicle.	1	01_Vehicle	01_BRAC3326.4e_ROI1_Vehicle.	22	Unclassified	Unclassified	1405.89	13.2515	29.3548	22.6688	20.7388	38.8556	260.491
0	0.173293	0.154177	0.126296	0.0641455	0.0485003	0	0.002094	0	0	0	0.940981	0.926237	0	0	0	0	0	0.00303169	0	0	0	0	0	0.314103	289	2674.93	53.037	289	54	9.27292	30.624	1	BRAC3326.4e_ROI1_Vehicle.csv	Vehicle	8	BRAC3326.4e_ROI1_Vehicle.	1	01_Vehicle	01_BRAC3326.4e_ROI1_Vehicle.	8	Unclassified	Unclassified	1084.78	45.5276	113.343	92.2409	570.222	72.7073	347.829
0	0.0394593	0.165577	0	0.00247515	0.0464726	0	0	0	0	0	0.0159019	0.0454922	0	0	0	0	0	0	0	0	0	0	0	0.0102841	290	3996.95	55.0233	290	43	9.21177	29.14	1	BRAC3326.4e_ROI1_Vehicle.csv	Vehicle	7	BRAC3326.4e_ROI1_Vehicle.	1	01_Vehicle	01_BRAC3326.4e_ROI1_Vehicle.	7	Unclassified	Unclassified	1790.49	76.5929	86.6292	132.353	124.24	75.8072	177.598
0	0.373336	0.31413	0.0124908	0.590582	0.527529	0	0.0210864	0	0	0.26283	1.60094	1.65276	0.0309744	0	0	0	0	0.145448	0.209875	0	0.0931101	0.290687	0	0.0178726	291	1539.99	53.6813	291	91	13.6114	39.624	1	BRAC3326.4e_ROI1_Vehicle.csv	Vehicle	4	BRAC3326.4e_ROI1_Vehicle.	1	01_Vehicle	01_BRAC3326.4e_ROI1_Vehicle.	4	Leukocytes_unclassified	Leukocytes unclassified	1433.13	15.0601	26.7155	29.3233	43.8624	23.0276	232.563
0	0.143396	0.150197	0	0.335635	0.155425	0	0.0100512	0	0	0.06122	0.399152	0.384617	0	0.108203	0	0	0	0.205962	0.163112	0	0	0.142952	0	0.0546753	292	1643.91	54.8222	292	45	9.08813	27.624	1	BRAC3326.4e_ROI1_Vehicle.csv	Vehicle	12	BRAC3326.4e_ROI1_Vehicle.	1	01_Vehicle	01_BRAC3326.4e_ROI1_Vehicle.	12	Unclassified	Unclassified	1365.6	8.0168	22.6322	60.3343	64.5465	51.9028	271.672
0	0.0789187	0.0629496	0.0528682	0.24594	0.0697089	0	0.015778	0	0	0	0.4182	0.496253	0.0100847	0	0	0	0	0.0716741	0.123532	0	0	0.368945	0	0.0654318	293	1661.7	55.093	293	43	8.39071	25.382	1	BRAC3326.4e_ROI1_Vehicle.csv	Vehicle	6	BRAC3326.4e_ROI1_Vehicle.	1	01_Vehicle	01_BRAC3326.4e_ROI1_Vehicle.	6	Unclassified	Unclassified	1354.45	7.52307	35.8442	53.8178	80.5986	66.5737	260.163
0	0.191	0.190446	0.10245	0.320038	0.0320244	0	0.0373625	0	0	0	1.37747	1.49077	0	0	0	0	0	0.147334	0.170975	0	0	0.298926	0	0.0391154	294	2283.41	53.5769	294	78	12.1163	35.866	1	BRAC3326.4e_ROI1_Vehicle.csv	Vehicle	19	BRAC3326.4e_ROI1_Vehicle.	1	01_Vehicle	01_BRAC3326.4e_ROI1_Vehicle.	19	Unclassified	Unclassified	1093.21	23.9831	13.8909	48.1487	242.036	145.564	44.9179
0	0.123566	0.273329	0.0183333	0.229691	0.064462	0	0.0429975	0	0	0.0444338	2.14196	2.09193	0	0	0	0	0	0.490254	0.269748	0	0.0462441	0.306467	0	0.0742932	295	2315.65	54.5323	295	62	9.44426	31.554	1	BRAC3326.4e_ROI1_Vehicle.csv	Vehicle	22	BRAC3326.4e_ROI1_Vehicle.	1	01_Vehicle	01_BRAC3326.4e_ROI1_Vehicle.	22	Unclassified	Unclassified	1086.65	23.8056	45.7614	42.9812	262.552	176.69	14.5805
0	0.186178	0.284178	0	0.464428	0.233431	0	0.0959155	0	0	0.0444338	0.898914	0.856561	0.0279769	0	0	0	0	0.31178	0.353347	0	0	0.349483	0	0.0550019	296	2364.23	53.1935	296	62	10.4537	35.21	1	BRAC3326.4e_ROI1_Vehicle.csv	Vehicle	24	BRAC3326.4e_ROI1_Vehicle.	1	01_Vehicle	01_BRAC3326.4e_ROI1_Vehicle.	24	Leukocytes_unclassified	Leukocytes unclassified	1081.28	18.1082	84.0664	28.222	299.19	224.655	38.3478
0.0225574	0.276793	0.178169	0.0431077	0.167036	0.0967966	0	0.0350234	0	0	0	1.62386	1.603	0	0	0	0	0	0.00366809	0.0193159	0	0	0.0209503	0	0.377049	297	2687.71	54.0788	297	165	20.5493	59.35	1	BRAC3326.4e_ROI1_Vehicle.csv	Vehicle	8	BRAC3326.4e_ROI1_Vehicle.	1	01_Vehicle	01_BRAC3326.4e_ROI1_Vehicle.	8	Unclassified	Unclassified	1085.22	50.1456	100.517	79.487	577.879	60.4447	360.579
0	0	0.323784	0	0	0.0788812	0	0	0	0	0	0.0260956	0.0278902	0	0	0	0	0	0	0	0	0	0	0	0.0309286	298	2844.05	53.5	298	38	8.4231	27.968	1	BRAC3326.4e_ROI1_Vehicle.csv	Vehicle	7	BRAC3326.4e_ROI1_Vehicle.	1	01_Vehicle	01_BRAC3326.4e_ROI1_Vehicle.	7	Unclassified	Unclassified	1115.49	62.3652	56.8678	76.9251	562.731	96.352	307.017
0	0.0160071	0.114835	0	0.000517248	0.0659823	0	0	0	0	0	0.0183749	0.0312765	0.00409096	0	0	0	0	0.00154445	0	0.117405	0	0	0	0	299	2856.96	55	299	53	9.44276	31.796	1	BRAC3326.4e_ROI1_Vehicle.csv	Vehicle	7	BRAC3326.4e_ROI1_Vehicle.	1	01_Vehicle	01_BRAC3326.4e_ROI1_Vehicle.	7	Unclassified	Unclassified	1117.44	75.3617	69.4728	89.8771	550.22	108.713	297.375
0	0	0.0230369	0	0	0.0637763	0	0	0	0	0	0.0110846	0.0257857	0	0	0	0	0	0	0	0	0	0	0	0.00833537	300	3909.64	53.0426	300	47	8.6327	33.452	1	BRAC3326.4e_ROI1_Vehicle.csv	Vehicle	7	BRAC3326.4e_ROI1_Vehicle.	1	01_Vehicle	01_BRAC3326.4e_ROI1_Vehicle.	7	Unclassified	Unclassified	1722.91	42.498	52.6776	165.994	39.3457	48.1011	210.915
0	0.0212094	0.149491	0	0	0.0749371	0	0	0	0	0	0.0173536	0.0336533	0	0	0	0	0	0.00226343	0	0	0	0	0	0.00489703	301	3991.45	53.575	301	40	9.03265	27.968	1	BRAC3326.4e_ROI1_Vehicle.csv	Vehicle	7	BRAC3326.4e_ROI1_Vehicle.	1	01_Vehicle	01_BRAC3326.4e_ROI1_Vehicle.	7	Unclassified	Unclassified	1786.98	73.0101	83.1411	137.65	118.581	78.8137	181.837
0	0	0.209064	0	0	0.0487396	0	0	0	0	0	0.0166776	0.0170213	0	0	0	0	0	0	0	0	0	0	0	0	302	4453.51	55.2683	302	41	8.05822	27.21	1	BRAC3326.4e_ROI1_Vehicle.csv	Vehicle	7	BRAC3326.4e_ROI1_Vehicle.	1	01_Vehicle	01_BRAC3326.4e_ROI1_Vehicle.	7	Unclassified	Unclassified	2105.63	207.571	195.148	251.774	179.371	207.184	214.079
0	0.112166	0.327202	0	0.384262	0.176274	0	0.0092939	0	0	0.0377383	1.47532	1.55612	0.0118806	0	0	0	0	0.107085	0.170227	0	0.154758	0.267029	0	0.061838	303	1526.25	55.0822	303	73	10.8314	33.038	1	BRAC3326.4e_ROI1_Vehicle.csv	Vehicle	6	BRAC3326.4e_ROI1_Vehicle.	1	01_Vehicle	01_BRAC3326.4e_ROI1_Vehicle.	6	Unclassified	Unclassified	1441.23	8.75262	23.3257	36.1975	56.8509	18.627	223.484
0.0181451	0.269134	0.332772	0	0.512985	0.839836	0	0.00706724	0	0	0.0956562	1.86282	1.87427	0.015057	0	0	0	0	0.188792	0.361727	0	0.117681	0.339893	0	0.0609656	304	1620.1	54.0764	304	144	15.142	51.694	1	BRAC3326.4e_ROI1_Vehicle.csv	Vehicle	4	BRAC3326.4e_ROI1_Vehicle.	1	01_Vehicle	01_BRAC3326.4e_ROI1_Vehicle.	4	Leukocytes_unclassified	Leukocytes unclassified	1381.05	7.88062	21.32	39.0995	44.8793	36.5023	287.325
0	0.177616	0.257669	0.335259	0.249494	0.337394	0.223615	0.0321638	0	0	0.19442	1.37546	1.33	0	0	0	0	0	0.100272	0.266095	0	0.147969	0.389888	0.0996939	0.0476974	305	2269.95	57.0133	305	225	22.6773	70.592	1	BRAC3326.4e_ROI1_Vehicle.csv	Vehicle	15	BRAC3326.4e_ROI1_Vehicle.	1	01_Vehicle	01_BRAC3326.4e_ROI1_Vehicle.	15A	15A_CD4_Tcells	CD4 T cells	1092.46	26.8215	0	53.0496	231.148	131.674	52.633
0	0.185714	0.299698	0.0169652	0.247088	0.119077	0	0.0565635	0	0	0	0.970867	0.881054	0.00647227	0	0	0	0	0.153993	0.264753	0	0	0.504151	0	0.046689	306	2289.58	56.8358	306	67	11.8679	36.038	1	BRAC3326.4e_ROI1_Vehicle.csv	Vehicle	6	BRAC3326.4e_ROI1_Vehicle.	1	01_Vehicle	01_BRAC3326.4e_ROI1_Vehicle.	6	Unclassified	Unclassified	1088.86	20.4215	19.6318	42.6002	243.402	150.753	38.2286
0.0326488	0.820976	0.106417	0	0.0924697	0.0657343	0	0	0	0	0.168062	0.308902	0.324536	0	0	0	0	0	0.00861638	0.0285927	0	0	0.0596415	0	0.145115	307	2631.84	55.2895	307	38	9.15432	22.382	1	BRAC3326.4e_ROI1_Vehicle.csv	Vehicle	33	BRAC3326.4e_ROI1_Vehicle.	1	01_Vehicle	01_BRAC3326.4e_ROI1_Vehicle.	33A	Tumour_metacluster	Tumour	1078.7	26.0281	156.202	135.365	532.84	113.65	304.699
0	0.307414	0.112063	0	0.138047	0.0633271	0	0.0130546	0	0	0	1.29146	1.26703	0	0	0	0	0.240152	0.00461158	0.073795	0	0	0.155896	0	0.106092	308	2639.99	53.169	308	71	10.4585	34.694	1	BRAC3326.4e_ROI1_Vehicle.csv	Vehicle	19	BRAC3326.4e_ROI1_Vehicle.	1	01_Vehicle	01_BRAC3326.4e_ROI1_Vehicle.	19	Unclassified	Unclassified	1081.41	26.6535	148.184	127.179	541.208	106.162	312.902
0.17178	0.183104	0.152183	0.0362766	0.457772	0.317432	0.0464043	0.269986	0	0	0.140764	1.69889	1.7269	0.116134	0	0	0	0	0.298607	0.0977784	0	0.0600923	0.0573535	0	0.055064	309	2778.45	54.5319	309	94	13.8969	37.624	1	BRAC3326.4e_ROI1_Vehicle.csv	Vehicle	31	BRAC3326.4e_ROI1_Vehicle.	1	01_Vehicle	01_BRAC3326.4e_ROI1_Vehicle.	31	31_Bcells	B cells	1099.41	0	12.2751	11.6962	623.629	34.6951	353.684
0	0	0.056986	0	0	0.105175	0	0	0	0	0	0.0274198	0.0328346	0	0	0	0	0	0.00143606	0	0	0	0	0	0.00343651	310	3078.98	55.8421	310	57	10.1813	32.038	1	BRAC3326.4e_ROI1_Vehicle.csv	Vehicle	7	BRAC3326.4e_ROI1_Vehicle.	1	01_Vehicle	01_BRAC3326.4e_ROI1_Vehicle.	7	Unclassified	Unclassified	1193.94	133.115	101.27	87.1261	350.173	123.747	227.401
0	0.00998089	0.15305	0	0.00390817	0.0826401	0	0.015359	0	0	0	0.0203724	0.0371186	0	0	0	0	0	0.00192601	0	0	0	0	0	0.0184359	311	4077.61	57.6118	311	85	14.9381	47.866	1	BRAC3326.4e_ROI1_Vehicle.csv	Vehicle	7	BRAC3326.4e_ROI1_Vehicle.	1	01_Vehicle	01_BRAC3326.4e_ROI1_Vehicle.	7	Unclassified	Unclassified	1853.94	78.3537	100.775	80.5232	113.763	68.7139	147.519
0	0.205973	0.203696	0.0190675	0.282089	0.0963297	0	0.00134614	0	0	0.202741	0.774153	0.735581	0.0025812	0.115932	0	0	0.202986	0.192665	0.39887	0	0	0.393945	0	0.0607712	312	1605.94	54.8929	312	84	13.5922	35.452	1	BRAC3326.4e_ROI1_Vehicle.csv	Vehicle	6	BRAC3326.4e_ROI1_Vehicle.	1	01_Vehicle	01_BRAC3326.4e_ROI1_Vehicle.	6	Unclassified	Unclassified	1389.38	20.5778	31.6961	29.4791	35.3007	33.8281	276.149
0	0.141688	0.147645	0	0.416233	0.317743	0	0.0659609	0	0	0.125223	2.06766	2.08536	0	0.221325	0	0	0	0.318346	0.297239	0	0.130324	0.197449	0	0.0802682	313	2358.05	55.5227	313	44	9.55541	29.796	1	BRAC3326.4e_ROI1_Vehicle.csv	Vehicle	24	BRAC3326.4e_ROI1_Vehicle.	1	01_Vehicle	01_BRAC3326.4e_ROI1_Vehicle.	24	Leukocytes_unclassified	Leukocytes unclassified	1079.7	18.5644	77.6252	32.6377	292.947	218.172	31.7769
0	0.364663	0.096916	0.0429231	0.0491966	0.0384293	0	0.00347926	0	0	0	0.367553	0.367395	0	0	0	0	0	0.00538072	0	0	0	0	0	0.236199	314	2662.03	56.5846	314	65	11.9323	38.866	1	BRAC3326.4e_ROI1_Vehicle.csv	Vehicle	8	BRAC3326.4e_ROI1_Vehicle.	1	01_Vehicle	01_BRAC3326.4e_ROI1_Vehicle.	8	Unclassified	Unclassified	1079.93	36.0789	125.986	105.247	559.161	83.9519	334.849
0	0.0848376	0.105197	0	0.0610771	0.0999161	0	0.0028269	0	0	0	0.496186	0.554985	0	0	0	0	0	0.0183865	0	0	0	0	0	0.00489703	315	2799.7	56.675	315	40	8.65441	24.21	1	BRAC3326.4e_ROI1_Vehicle.csv	Vehicle	26	BRAC3326.4e_ROI1_Vehicle.	1	01_Vehicle	01_BRAC3326.4e_ROI1_Vehicle.	26	Unclassified	Unclassified	1101.8	20.4984	13.1234	32.957	602.929	52.7687	336.216
0	0	0.0246076	0	0	0.0454164	0	0	0	0	0	0.049447	0.0121821	0	0	0	0	0	0	0	0	0	0	0	0	316	3105.11	54.7273	316	44	9.85203	32.452	1	BRAC3326.4e_ROI1_Vehicle.csv	Vehicle	7	BRAC3326.4e_ROI1_Vehicle.	1	01_Vehicle	01_BRAC3326.4e_ROI1_Vehicle.	7	Unclassified	Unclassified	1206.33	136.148	104.601	96.4872	328.961	133.727	233.287
0	0.334116	0.23746	0.0163549	0.438243	0.055273	0	0.131651	0.0121747	0	0.0396388	1.31377	1.44758	0.0099264	0.0700597	0	0	0	0.387837	0.218462	0	0.0449481	0.157943	0.0806875	0.0870512	317	3802.78	56.6187	317	139	16.9466	58.178	1	BRAC3326.4e_ROI1_Vehicle.csv	Vehicle	17	BRAC3326.4e_ROI1_Vehicle.	1	01_Vehicle	01_BRAC3326.4e_ROI1_Vehicle.	17	Tumour_metacluster	Tumour	1638.8	49.6876	45.0345	134.305	59.0556	37.1105	146.463
0.0104257	0.46988	0.131723	0.0286555	0.663997	0.0629723	0.00954892	0.113393	0.00711043	0	0.0291134	1.32811	1.37107	0	0.163669	0	0	0	1.08868	0.27601	0	0.0474679	0.158036	0	0.18603	318	3861.54	52.7983	318	119	16.4253	53.35	1	BRAC3326.4e_ROI1_Vehicle.csv	Vehicle	20	BRAC3326.4e_ROI1_Vehicle.	1	01_Vehicle	01_BRAC3326.4e_ROI1_Vehicle.	20B	20B_Dendritic_cells	Dendritic cells other	1685.92	26.2787	14.4422	145.904	21.032	0	187.936
0.026696	0.449356	0.177354	0.0191036	0.711196	0.0629723	0.00406599	0.184918	0	0	0.0926016	1.26539	1.32316	0.0171712	0	0	0	0.0716421	0.712969	0.125662	0	0	0.209689	0.188497	0.174482	319	3870.47	54.8067	319	119	16.5953	48.452	1	BRAC3326.4e_ROI1_Vehicle.csv	Vehicle	22	BRAC3326.4e_ROI1_Vehicle.	1	01_Vehicle	01_BRAC3326.4e_ROI1_Vehicle.	22	Unclassified	Unclassified	1691.49	33.765	22.7932	147.24	19.1789	9.15577	189.723
0	0.0265117	0.0899715	0	0	0.0312238	0	0	0	0	0	0.0378568	0.0242233	0	0	0	0	0	0.00127899	0	0	0	0	0	0.00612129	320	3985.05	55.7031	320	64	10.0894	33.624	1	BRAC3326.4e_ROI1_Vehicle.csv	Vehicle	26	BRAC3326.4e_ROI1_Vehicle.	1	01_Vehicle	01_BRAC3326.4e_ROI1_Vehicle.	26	Unclassified	Unclassified	1780.6	66.6907	76.8619	141.71	112.606	79.1651	183.769
0	0	0.071683	0	0	0.0325813	0	0	0	0	0	0.0127413	0.0431442	0.009427	0	0	0	0	0	0	0	0	0	0	0.00851658	321	4057.78	57.3261	321	46	10.8435	30.624	1	BRAC3326.4e_ROI1_Vehicle.csv	Vehicle	7	BRAC3326.4e_ROI1_Vehicle.	1	01_Vehicle	01_BRAC3326.4e_ROI1_Vehicle.	7	Unclassified	Unclassified	1838.01	84.3761	109.168	89.0793	127.792	73.3178	151.179
0.0196929	0.274018	0.389685	0.141058	0.302093	0.095759	0.0896024	0.00897427	0	0	0	2.15408	2.14338	0.0034416	0	0	0	0	0.369177	0.154451	0	0.11819	0.171695	0	0.161962	322	1509.59	56.1746	322	63	10.8561	33.038	1	BRAC3326.4e_ROI1_Vehicle.csv	Vehicle	6	BRAC3326.4e_ROI1_Vehicle.	1	01_Vehicle	01_BRAC3326.4e_ROI1_Vehicle.	6	Unclassified	Unclassified	1451.61	20.3665	6.72189	48.2698	72.8058	24.7449	213.683
0	0.361524	0.23343	0.0118403	0.362532	0.0520396	0	0.0588044	0.00881397	0	0.0573937	1.7691	1.75597	0.0158099	0.0507203	0	0.0384844	0	0.064376	0.227113	0	0.243385	0.288901	0	0.014283	323	2385.09	54.1875	323	96	13.2172	39.28	1	BRAC3326.4e_ROI1_Vehicle.csv	Vehicle	19	BRAC3326.4e_ROI1_Vehicle.	1	01_Vehicle	01_BRAC3326.4e_ROI1_Vehicle.	19	Unclassified	Unclassified	1078.07	33.775	101.775	30.8586	314.974	245.092	58.5664
0	0.0317849	0.0706909	0.0206667	0	0.0272499	0	0	0	0	0	0.0387503	0.0343983	0	0	0	0	0	0.00744142	0	0	0	0	0	0	324	2863.8	56.8909	324	55	11.611	36.038	1	BRAC3326.4e_ROI1_Vehicle.csv	Vehicle	26	BRAC3326.4e_ROI1_Vehicle.	1	01_Vehicle	01_BRAC3326.4e_ROI1_Vehicle.	26	Unclassified	Unclassified	1117.47	82.3815	76.1155	96.7971	543.18	115.146	291.528
0	0	0.200688	0.0505185	0	0.0333054	0	0	0	0	0	0.0108537	0.0450609	0	0	0	0	0	0	0.0236084	0	0	0	0	0	325	2966	56.7111	325	45	8.93657	25.796	1	BRAC3326.4e_ROI1_Vehicle.csv	Vehicle	7	BRAC3326.4e_ROI1_Vehicle.	1	01_Vehicle	01_BRAC3326.4e_ROI1_Vehicle.	7	Unclassified	Unclassified	1149.43	86.1007	100.067	128.683	449.558	134.727	239.778
0	0	0.119265	0	0.00212863	0.0699413	0	0.00452303	0	0	0	0.0517425	0.0312986	0	0	0	0	0	0	0	0	0	0	0	0.00783525	326	3553.34	55.54	326	50	10.99	33.21	1	BRAC3326.4e_ROI1_Vehicle.csv	Vehicle	7	BRAC3326.4e_ROI1_Vehicle.	1	01_Vehicle	01_BRAC3326.4e_ROI1_Vehicle.	7	Unclassified	Unclassified	1461.09	87.7032	99.2206	149.021	173.127	79.4062	108.072
0	0.201994	0.194908	0	0.279977	0.154632	0	0	0	0	0.131186	1.45277	1.42515	0	0	0	0	0	0.146112	0.139121	0	0.134492	0.308779	0	0.0186554	327	1536.4	59.5476	327	42	7.88206	26.554	1	BRAC3326.4e_ROI1_Vehicle.csv	Vehicle	6	BRAC3326.4e_ROI1_Vehicle.	1	01_Vehicle	01_BRAC3326.4e_ROI1_Vehicle.	6	Unclassified	Unclassified	1431.12	8.77012	33.3525	35.9072	49.9357	25.8592	225.717
0	0.307852	0.239665	0.0390756	0.405046	0.133832	0	0.00285065	0	0	0.128029	1.21262	1.28087	0	0.0818345	0	0	0	0.156343	0.237729	0	0.0715614	0.425246	0	0.0407026	328	1551.24	58.7395	328	119	16.0888	46.038	1	BRAC3326.4e_ROI1_Vehicle.csv	Vehicle	6	BRAC3326.4e_ROI1_Vehicle.	1	01_Vehicle	01_BRAC3326.4e_ROI1_Vehicle.	6	Unclassified	Unclassified	1421.9	10.4433	24.9537	33.9739	37.7116	34.6611	235.508
0	0.080939	0.207948	0.324005	0.213146	0.275909	0	0.0154383	0	0	0.0605472	1.72208	1.6876	0.00238265	0	0	0	0	0.111403	0.280629	0	0	0.421125	0	0.0640218	329	2195.05	57.033	329	91	12.5926	38.038	1	BRAC3326.4e_ROI1_Vehicle.csv	Vehicle	13	BRAC3326.4e_ROI1_Vehicle.	1	01_Vehicle	01_BRAC3326.4e_ROI1_Vehicle.	13A	13A_DN_Tcells	DN T cells	1109.91	37.8328	32.7002	115.862	196.387	62.4968	0
0	0.05349	0.122244	0.0538889	0.340258	0.416073	0	0.162263	0	0	0	1.09786	0.929949	0.0837188	0	0	0	0	0.169112	0.533525	0	0.201541	0.613302	0	0.0327426	330	2232.77	58.6774	330	31	8.2834	23.382	1	BRAC3326.4e_ROI1_Vehicle.csv	Vehicle	24	BRAC3326.4e_ROI1_Vehicle.	1	01_Vehicle	01_BRAC3326.4e_ROI1_Vehicle.	24	Leukocytes_unclassified	Leukocytes unclassified	1098.91	15.3186	29.3004	81.96	209.848	95.6944	37.7551
0.0210281	0.563187	0.0578348	0.0385311	0.152787	0.154595	0	0.00972789	0	0	0.167671	2.08667	2.28826	0.00367493	0	0	0	0	0.0221771	0.0818472	0	0	0.128044	0	0.0725877	331	2643.37	59.1525	331	59	12.502	32.452	1	BRAC3326.4e_ROI1_Vehicle.csv	Vehicle	19	BRAC3326.4e_ROI1_Vehicle.	1	01_Vehicle	01_BRAC3326.4e_ROI1_Vehicle.	19	Unclassified	Unclassified	1075.71	31.1541	144.546	124.018	542.318	101.59	316.151
0	0.229647	0.180869	0.00955182	0.0776486	0.128044	0	0.00665152	0	0.0299537	0.0463008	1.21246	1.25178	0	0	0	0	0	0.0264306	0.00446377	0	0.0237339	0.0415531	0	0.0460149	332	2703.77	57.6134	332	119	14.7889	47.452	1	BRAC3326.4e_ROI1_Vehicle.csv	Vehicle	6	BRAC3326.4e_ROI1_Vehicle.	1	01_Vehicle	01_BRAC3326.4e_ROI1_Vehicle.	6	Unclassified	Unclassified	1083.77	50.2869	84.2449	63.6761	586.132	44.4088	376.567
0	0	0.333061	0.0264341	0	0.0464726	0	0.00262967	0	0	0	0.0148005	0.042617	0	0	0	0	0	0	0	0	0	0	0	0	333	2849.79	57.8372	333	43	9.84117	28.382	1	BRAC3326.4e_ROI1_Vehicle.csv	Vehicle	7	BRAC3326.4e_ROI1_Vehicle.	1	01_Vehicle	01_BRAC3326.4e_ROI1_Vehicle.	7	Unclassified	Unclassified	1112.79	68.6718	62.0745	82.8805	555.783	101.162	299.955
0	0	0.171081	0	0.00217207	0.0713687	0	0.00230767	0	0	0	0.00797413	0.0541475	0	0	0	0	0	0	0	0	0	0	0	0.00399758	334	2879.69	57.2245	334	49	9.19996	32.452	1	BRAC3326.4e_ROI1_Vehicle.csv	Vehicle	7	BRAC3326.4e_ROI1_Vehicle.	1	01_Vehicle	01_BRAC3326.4e_ROI1_Vehicle.	7	Unclassified	Unclassified	1121.63	98.1982	91.9558	112.686	528.413	130.833	281.388
0	0.264869	0.289168	0.0424491	0.198645	0.0647664	0	0.0177963	0	0	0	1.20804	1.1799	0	0.0685796	0	0	0	0.262459	0.0715846	0	0.0135612	0.0585214	0	0.0128748	335	3654.8	61.0845	335	142	17.5103	50.936	1	BRAC3326.4e_ROI1_Vehicle.csv	Vehicle	6	BRAC3326.4e_ROI1_Vehicle.	1	01_Vehicle	01_BRAC3326.4e_ROI1_Vehicle.	6	Unclassified	Unclassified	1527.37	66.2313	36.5658	107.996	202.424	58.3424	20.2444
0	0.145252	0.212035	0	0.242615	0.0749371	0	0.049128	0	0	0	0.507434	0.511938	0	0	0	0	0	0.0767396	0.0167002	0	0	0.0480746	0.280389	0.0351696	336	3770.65	58.075	336	40	7.94354	22.382	1	BRAC3326.4e_ROI1_Vehicle.csv	Vehicle	6	BRAC3326.4e_ROI1_Vehicle.	1	01_Vehicle	01_BRAC3326.4e_ROI1_Vehicle.	6	Unclassified	Unclassified	1613.77	79.6283	77.1676	139.142	89.0555	68.1996	114.602
0.0256334	0.474319	0.699676	0.371295	0.699566	0.591514	0.348661	0.25298	0	0	0.0375668	1.4086	1.38081	0.0181281	0.132795	0	0.0167932	0	0.641496	0.359247	0	0.102703	0.409571	0	0.065685	337	3847.81	57.2955	337	220	25.1168	72.592	1	BRAC3326.4e_ROI1_Vehicle.csv	Vehicle	15	BRAC3326.4e_ROI1_Vehicle.	1	01_Vehicle	01_BRAC3326.4e_ROI1_Vehicle.	15A	15A_CD4_Tcells	CD4 T cells	1672.52	25.6225	0	137.603	29.8978	10.8372	178.853
0	0	0.082743	0	0	0.0572436	0	0	0	0	0	0.0273439	0.0425598	0.00542053	0	0	0	0	0	0	0	0	0	0	0.00244852	338	4038.51	58.0625	338	80	14.244	41.866	1	BRAC3326.4e_ROI1_Vehicle.csv	Vehicle	7	BRAC3326.4e_ROI1_Vehicle.	1	01_Vehicle	01_BRAC3326.4e_ROI1_Vehicle.	7	Unclassified	Unclassified	1822	93.1062	118.764	99.7194	142.135	71.0019	156.121
0	0	0.129483	0	0.00679594	0.0713687	0	0	0	0	0	0.0333804	0.0274368	0	0	0	0	0	0	0	0	0	0	0	0.0104936	339	4088.14	56.7679	339	56	11.6178	35.21	1	BRAC3326.4e_ROI1_Vehicle.csv	Vehicle	7	BRAC3326.4e_ROI1_Vehicle.	1	01_Vehicle	01_BRAC3326.4e_ROI1_Vehicle.	7	Unclassified	Unclassified	1863	78.0572	98.6397	78.6501	107.863	69.5067	147.627
0	0.158442	0.0588442	0	0	0.0760231	0	0	0	0	0	0.0148648	0.0260633	0	0	0	0	0	0	0	0	0	0	0	0.00425829	340	4460.15	58.2826	340	46	10.0642	29.21	1	BRAC3326.4e_ROI1_Vehicle.csv	Vehicle	26	BRAC3326.4e_ROI1_Vehicle.	1	01_Vehicle	01_BRAC3326.4e_ROI1_Vehicle.	26	Unclassified	Unclassified	2106.63	207.088	197.507	256.005	181.511	209.77	214.056
0	0.205191	0.420152	1.24287	0.273455	0.974771	1.48482	0	0	0	0.26977	2.02048	2.10284	0.0040152	0	0	0	0	0.164837	0.295403	0	0	0.242917	0	0.0181372	341	1503.09	57.9074	341	54	9.36669	31.554	1	BRAC3326.4e_ROI1_Vehicle.csv	Vehicle	15	BRAC3326.4e_ROI1_Vehicle.	1	01_Vehicle	01_BRAC3326.4e_ROI1_Vehicle.	15A	15A_CD4_Tcells	CD4 T cells	1454.72	22.3893	0	54.4298	79.5136	30.3474	208.955
0	0.261872	0.288375	0	0.256624	0.107753	0	0.00443435	0	0	0.162053	0.528696	0.60287	0.00425139	0	0	0	0	0.310011	0.228824	0	0.110758	0.356408	0	0.229517	342	2223.1	59.6078	342	51	9.6811	29.038	1	BRAC3326.4e_ROI1_Vehicle.csv	Vehicle	6	BRAC3326.4e_ROI1_Vehicle.	1	01_Vehicle	01_BRAC3326.4e_ROI1_Vehicle.	6	Unclassified	Unclassified	1100.31	15.2823	38.9246	90.282	204.603	86.317	28.1611
0	0	0.104209	0	0	0	0	0	0	0	0	0.02839	0.0295403	0	0	0	0	0	0	0	0	0	0	0	0.00445185	343	2958.77	58.4318	343	44	9.82061	29.21	1	BRAC3326.4e_ROI1_Vehicle.csv	Vehicle	7	BRAC3326.4e_ROI1_Vehicle.	1	01_Vehicle	01_BRAC3326.4e_ROI1_Vehicle.	7	Unclassified	Unclassified	1145.34	83.237	100.056	133.127	455.458	135.978	240.805
0	0.0346276	0.157355	0	0.00217207	0.10489	0	0	0	0	0	0.0139547	0.0410505	0	0	0	0	0	0.00167052	0.0108406	0	0	0	0	0.012659	344	3053.73	59.4694	344	49	10.1521	33.694	1	BRAC3326.4e_ROI1_Vehicle.csv	Vehicle	7	BRAC3326.4e_ROI1_Vehicle.	1	01_Vehicle	01_BRAC3326.4e_ROI1_Vehicle.	7	Unclassified	Unclassified	1180.07	132.526	101.925	82.4932	370.004	116.323	221.93
0	0	0.0235377	0	0.0191408	0	0	0.00737451	0	0	0	0.0696266	0.0782077	0	0	0	0	0	0	0	0	0	0.016423	0	0.00851658	345	3525.61	58.7174	345	46	9.44401	33.866	1	BRAC3326.4e_ROI1_Vehicle.csv	Vehicle	26	BRAC3326.4e_ROI1_Vehicle.	1	01_Vehicle	01_BRAC3326.4e_ROI1_Vehicle.	26	Unclassified	Unclassified	1440.18	97.8865	108.056	160.207	156.238	101.193	134.617
0	0.276439	0.216424	0.0147478	0.387023	0.0733884	0.00556153	0.093127	0	0	0.063331	1.84312	1.84882	0.00747659	0	0	0	0	0.447127	0.316937	0	0.0526305	0.302868	0	0.0526034	346	3830.83	59.3276	346	174	15.5938	51.764	1	BRAC3326.4e_ROI1_Vehicle.csv	Vehicle	17	BRAC3326.4e_ROI1_Vehicle.	1	01_Vehicle	01_BRAC3326.4e_ROI1_Vehicle.	17	Tumour_metacluster	Tumour	1658.25	31.3761	17.1015	132.343	39.1521	9.49604	172.079
0	0.118203	0.203547	0.0795592	0.205729	0.124731	0.0105185	0.0354945	0	0	0	1.12743	1.21248	0	0	0	0	0	0.165181	0.111801	0	0	0.102644	0	0.0492284	347	2186.52	59.8478	347	92	13.6113	41.452	1	BRAC3326.4e_ROI1_Vehicle.csv	Vehicle	6	BRAC3326.4e_ROI1_Vehicle.	1	01_Vehicle	01_BRAC3326.4e_ROI1_Vehicle.	6	Unclassified	Unclassified	1109.5	37.3658	25.6318	115.323	191.17	53.8713	8.98549
0	0.237714	0.188321	0.0467123	0.39206	0.826309	0	0.199936	0	0	0	1.7141	1.90791	0.140092	0.200102	0	0	0	0.181669	0.197018	0	0.150655	0.332571	0	0.0329315	348	2309.3	60.5342	348	73	10.7421	34.21	1	BRAC3326.4e_ROI1_Vehicle.csv	Vehicle	4	BRAC3326.4e_ROI1_Vehicle.	1	01_Vehicle	01_BRAC3326.4e_ROI1_Vehicle.	4	Leukocytes_unclassified	Leukocytes unclassified	1081.77	15.2642	39.5075	35.977	253.828	169.295	18.1696
0	0.077982	0.247534	0.062	0.414724	0.0666108	0	0.0201404	0	0	0.12244	1.11984	1.05328	0	0	0	0	0	0.037152	0.264521	0	0	0.365774	0	0.0217646	349	2391.56	59.4889	349	45	10.3407	26.796	1	BRAC3326.4e_ROI1_Vehicle.csv	Vehicle	6	BRAC3326.4e_ROI1_Vehicle.	1	01_Vehicle	01_BRAC3326.4e_ROI1_Vehicle.	6	Unclassified	Unclassified	1072.19	37.9181	105.526	38.5446	317.057	250.752	64.4219
0	0.0229291	0.0146315	0	0	0.0540087	0	0	0	0	0	0.0329611	0.0231262	0	0	0	0	0	0.00221231	0	0	0	0	0	0.0105882	350	3556.24	59.3784	350	37	13.4223	31.968	1	BRAC3326.4e_ROI1_Vehicle.csv	Vehicle	26	BRAC3326.4e_ROI1_Vehicle.	1	01_Vehicle	01_BRAC3326.4e_ROI1_Vehicle.	26	Unclassified	Unclassified	1460.22	82.9573	94.4588	144.313	171.666	74.7637	104.39
0	0.047132	0.212582	0.0315741	0.095188	0.055509	0	0.00314099	0	0	0	0.494007	0.507591	0	0	0	0	0	0.151584	0	0	0	0.020985	0	0	351	3648	59.9167	351	36	7.22099	25.554	1	BRAC3326.4e_ROI1_Vehicle.csv	Vehicle	6	BRAC3326.4e_ROI1_Vehicle.	1	01_Vehicle	01_BRAC3326.4e_ROI1_Vehicle.	6	Unclassified	Unclassified	1523.36	69.8675	38.2102	110.825	208.958	54.9806	23.5057
0	0.259905	0.243975	0.0138618	0.291369	0.0852943	0	0.0355817	0	0	0	1.55542	1.4423	0	0	0	0	0	0.186111	0.110811	0	0.0688863	0.173649	0.136775	0.0364834	352	3787.38	59.7561	352	82	10.4967	37.28	1	BRAC3326.4e_ROI1_Vehicle.csv	Vehicle	6	BRAC3326.4e_ROI1_Vehicle.	1	01_Vehicle	01_BRAC3326.4e_ROI1_Vehicle.	6	Unclassified	Unclassified	1625.15	64.7885	60.4857	133.304	74.2143	51.7812	130.75
0	0.379887	0.143251	0.0101488	0.315651	0.0944148	0	0.00201921	0	0	0.149075	1.7272	1.71523	0	0	0	0	0	0.4029	0.30756	0	0.151304	0.270113	0	0.0914749	353	1611.01	61.5804	353	112	14.9916	46.624	1	BRAC3326.4e_ROI1_Vehicle.csv	Vehicle	22	BRAC3326.4e_ROI1_Vehicle.	1	01_Vehicle	01_BRAC3326.4e_ROI1_Vehicle.	22	Unclassified	Unclassified	1381	19.6251	32.7139	37.8699	43.494	41.0097	275.535
0	0.378936	0.400836	0.0115986	0.403379	0.334135	0	0.155296	0	0	0.114149	1.53868	1.46449	0.00884984	0	0	0	0	0.0872469	0.37285	0	0	0.460774	0	0.0439128	354	2379.79	62.2041	354	98	12.9893	40.21	1	BRAC3326.4e_ROI1_Vehicle.csv	Vehicle	24	BRAC3326.4e_ROI1_Vehicle.	1	01_Vehicle	01_BRAC3326.4e_ROI1_Vehicle.	24	Leukocytes_unclassified	Leukocytes unclassified	1070.63	29.6126	93.6123	36.8515	305.931	238.735	52.5484
0	0.0169675	0.0124678	0	0.00212863	0.0399665	0	0	0	0	0	0.0216975	0.0203994	0	0	0	0	0	0	0	0	0	0	0	0.00783525	355	2839.44	61.26	355	50	9.39548	34.038	1	BRAC3326.4e_ROI1_Vehicle.csv	Vehicle	7	BRAC3326.4e_ROI1_Vehicle.	1	01_Vehicle	01_BRAC3326.4e_ROI1_Vehicle.	7	Unclassified	Unclassified	1106.81	59.2797	51.5693	72.9438	564.146	90.4067	304.471
0	0	0.0877168	0	0	0.0268791	0	0	0	0	0	0.0199353	0.0251316	0	0	0	0	0	0	0	0	0	0	0	0	356	3113.31	63.3061	356	49	12.7236	32.21	1	BRAC3326.4e_ROI1_Vehicle.csv	Vehicle	7	BRAC3326.4e_ROI1_Vehicle.	1	01_Vehicle	01_BRAC3326.4e_ROI1_Vehicle.	7	Unclassified	Unclassified	1202.33	129.427	98.4114	93.0328	317.352	129.94	227.115
0	0	0.121808	0	0.0186255	0.0499581	0	0.00565379	0	0	0	0.0248278	0.0658223	0	0	0	0	0	0	0	0	0	0.00600933	0	0.0146911	357	4103.45	60.4	357	40	9.80902	27.21	1	BRAC3326.4e_ROI1_Vehicle.csv	Vehicle	7	BRAC3326.4e_ROI1_Vehicle.	1	01_Vehicle	01_BRAC3326.4e_ROI1_Vehicle.	7	Unclassified	Unclassified	1873.42	75.3482	92.6689	73.5664	96.4271	68.7493	144.277
1.22706	0.232957	0.213644	0.0349744	0.469489	0.647009	0	0.00521888	0	0	0.169532	0.906153	0.870448	0.00424545	0.28602	0	0	0	0.375735	0.460115	0.191461	0	0.304825	0	0.0200447	358	1562.22	61.4308	358	65	11.5487	36.038	1	BRAC3326.4e_ROI1_Vehicle.csv	Vehicle	31	BRAC3326.4e_ROI1_Vehicle.	1	01_Vehicle	01_BRAC3326.4e_ROI1_Vehicle.	31	31_Bcells	B cells	1412.65	0	26.5281	36.4363	33.0374	45.0895	240.631
0	0.20504	0.101131	0	0.258035	0.0121849	0	0.00275795	0	0	0.100789	1.36534	1.47578	0	0	0	0	0	0.101019	0.120725	0	0	0.0914311	0	0.0394875	359	1590.55	61.5854	359	82	11.6599	38.28	1	BRAC3326.4e_ROI1_Vehicle.csv	Vehicle	19	BRAC3326.4e_ROI1_Vehicle.	1	01_Vehicle	01_BRAC3326.4e_ROI1_Vehicle.	19	Unclassified	Unclassified	1394.1	16.9845	41.0807	30.4546	31.3107	42.8108	260.309
0	0.0944389	0.175266	0	0.195749	0.0529858	0	0.0145803	0	0	0	0.995377	1.04135	0.00884984	0	0	0	0	0.12777	0.339014	0	0	0.404593	0	0.0159903	360	2251.96	61.9388	360	49	8.50511	27.968	1	BRAC3326.4e_ROI1_Vehicle.csv	Vehicle	6	BRAC3326.4e_ROI1_Vehicle.	1	01_Vehicle	01_BRAC3326.4e_ROI1_Vehicle.	6	Unclassified	Unclassified	1091.41	25.5075	14.115	63.6953	216.852	113.021	40.6495
0.0885063	0.287612	0.0881772	0.391327	0.172861	0.457739	0.425713	0.0224629	0	0	0.15189	1.09976	1.08475	0	0.482612	0	0	0	0.0487999	0.0295105	0	0	0.111761	0	0.0310393	361	2768.04	61.7639	361	72	11.8724	37.624	1	BRAC3326.4e_ROI1_Vehicle.csv	Vehicle	15	BRAC3326.4e_ROI1_Vehicle.	1	01_Vehicle	01_BRAC3326.4e_ROI1_Vehicle.	15B	15B_Regulatory_Tcells	Regulatory T cells	1090.27	12.6716	19.8509	10.315	629.088	22.0235	357.238
0	0.0452791	0.122668	0.33467	0.192763	0.262952	0.238855	0.0420986	0	0	0.0248189	1.9548	1.93765	0.0189267	0	0	0	0	0.0878836	0.0822595	0	0.214929	0.0374326	0	0.0410292	362	2787.88	62.3829	362	222	21.1543	62.592	1	BRAC3326.4e_ROI1_Vehicle.csv	Vehicle	15	BRAC3326.4e_ROI1_Vehicle.	1	01_Vehicle	01_BRAC3326.4e_ROI1_Vehicle.	15A	15A_CD4_Tcells	CD4 T cells	1093.68	12.2751	0	23.4181	612.106	39.7465	341.409
0	0.316068	0.319369	0.0395833	0.633373	0.12868	0	0.128689	0	0	0.0222169	1.65648	1.58679	0	0	0	0	0	0.68261	0.333615	0	0.0227769	0.301666	0	0.0937281	363	3857.94	62.2581	363	124	14.3491	45.452	1	BRAC3326.4e_ROI1_Vehicle.csv	Vehicle	22	BRAC3326.4e_ROI1_Vehicle.	1	01_Vehicle	01_BRAC3326.4e_ROI1_Vehicle.	22	Unclassified	Unclassified	1677.09	32.8306	11.2729	135.785	30.8852	10.1224	177.818
0	0.0188528	0.111919	0	0	0.0444072	0	0.00753839	0	0	0	0.0247004	0.0321012	0	0	0	0	0	0.00363803	0	0	0	0	0.249235	0	364	4023.78	60.8444	364	45	8.97031	28.968	1	BRAC3326.4e_ROI1_Vehicle.csv	Vehicle	7	BRAC3326.4e_ROI1_Vehicle.	1	01_Vehicle	01_BRAC3326.4e_ROI1_Vehicle.	7	Unclassified	Unclassified	1808.48	97.4564	106.902	107.946	151.648	67.6251	159.359
0	0.272625	0.138423	0.357191	0.406001	0.652893	1.05456	0.0842309	0	0	0	2.53216	2.55409	0.0716612	0	0	0	0	0.020012	0.0263275	0	0.106378	0.0528989	0	0.020071	365	4762.93	62.0791	365	177	16.8323	52.764	1	BRAC3326.4e_ROI1_Vehicle.csv	Vehicle	15	BRAC3326.4e_ROI1_Vehicle.	1	01_Vehicle	01_BRAC3326.4e_ROI1_Vehicle.	15A	15A_CD4_Tcells	CD4 T cells	2280.5	423.456	0	37.4922	14.2087	393.971	91.2678
0	0.13424	0.158216	0.0468728	0.36571	0.0984022	0	0.02146	0	0.0367473	0.028401	0.56312	0.730183	0.00894107	0	0	0	0	0.292415	0.3026	0	0	0.437793	0	0.0935041	366	1544.8	64.8247	366	97	14.3767	40.28	1	BRAC3326.4e_ROI1_Vehicle.csv	Vehicle	22	BRAC3326.4e_ROI1_Vehicle.	1	01_Vehicle	01_BRAC3326.4e_ROI1_Vehicle.	22	Unclassified	Unclassified	1421.6	13.4286	33.0306	29.8587	46.5653	34.755	226.725
0.268065	0.277302	0.240394	0.0236806	0.365925	0.21628	0	0.00353362	0	0	0.0860906	1.23772	1.27042	0.0045171	0.102978	0	0	0	0.359798	0.366911	0	0.0514854	0.222965	0.175243	0.104804	367	1573.62	63.0208	367	192	17.2808	61.42	1	BRAC3326.4e_ROI1_Vehicle.csv	Vehicle	31	BRAC3326.4e_ROI1_Vehicle.	1	01_Vehicle	01_BRAC3326.4e_ROI1_Vehicle.	31	31_Bcells	B cells	1403.98	0	31.4625	35.073	30.7243	52.0412	247.255
0	0.0397676	0.194169	0.0355208	0.32902	0.319452	0	0.0301161	0	0	0.0430453	0.724876	0.750121	0	0	0	0	0.133209	0.135709	0.370096	0	0	0.710388	0	0.0325078	368	2237.56	62.6875	368	64	10.1672	31.624	1	BRAC3326.4e_ROI1_Vehicle.csv	Vehicle	24	BRAC3326.4e_ROI1_Vehicle.	1	01_Vehicle	01_BRAC3326.4e_ROI1_Vehicle.	24	Leukocytes_unclassified	Leukocytes unclassified	1093.9	13.6985	26.1985	75.8771	208.675	98.972	38.6605
0.0221546	0.109031	0.246955	0	0.251507	0.18518	0	0.0162149	0	0	0.0983892	1.63109	1.74142	0	0	0	0	0	0.145152	0.271774	0	0	0.337667	0	0.0209873	369	2245.68	63.1607	369	56	9.84522	31.382	1	BRAC3326.4e_ROI1_Vehicle.csv	Vehicle	6	BRAC3326.4e_ROI1_Vehicle.	1	01_Vehicle	01_BRAC3326.4e_ROI1_Vehicle.	6	Unclassified	Unclassified	1091.6	19.4439	19.5263	68.4656	212.443	106.639	38.257
0	0.136473	0.157855	0.063026	0.264003	0.146154	0	0.107262	0	0	0.146537	1.39312	1.37266	0	0	0	0	0	0.197435	0.392312	0	0.150231	0.329752	0	0.0608419	370	2296.47	63.2234	370	94	12.7528	35.452	1	BRAC3326.4e_ROI1_Vehicle.csv	Vehicle	6	BRAC3326.4e_ROI1_Vehicle.	1	01_Vehicle	01_BRAC3326.4e_ROI1_Vehicle.	6	Unclassified	Unclassified	1081.33	11.4066	27.2344	34.3261	243.106	156.187	30.7822
0	0.251661	0.297085	1.24888	0.286639	1.23145	0	0.00969068	0	0	0.0430453	1.50989	1.57718	0	0.0380402	0	0	0	0.0822529	0.287601	0	0	0.225529	0	0.266809	371	2327.25	63.3594	371	128	17.0231	49.522	1	BRAC3326.4e_ROI1_Vehicle.csv	Vehicle	13	BRAC3326.4e_ROI1_Vehicle.	1	01_Vehicle	01_BRAC3326.4e_ROI1_Vehicle.	13A	13A_DN_Tcells	DN T cells	1076.13	27.8582	48.8891	32.3833	264.654	186.527	0
0	0.224858	0.147992	0.0487559	0.206094	0.293394	0	0.00791482	0	0	0.0388014	1.09938	1.19233	0	0	0	0	0	0.12039	0.285998	0	0.0795589	0.220382	0	0.274551	372	2334.85	61.7606	372	71	10.6271	35.866	1	BRAC3326.4e_ROI1_Vehicle.csv	Vehicle	24	BRAC3326.4e_ROI1_Vehicle.	1	01_Vehicle	01_BRAC3326.4e_ROI1_Vehicle.	24	Leukocytes_unclassified	Leukocytes unclassified	1076.59	27.1501	55.446	32.2576	271.337	194.276	7.76153
0	0.0302991	0.134756	0	0	0.0802897	0	0	0	0	0	0.0363669	0.0259263	0	0	0	0	0	0	0	0	0	0	0	0	373	2902.3	62.5714	373	56	9.92628	31.28	1	BRAC3326.4e_ROI1_Vehicle.csv	Vehicle	7	BRAC3326.4e_ROI1_Vehicle.	1	01_Vehicle	01_BRAC3326.4e_ROI1_Vehicle.	7	Unclassified	Unclassified	1123.25	91.1824	114.421	135.603	505.544	152.77	263.873
0	0.0141396	0.126592	0	0	0.024979	0	0	0	0	0	0.0131231	0.0280478	0	0	0	0	0	0	0.0177063	0	0	0	0	0.00652938	374	2944.92	61.9833	374	60	12.5716	41.694	1	BRAC3326.4e_ROI1_Vehicle.csv	Vehicle	7	BRAC3326.4e_ROI1_Vehicle.	1	01_Vehicle	01_BRAC3326.4e_ROI1_Vehicle.	7	Unclassified	Unclassified	1137.35	79.1666	101.335	142.202	466.794	139.238	243.169
0	0	0.386319	0.0554472	0.0383877	0.158404	0	0.00551589	0	0	0	0.214174	0.24675	0	0	0	0	0	0.00598944	0	0	0	0.0184258	0	0	375	3161.32	62.1707	375	41	10.7504	29.624	1	BRAC3326.4e_ROI1_Vehicle.csv	Vehicle	7	BRAC3326.4e_ROI1_Vehicle.	1	01_Vehicle	01_BRAC3326.4e_ROI1_Vehicle.	7	Unclassified	Unclassified	1225.8	149.458	122.834	126.432	279.7	160.36	245.926
0	0.44197	0.648	0.247139	0.66404	0.305173	0.0916388	0.194171	0	0	0.194791	1.2256	1.22646	0.0250768	0.282804	0	0	0	0.483878	0.501007	0	0.235362	0.364947	0	0.152154	376	3839.18	63.85	376	60	11.2413	34.968	1	BRAC3326.4e_ROI1_Vehicle.csv	Vehicle	20	BRAC3326.4e_ROI1_Vehicle.	1	01_Vehicle	01_BRAC3326.4e_ROI1_Vehicle.	20B	20B_Dendritic_cells	Dendritic cells other	1661.7	32.7732	10.8372	129.27	38.8483	0	169.947
0	0	0.0824159	0	0.00337877	0.0634388	0	0.00538456	0	0	0	0.0504861	0.046401	0	0	0	0	0	0	0	0	0	0	0	0.00310923	377	3986.87	62.1587	377	63	11.8064	40.21	1	BRAC3326.4e_ROI1_Vehicle.csv	Vehicle	7	BRAC3326.4e_ROI1_Vehicle.	1	01_Vehicle	01_BRAC3326.4e_ROI1_Vehicle.	7	Unclassified	Unclassified	1778.14	64.2437	74.2798	136.693	115.691	72.5277	177.49
0	0	0.198032	0	0	0.103088	0	0.00179485	0	0	0	0.027886	0.0213414	0	0	0	0	0	0	0	0	0	0	0	0.00621845	378	4043.37	63.5238	378	63	15.2639	44.35	1	BRAC3326.4e_ROI1_Vehicle.csv	Vehicle	7	BRAC3326.4e_ROI1_Vehicle.	1	01_Vehicle	01_BRAC3326.4e_ROI1_Vehicle.	7	Unclassified	Unclassified	1822.7	85.861	111.528	92.4154	134.979	66.0704	149.33
0	0	0.144582	0	0.00781041	0.0576369	0	0.0134997	0	0	0	0.0272828	0.0434812	0	0	0	0	0	0.00197242	0.00639986	0	0	0	0	0.00236002	379	4072.8	64.0964	379	83	13.9913	44.624	1	BRAC3326.4e_ROI1_Vehicle.csv	Vehicle	7	BRAC3326.4e_ROI1_Vehicle.	1	01_Vehicle	01_BRAC3326.4e_ROI1_Vehicle.	7	Unclassified	Unclassified	1846.25	73.0466	96.4671	76.1928	112.274	62.8684	141.683
0	0.171304	0.352303	0.256117	0.383622	0.343246	0.399799	0.0253767	0	0	0.109105	1.77855	1.74951	0	0.0482094	0	0	0	0.107016	0.226628	0	0	0.242413	0	0.0155153	380	1502.05	66.0693	380	101	15.2336	48.038	1	BRAC3326.4e_ROI1_Vehicle.csv	Vehicle	15	BRAC3326.4e_ROI1_Vehicle.	1	01_Vehicle	01_BRAC3326.4e_ROI1_Vehicle.	15A	15A_CD4_Tcells	CD4 T cells	1449.45	16.9928	0	53.339	83.4215	31.4186	201.34
0.983189	0.377104	0.967622	0	0.788125	0.748605	0.0116968	0.085702	0	0	0.0309539	2.09956	2.15235	0.0709817	0	0	0	0	0.250653	0.22906	0	0.215408	0.422614	0	0.0350812	381	1528.58	63.5169	381	89	11.5076	38.866	1	BRAC3326.4e_ROI1_Vehicle.csv	Vehicle	31	BRAC3326.4e_ROI1_Vehicle.	1	01_Vehicle	01_BRAC3326.4e_ROI1_Vehicle.	31	31_Bcells	B cells	1433.4	0	26.1016	36.1851	58.6697	27.2796	217.894
0	0.105321	0.298466	0.0366667	0.284883	0.17312	0	0.0115784	0	0	0	1.48707	1.49863	0.00699423	0	0	0	0	0.119563	0.251574	0	0	0.412437	0	0.0434175	382	2198.39	64.7419	382	62	10.515	29.796	1	BRAC3326.4e_ROI1_Vehicle.csv	Vehicle	6	BRAC3326.4e_ROI1_Vehicle.	1	01_Vehicle	01_BRAC3326.4e_ROI1_Vehicle.	6	Unclassified	Unclassified	1101.6	29.7967	29.7203	107.623	190.198	61.6026	8.3983
0	0.0581499	0.30279	0.0108254	0.481736	0.191758	0	0.0427828	0	0	0.0787114	0.743505	0.840634	0	0	0	0	0	0.182126	0.37804	0	0	0.532636	0	0.047656	383	2355.53	64.3714	383	105	14.8526	43.694	1	BRAC3326.4e_ROI1_Vehicle.csv	Vehicle	6	BRAC3326.4e_ROI1_Vehicle.	1	01_Vehicle	01_BRAC3326.4e_ROI1_Vehicle.	6	Unclassified	Unclassified	1071.23	18.5074	70.8484	34.21	285.39	214.401	28.3014
0	0.234416	0.256748	0	0.389676	0.141296	0	0.0196565	0	0	0.209153	0.546917	0.552421	0.00233141	0	0	0	0	0.0524367	0.136302	0	0.039572	0.254527	0	0.0305406	384	2390.74	65.914	384	93	13.9996	40.21	1	BRAC3326.4e_ROI1_Vehicle.csv	Vehicle	6	BRAC3326.4e_ROI1_Vehicle.	1	01_Vehicle	01_BRAC3326.4e_ROI1_Vehicle.	6	Unclassified	Unclassified	1065.86	32.4902	102.529	43.8728	312.703	249.207	63.5433
0	0	0.0759813	0	0.0137778	0.0722413	0	0	0	0	0	0.0257061	0.03439	0	0	0	0	0	0	0	0	0	0	0	0	385	2874.7	64.8947	385	57	9.53789	31.382	1	BRAC3326.4e_ROI1_Vehicle.csv	Vehicle	7	BRAC3326.4e_ROI1_Vehicle.	1	01_Vehicle	01_BRAC3326.4e_ROI1_Vehicle.	7	Unclassified	Unclassified	1112.85	94.4604	86.8552	108.38	530.049	125.072	278.429
0	0.0458582	0.0984303	0.0307207	0	0.0765123	0	0	0	0	0	0.0420414	0.0276327	0	0	0	0	0	0	0	0	0	0	0	0.0105882	386	3096.76	63.7838	386	37	8.11019	23.898	1	BRAC3326.4e_ROI1_Vehicle.csv	Vehicle	26	BRAC3326.4e_ROI1_Vehicle.	1	01_Vehicle	01_BRAC3326.4e_ROI1_Vehicle.	26	Unclassified	Unclassified	1194.51	125.989	94.2083	84.7588	330.907	122.025	222.588
0	0.169675	0.617767	0.0649524	0.573393	0.171285	0	0.169663	0	0	0.157423	1.54094	1.46342	0.00619489	0	0	0	0	0.334084	0.205577	0	0	0.232851	0	0.13152	387	3801.2	64.5714	387	35	8.13542	22.14	1	BRAC3326.4e_ROI1_Vehicle.csv	Vehicle	11	BRAC3326.4e_ROI1_Vehicle.	1	01_Vehicle	01_BRAC3326.4e_ROI1_Vehicle.	11	11_Type1_macrophages	Macrophages type 1	1632.38	55.3752	47.1781	126.52	64.5747	37.1466	143.776
0	0.226036	0.372647	0	0.529726	0.111212	0	0.135388	0	0	0	1.35899	1.28571	0.0115234	0.14982	0	0	0	0.407408	0.199041	0	0.0217257	0.252084	0	0.0392447	388	3813.35	63.8308	388	130	14.7755	48.108	1	BRAC3326.4e_ROI1_Vehicle.csv	Vehicle	18	BRAC3326.4e_ROI1_Vehicle.	1	01_Vehicle	01_BRAC3326.4e_ROI1_Vehicle.	18	Tumour_metacluster	Tumour	1642.05	45.6333	35.0816	126.678	54.4838	25.8372	155.929
0	0.0435507	0.199432	0	0.00673921	0.111846	0	0.00675079	0	0	0	0.034748	0.0436066	0	0	0	0	0	0	0	0	0	0	0	0.0223257	389	3995.16	63.6269	389	67	11.5742	33.968	1	BRAC3326.4e_ROI1_Vehicle.csv	Vehicle	7	BRAC3326.4e_ROI1_Vehicle.	1	01_Vehicle	01_BRAC3326.4e_ROI1_Vehicle.	7	Unclassified	Unclassified	1783.88	70.5	80.3474	128.904	124.101	68.1011	171.446
0.0427812	0.344071	0.117876	0.0293966	0.224457	0.218077	0	0.0314149	0	0.0307284	0.107951	1.49884	1.57553	0.00424806	0	0	0	0	0.113236	0.055228	0.0536421	0	0.0390754	0	0.102137	390	2756.43	65.1121	390	116	13.959	52.764	1	BRAC3326.4e_ROI1_Vehicle.csv	Vehicle	24	BRAC3326.4e_ROI1_Vehicle.	1	01_Vehicle	01_BRAC3326.4e_ROI1_Vehicle.	24	Leukocytes_unclassified	Leukocytes unclassified	1084.78	24.4261	31.57	17.3383	618.265	11.2869	364.469
0	0.0104738	0.144405	0.0280658	0.0144536	0.02953	0	0	0	0	0	0.0147639	0.0332077	0	0	0	0	0	0	0	0	0	0	0	0.00483657	391	3212.57	65.2469	391	81	12.097	44.764	1	BRAC3326.4e_ROI1_Vehicle.csv	Vehicle	7	BRAC3326.4e_ROI1_Vehicle.	1	01_Vehicle	01_BRAC3326.4e_ROI1_Vehicle.	7	Unclassified	Unclassified	1248.73	179.755	158.559	168.012	240.4	197.894	269.782
0	0	0.0451139	0	0	0.0312238	0	0	0	0	0	0.0122104	0.0289256	0	0	0	0	0	0	0	0	0	0	0	0.0184875	392	3272.77	65.875	392	48	11.7499	31.21	1	BRAC3326.4e_ROI1_Vehicle.csv	Vehicle	7	BRAC3326.4e_ROI1_Vehicle.	1	01_Vehicle	01_BRAC3326.4e_ROI1_Vehicle.	7	Unclassified	Unclassified	1280.26	179.606	188.769	223.127	203.858	200.658	246.666
0	0	0.089886	0	0	0.0346931	0	0	0	0	0	0.0173906	0.0443515	0	0	0	0	0	0.00227377	0.0147552	0	0	0	0	0.00544115	393	4008.24	64.2917	393	72	12.0848	38.624	1	BRAC3326.4e_ROI1_Vehicle.csv	Vehicle	7	BRAC3326.4e_ROI1_Vehicle.	1	01_Vehicle	01_BRAC3326.4e_ROI1_Vehicle.	7	Unclassified	Unclassified	1793.95	81.8378	91.419	117.771	137.011	64.4379	163.756
0	0	0.140306	0.0199415	0.00560165	0.0701166	0	0	0	0	0	0.0213438	0.0432658	0	0	0	0	0	0.00143606	0.00946029	0	0	0	0.196764	0.00343651	394	4017.81	64.5614	394	57	10.7496	32.968	1	BRAC3326.4e_ROI1_Vehicle.csv	Vehicle	7	BRAC3326.4e_ROI1_Vehicle.	1	01_Vehicle	01_BRAC3326.4e_ROI1_Vehicle.	7	Unclassified	Unclassified	1801.47	90.5205	99.9249	110.03	146.441	63.5734	158.766
0	0.0368859	0.0117688	0	0	0.0108604	0	0	0	0	0	0.0246138	0.0419772	0	0	0	0	0	0.00355894	0	0	0	0	0	0.00851658	395	4055.43	66.0217	395	46	8.87651	34.452	1	BRAC3326.4e_ROI1_Vehicle.csv	Vehicle	26	BRAC3326.4e_ROI1_Vehicle.	1	01_Vehicle	01_BRAC3326.4e_ROI1_Vehicle.	26	Unclassified	Unclassified	1831.01	77.5314	102.896	83.0456	123.896	66.181	143.34
0	0	0.119368	0	0	0.0394406	0	0	0	0	0	0.0308473	0.0300948	0	0	0	0	0	0	0	0	0	0	0	0	396	4061.16	65.3158	396	38	8.76198	26.382	1	BRAC3326.4e_ROI1_Vehicle.csv	Vehicle	7	BRAC3326.4e_ROI1_Vehicle.	1	01_Vehicle	01_BRAC3326.4e_ROI1_Vehicle.	7	Unclassified	Unclassified	1836.07	75.7031	100.549	80.4934	119.955	64.6547	142.629
0	0.0326298	0.0744537	0	0.0266078	0.0384293	0	0	0	0	0	0.0210053	0.039042	0	0	0	0	0	0.00627274	0	0	0	0	0	0.0075339	397	4091.87	64.7115	397	52	10.7806	31.21	1	BRAC3326.4e_ROI1_Vehicle.csv	Vehicle	26	BRAC3326.4e_ROI1_Vehicle.	1	01_Vehicle	01_BRAC3326.4e_ROI1_Vehicle.	26	Unclassified	Unclassified	1861.46	70.0521	90.0722	70.1735	99.2701	61.9959	139.604
0	0	0.064964	0	0.0387346	0.119899	0	0.00678455	0	0	0	0.0430102	0.0491278	0	0	0	0	0	0	0	0	0	0	0	0.00783525	398	4101.46	66.1	398	50	9.4113	30.382	1	BRAC3326.4e_ROI1_Vehicle.csv	Vehicle	7	BRAC3326.4e_ROI1_Vehicle.	1	01_Vehicle	01_BRAC3326.4e_ROI1_Vehicle.	7	Unclassified	Unclassified	1868.52	69.4097	87.1775	67.8879	92.6122	62.7164	138.459
0	0	0.136196	0	0.00221732	0.0104079	0	0	0	0	0	0.0542376	0.0188771	0	0	0	0	0	0.00170533	0.0221328	0	0	0	0	0	399	4171.67	62.9583	399	48	12.241	32.452	1	BRAC3326.4e_ROI1_Vehicle.csv	Vehicle	7	BRAC3326.4e_ROI1_Vehicle.	1	01_Vehicle	01_BRAC3326.4e_ROI1_Vehicle.	7	Unclassified	Unclassified	1928.26	100.393	108.527	98.6495	83.1972	84.407	161.692
0	0.215731	0.682463	0.0176227	0.536457	0.351068	0.00403495	0.0396177	0	0	0	1.52973	1.62785	0.0225123	0	0	0	0.0370496	0.147117	0.0922124	0	0.0255431	0.27276	0	0.114299	400	1515.25	66.0078	400	129	15.7027	52.452	1	BRAC3326.4e_ROI1_Vehicle.csv	Vehicle	11	BRAC3326.4e_ROI1_Vehicle.	1	01_Vehicle	01_BRAC3326.4e_ROI1_Vehicle.	11	11_Type1_macrophages	Macrophages type 1	1440.53	11.5701	13.1987	42.8137	71.4924	30.9384	208.301
0	0.23029	0.203305	0.0221429	0.296969	0.0843448	0	0.00440555	0	0	0.0569194	1.02924	1.03403	0.00281586	0	0	0	0	0.110228	0.286081	0	0.128379	0.283185	0	0.0356148	401	1600.41	67.0649	401	154	16.6026	54.764	1	BRAC3326.4e_ROI1_Vehicle.csv	Vehicle	6	BRAC3326.4e_ROI1_Vehicle.	1	01_Vehicle	01_BRAC3326.4e_ROI1_Vehicle.	6	Unclassified	Unclassified	1383.55	27.0877	43.8772	37.8183	40.7669	46.1457	263.926
0	0.241363	0.282368	0.028745	0.234279	0.049664	0	0	0.0121747	0	0.0792776	1.61283	1.6479	0.00311973	0	0	0.0265792	0	0.125648	0.273874	0	0.040638	0.257337	0	0.131911	402	1621.09	66.8201	402	139	14.8652	52.936	1	BRAC3326.4e_ROI1_Vehicle.csv	Vehicle	6	BRAC3326.4e_ROI1_Vehicle.	1	01_Vehicle	01_BRAC3326.4e_ROI1_Vehicle.	6	Unclassified	Unclassified	1370.54	19.0595	32.5096	48.3506	54.5836	48.6551	278.671
0	0.0197297	0.0125899	0	0	0.106676	0	0	0	0	0	0.0210649	0.0340671	0	0	0	0	0	0	0	0	0	0	0	0	403	2846.3	65.2791	403	43	9.28474	32.452	1	BRAC3326.4e_ROI1_Vehicle.csv	Vehicle	7	BRAC3326.4e_ROI1_Vehicle.	1	01_Vehicle	01_BRAC3326.4e_ROI1_Vehicle.	7	Unclassified	Unclassified	1104.7	66.9747	58.4912	80.3411	556.294	96.741	296.832
0	0.0166348	0.0636902	0	0.00417378	0.0489785	0	0	0	0	0	0.031052	0.037798	0	0	0	0	0	0	0	0	0	0	0	0	404	2868.24	65.8039	404	51	9.80506	31.21	1	BRAC3326.4e_ROI1_Vehicle.csv	Vehicle	26	BRAC3326.4e_ROI1_Vehicle.	1	01_Vehicle	01_BRAC3326.4e_ROI1_Vehicle.	26	Unclassified	Unclassified	1110.14	88.3303	80.4252	102.09	535.698	118.555	281.845
0	0.0292543	0.25343	0	0.00734009	0	0	0	0	0	0	0.0255691	0.0429686	0	0	0	0	0	0	0	0	0	0	0	0	405	2949.24	65.7241	405	29	7.00597	23.968	1	BRAC3326.4e_ROI1_Vehicle.csv	Vehicle	7	BRAC3326.4e_ROI1_Vehicle.	1	01_Vehicle	01_BRAC3326.4e_ROI1_Vehicle.	7	Unclassified	Unclassified	1135.26	75.3365	96.2092	136.527	461.365	133.834	237.94
0	0.0448728	0.0709891	0	0.00255083	0.0363331	0	0	0	0	0	0.014935	0.0263829	0	0	0	0	0	0	0	0	0	0	0	0.00766257	406	3088.11	65.6727	406	55	10.0739	34.452	1	BRAC3326.4e_ROI1_Vehicle.csv	Vehicle	26	BRAC3326.4e_ROI1_Vehicle.	1	01_Vehicle	01_BRAC3326.4e_ROI1_Vehicle.	26	Unclassified	Unclassified	1189.01	123.393	91.4769	79.8892	337.237	117.059	219.066
0	0	0.0717721	0	0	0.114487	0	0.00706724	0	0	0	0.036847	0.0279089	0	0	0	0	0	0	0	0	0	0	0	0.00408086	407	3102.62	66.75	407	48	11.0869	31.796	1	BRAC3326.4e_ROI1_Vehicle.csv	Vehicle	7	BRAC3326.4e_ROI1_Vehicle.	1	01_Vehicle	01_BRAC3326.4e_ROI1_Vehicle.	7	Unclassified	Unclassified	1194.46	123.879	92.3234	84.6439	324.365	121.827	221.017
0	0	0.285653	0	0.123081	0.0999161	0	0.0028269	0	0	0	0.00832527	0.0290375	0.00796653	0	0	0	0	0.00613917	0	0	0	0.0566594	0	0	408	3131.12	66.675	408	40	9.68262	27.21	1	BRAC3326.4e_ROI1_Vehicle.csv	Vehicle	6	BRAC3326.4e_ROI1_Vehicle.	1	01_Vehicle	01_BRAC3326.4e_ROI1_Vehicle.	6	Unclassified	Unclassified	1207.52	131.702	102.238	101.272	300.813	137.052	229.572
0	0.257305	0.29218	0	0.317515	0.218469	0	0.16347	0	0	0	1.48801	1.55617	0.0260548	0	0	0	0	0.323231	0.231874	0	0.452278	0.143277	0	0.0384803	409	1478.47	66.4828	409	58	9.51783	32.726	1	BRAC3326.4e_ROI1_Vehicle.csv	Vehicle	24	BRAC3326.4e_ROI1_Vehicle.	1	01_Vehicle	01_BRAC3326.4e_ROI1_Vehicle.	24	Leukocytes_unclassified	Leukocytes unclassified	1465.31	10.3291	23.5876	74.1874	105.589	8.09661	190.275
0.763842	0.393536	0.362646	0.131154	0.376727	1.09276	0.00930486	0.0154853	0	0	0.264894	0.602721	0.686581	0	0	0	0	0	0.306911	0.359543	0	0	0.387415	0	0.0113008	410	1558.12	66.5962	410	52	9.89223	33.21	1	BRAC3326.4e_ROI1_Vehicle.csv	Vehicle	31	BRAC3326.4e_ROI1_Vehicle.	1	01_Vehicle	01_BRAC3326.4e_ROI1_Vehicle.	31	31_Bcells	B cells	1411.46	0	31.5348	30.0787	39.5658	45.007	234.048
0	0.202431	0.282122	0.054127	0.316859	0.0781657	0	0.0215499	0	0	0.112445	0.87648	0.887502	0.00147497	0	0	0	0	0.137034	0.31591	0	0	0.412925	0	0.0666263	411	2338.94	69.2177	411	147	22.2546	54.866	1	BRAC3326.4e_ROI1_Vehicle.csv	Vehicle	6	BRAC3326.4e_ROI1_Vehicle.	1	01_Vehicle	01_BRAC3326.4e_ROI1_Vehicle.	6	Unclassified	Unclassified	1068.63	18.8752	54.1319	24.6409	269.51	197.347	13.0747
0	0	0.129348	0	0.0337405	0.0384293	0	0	0	0	0	0.024288	0.0251729	0	0	0	0	0	0	0	0	0	0	0	0.0050226	412	2507.62	66.5897	412	39	8.24231	25.796	1	BRAC3326.4e_ROI1_Vehicle.csv	Vehicle	7	BRAC3326.4e_ROI1_Vehicle.	1	01_Vehicle	01_BRAC3326.4e_ROI1_Vehicle.	7	Unclassified	Unclassified	1060.77	103.824	216.382	141.291	413.969	235.848	180.394
0	0.0435065	0.0555248	0	0	0.051239	0	0	0	0	0	0.0411377	0.0333275	0	0	0	0	0	0	0	0	0	0	0	0	413	2952.23	68.641	413	39	10.4297	31.624	1	BRAC3326.4e_ROI1_Vehicle.csv	Vehicle	26	BRAC3326.4e_ROI1_Vehicle.	1	01_Vehicle	01_BRAC3326.4e_ROI1_Vehicle.	26	Unclassified	Unclassified	1133.52	72.5031	92.3978	132.424	457.491	129.826	234.037
0	0.0223257	0.0427395	0	0	0.0262937	0	0	0	0	0	0.0131257	0.0351677	0	0	0	0	0	0.00244784	0	0	0	0	0	0	414	2959.76	68.6053	414	38	8.55415	23.382	1	BRAC3326.4e_ROI1_Vehicle.csv	Vehicle	26	BRAC3326.4e_ROI1_Vehicle.	1	01_Vehicle	01_BRAC3326.4e_ROI1_Vehicle.	26	Unclassified	Unclassified	1136.12	73.2912	90.0032	126.221	450.542	126.362	231.031
0	3.20238	0.433525	0.180447	0.904661	0.888653	0.0687291	0.249813	0	0.00571232	0	3.03542	3.01442	0.119245	0.469843	0	0	0.027325	1.61965	0.289172	0	0.389801	0.311509	0.150325	0.0745304	415	4734.2	68.3301	415	312	22.1314	73.662	1	BRAC3326.4e_ROI1_Vehicle.csv	Vehicle	33	BRAC3326.4e_ROI1_Vehicle.	1	01_Vehicle	01_BRAC3326.4e_ROI1_Vehicle.	33B	33B_Dendritic_cells_CD103	Dendritic cells cDC1	2257.65	395.011	29.4087	23.9517	0	369.611	65.5895
0	0.176568	0.24044	0	0.256531	0.15436	0	0.0492013	0	0	0.118309	1.19073	1.24215	0.0209606	0	0	0.0226657	0	0.119253	0.312995	0	0	0.366213	0	0.0560623	416	2365.54	66.6135	416	163	18.7685	51.35	1	BRAC3326.4e_ROI1_Vehicle.csv	Vehicle	6	BRAC3326.4e_ROI1_Vehicle.	1	01_Vehicle	01_BRAC3326.4e_ROI1_Vehicle.	6	Unclassified	Unclassified	1067.8	20.7716	78.7925	38.6114	291.884	224.073	38.4279
0.311143	0.455788	0.15243	0.0592014	0.255597	1.04702	0	0.00676385	0	0	0.236097	2.27744	2.32361	0.0045171	0	0	0	0	0.072205	0.0583502	1.00172	0.0294202	0.0314774	0	0.0780619	417	2638.25	67.8021	417	96	12.2322	40.28	1	BRAC3326.4e_ROI1_Vehicle.csv	Vehicle	14	BRAC3326.4e_ROI1_Vehicle.	1	01_Vehicle	01_BRAC3326.4e_ROI1_Vehicle.	14B	14B_NKcells	NK cells	1066.68	24.2733	149.731	129.932	534.598	105.436	311.032
0.271122	0.132332	0.0818149	1.46234	0.050404	0.573916	0.821741	0.00144969	0	0	0.0888332	1.44861	1.5002	0.00555951	0.312125	0	0	0.1093	0.0199392	0.0211526	0	0	0.0724935	0	0.0778503	418	2763.71	69.141	418	78	11.9861	36.624	1	BRAC3326.4e_ROI1_Vehicle.csv	Vehicle	15	BRAC3326.4e_ROI1_Vehicle.	1	01_Vehicle	01_BRAC3326.4e_ROI1_Vehicle.	15B	15B_Regulatory_Tcells	Regulatory T cells	1082.19	19.495	25.1045	17.9875	620.923	14.6816	356.225
0.112787	0.304605	0.283857	0.0344444	0.648264	0.151388	0.0293244	0.216391	0	0	0	0.513487	0.451349	0	0	0	0	0	0.459263	0.14048	0	0.171172	0.068678	0	0.0595378	419	3875.55	67.3333	419	33	7.98604	22.726	1	BRAC3326.4e_ROI1_Vehicle.csv	Vehicle	22	BRAC3326.4e_ROI1_Vehicle.	1	01_Vehicle	01_BRAC3326.4e_ROI1_Vehicle.	22	Unclassified	Unclassified	1687.44	46.3759	29.4926	137.995	31.3731	20.1861	180.837
0.684162	0.237535	0.905012	0	0.871978	0.710735	0	0.0709936	0	0.0371301	0.114787	0.854943	0.842384	0.0891786	0.126032	0	0	0	0.294427	0.286553	0	0.0784539	0.532016	0	0.0244852	420	1525.62	71.125	420	48	9.5	26.726	1	BRAC3326.4e_ROI1_Vehicle.csv	Vehicle	31	BRAC3326.4e_ROI1_Vehicle.	1	01_Vehicle	01_BRAC3326.4e_ROI1_Vehicle.	31	31_Bcells	B cells	1429.75	0	24.1115	31.8251	65.3708	34.6137	209.998
0	0.225704	0.388655	0	0.216942	0.110202	0	0.0251448	0	0	0.202566	0.640055	0.678593	0.00318854	0	0	0	0	0.162015	0.319092	0	0.0415344	0.651431	0	0.030421	421	2241.34	70.3235	421	68	10.9724	35.452	1	BRAC3326.4e_ROI1_Vehicle.csv	Vehicle	6	BRAC3326.4e_ROI1_Vehicle.	1	01_Vehicle	01_BRAC3326.4e_ROI1_Vehicle.	6	Unclassified	Unclassified	1085.6	12.5044	27.5114	69.3013	204.068	100.723	30.8432
0	0.240521	0.299392	0.0109295	0.250759	0.0720549	0	0.0418927	0	0	0.132447	0.97881	1.0116	0.00312723	0	0	0	0	0.0882953	0.232317	0	0.0152244	0.3063	0	0.0332176	422	2278.55	69.0865	422	104	11.9255	38.452	1	BRAC3326.4e_ROI1_Vehicle.csv	Vehicle	6	BRAC3326.4e_ROI1_Vehicle.	1	01_Vehicle	01_BRAC3326.4e_ROI1_Vehicle.	6	Unclassified	Unclassified	1078.92	12.1671	14.8213	38.3701	226.927	137.527	49.0375
0	0.350107	0.15002	0	0.0908146	0.0525874	0	0.0194772	0	0	0	0.387889	0.351228	0.0114116	0	0	0	0	0.0359669	0.0698932	0	0	0.0500024	0	0.0955195	423	2738.18	67.6842	423	38	9.03019	28.796	1	BRAC3326.4e_ROI1_Vehicle.csv	Vehicle	19	BRAC3326.4e_ROI1_Vehicle.	1	01_Vehicle	01_BRAC3326.4e_ROI1_Vehicle.	19	Unclassified	Unclassified	1079.04	32.6559	49.9806	33.1901	603.209	11.5369	377.851
0	0.0180505	0.129844	0.00916076	0	0.0212588	0	0	0	0	0	0.0289082	0.0293161	0	0	0	0	0	0	0	0	0	0	0	0	424	2854.43	69.4043	424	47	11.3445	29.796	1	BRAC3326.4e_ROI1_Vehicle.csv	Vehicle	7	BRAC3326.4e_ROI1_Vehicle.	1	01_Vehicle	01_BRAC3326.4e_ROI1_Vehicle.	7	Unclassified	Unclassified	1102.88	75.9558	66.9121	89.0919	547.231	104.554	288.276
0	0.0106047	0.145287	0.0142083	0.00133039	0.0124895	0	0	0	0	0	0.0305815	0.0420514	0	0	0	0	0	0.00204639	0	0	0	0	0	0.00244852	425	2860.57	67.5625	425	80	13.3983	40.936	1	BRAC3326.4e_ROI1_Vehicle.csv	Vehicle	7	BRAC3326.4e_ROI1_Vehicle.	1	01_Vehicle	01_BRAC3326.4e_ROI1_Vehicle.	7	Unclassified	Unclassified	1106.33	81.3263	72.8764	94.7941	542.166	110.795	285.52
0	0	0.175899	0	0	0.0333054	0	0	0	0	0	0.034666	0.0193402	0	0	0	0	0	0	0	0	0	0	0	0	426	2894	69.5111	426	45	9.09476	30.21	1	BRAC3326.4e_ROI1_Vehicle.csv	Vehicle	7	BRAC3326.4e_ROI1_Vehicle.	1	01_Vehicle	01_BRAC3326.4e_ROI1_Vehicle.	7	Unclassified	Unclassified	1114.11	90.0707	106.356	128.12	510.45	144.092	262.981
0	0.771778	0.334663	0.0355043	0.541262	0.237873	0.0124065	0.214835	0	0	0.0759898	1.2546	1.24883	0.0095691	0.14982	0	0	0	0.583598	0.230305	0	0.072419	0.324254	0	0.101883	427	3866.41	70.6923	427	195	17.4716	64.006	1	BRAC3326.4e_ROI1_Vehicle.csv	Vehicle	33	BRAC3326.4e_ROI1_Vehicle.	1	01_Vehicle	01_BRAC3326.4e_ROI1_Vehicle.	33A	Tumour_metacluster	Tumour	1678.24	44.055	22.9155	131.044	35.5626	18.5442	173.651
0	0.0499045	0.10065	0	0.00250427	0.0528968	0	0	0	0	0	0.0435308	0.0356928	0	0	0	0	0	0	0.00624927	0	0	0	0	0.00460897	428	4029.47	68.5765	428	85	11.6516	39.866	1	BRAC3326.4e_ROI1_Vehicle.csv	Vehicle	26	BRAC3326.4e_ROI1_Vehicle.	1	01_Vehicle	01_BRAC3326.4e_ROI1_Vehicle.	26	Unclassified	Unclassified	1808.49	90.5691	109.214	98.5379	143.676	60.5032	149.93
0.0165421	0.216464	0.0954774	0.0454667	0.352105	0.0599497	0	0.0226152	0	0	0.036732	1.35087	1.35373	0.00867284	0	0	0	0	0.20707	0.183287	0	0.0753157	0.251362	0	0.0382265	429	1536.07	70.2	429	75	9.9811	32.452	1	BRAC3326.4e_ROI1_Vehicle.csv	Vehicle	22	BRAC3326.4e_ROI1_Vehicle.	1	01_Vehicle	01_BRAC3326.4e_ROI1_Vehicle.	22	Unclassified	Unclassified	1423.42	10.0325	34.267	26.7812	56.6384	35.564	217.062
0	0.22703	0.20437	0	0.305371	0.0703635	0	0.044545	0	0	0.0776028	0.394777	0.397602	0.00305382	0	0	0	0	0.20422	0.282371	0	0	0.548618	0	0.0610718	430	2255.61	70.8873	430	71	11.5482	38.866	1	BRAC3326.4e_ROI1_Vehicle.csv	Vehicle	6	BRAC3326.4e_ROI1_Vehicle.	1	01_Vehicle	01_BRAC3326.4e_ROI1_Vehicle.	6	Unclassified	Unclassified	1081.88	26.476	19.957	56.0725	211.505	114.612	33.4874
0	0.296748	0.416923	0	0.226455	0	0	0.012874	0	0	0	0.549394	0.707031	0.0123898	0	0	0	0	0.117681	0.232711	0	0	0.480092	0	0.0111932	431	2262.06	70.0571	431	35	8.38726	22.796	1	BRAC3326.4e_ROI1_Vehicle.csv	Vehicle	6	BRAC3326.4e_ROI1_Vehicle.	1	01_Vehicle	01_BRAC3326.4e_ROI1_Vehicle.	6	Unclassified	Unclassified	1081.32	23.6116	15.2465	50.8315	215.965	121.109	37.397
0	0.00986483	0.0818345	0	0	0.0522817	0	0	0	0	0	0.0395482	0.0405268	0	0	0	0	0	0	0.0185298	0	0	0	0	0.00227769	432	3999.47	71.4419	432	86	14.8922	48.35	1	BRAC3326.4e_ROI1_Vehicle.csv	Vehicle	7	BRAC3326.4e_ROI1_Vehicle.	1	01_Vehicle	01_BRAC3326.4e_ROI1_Vehicle.	7	Unclassified	Unclassified	1782.64	70.9384	80.3904	121.108	130.204	59.3402	162.578
0	0	0.0962296	0	0.00519177	0.0731094	0	0	0	0	0	0.0386256	0.0620743	0	0	0	0	0	0	0.0129558	0	0	0	0	0.0191104	433	4137.17	68.878	433	41	9.43588	26.21	1	BRAC3326.4e_ROI1_Vehicle.csv	Vehicle	7	BRAC3326.4e_ROI1_Vehicle.	1	01_Vehicle	01_BRAC3326.4e_ROI1_Vehicle.	7	Unclassified	Unclassified	1896.35	80.2817	87.9622	73.4262	76.3289	74.0946	142.404
0	0	0.131562	0	0.177828	0.0293871	0	0.359753	0	0	0.108035	0.0680242	0.056378	0.00425139	0	0	0	0	0.165681	0	0	0.0553792	0.0740645	0	0.0153632	434	4249.55	69.4706	434	51	11.0217	31.624	1	BRAC3326.4e_ROI1_Vehicle.csv	Vehicle	3	BRAC3326.4e_ROI1_Vehicle.	1	01_Vehicle	01_BRAC3326.4e_ROI1_Vehicle.	3	Tumour_metacluster	Tumour	1989.96	136.898	105.464	115.314	108.651	99.4072	196.02
0	4.34662	0.786693	0.0779429	0.501987	0.535395	0	0.17587	0	0.0305528	0	2.33729	2.29696	0.0531258	0.250413	0	0	0.0974332	1.12508	0.161886	0.035557	0.100013	0.0546154	0	0.0325112	435	4750.68	69.2743	435	175	18.1058	55.178	1	BRAC3326.4e_ROI1_Vehicle.csv	Vehicle	33	BRAC3326.4e_ROI1_Vehicle.	1	01_Vehicle	01_BRAC3326.4e_ROI1_Vehicle.	33B	33B_Dendritic_cells_CD103	Dendritic cells cDC1	2267.21	409.282	14.2087	32.2569	0	380.245	81.3504
0.0240904	0.291777	0.323164	0.0441424	0.375391	0.282787	0	0.0228547	0	0	0.0534932	1.70128	1.73526	0	0.330913	0	0	0	0.82371	0.213397	0	0.0286672	0	0	0.0432218	436	1470.77	68.9903	436	103	13.2335	43.35	1	BRAC3326.4e_ROI1_Vehicle.csv	Vehicle	20	BRAC3326.4e_ROI1_Vehicle.	1	01_Vehicle	01_BRAC3326.4e_ROI1_Vehicle.	20B	20B_Dendritic_cells	Dendritic cells other	1468.83	16.2393	28.7372	80.5322	113.686	0	184.964
0.342507	0.214929	0.29125	0.0167157	0.277011	0.393498	0	0.0189342	0	0	0.0202566	0.983688	0.974912	0	0	0	0	0	0.23135	0.229969	0	0.0830688	0.185666	0	0.0339126	437	1486.51	72.9559	437	136	15.6122	51.694	1	BRAC3326.4e_ROI1_Vehicle.csv	Vehicle	31	BRAC3326.4e_ROI1_Vehicle.	1	01_Vehicle	01_BRAC3326.4e_ROI1_Vehicle.	31	31_Bcells	B cells	1455.08	0	16.9928	64.3529	100.414	16.2393	187.879
0	0.197654	0.0985369	0.0369048	0.247418	0.124305	0	0.0220723	0	0	0.0357779	0.905703	0.89581	0.00422379	0.0632357	0	0	0	0.109721	0.229795	0	0	0.332315	0	0.106189	438	2187.92	71.3896	438	154	15.2198	52.522	1	BRAC3326.4e_ROI1_Vehicle.csv	Vehicle	19	BRAC3326.4e_ROI1_Vehicle.	1	01_Vehicle	01_BRAC3326.4e_ROI1_Vehicle.	19	Unclassified	Unclassified	1098.02	26.3258	17.3829	103.898	180.53	49.314	16.0309
0	0	0.0431219	0	0	0.0285475	0	0	0	0	0	0.0237653	0.029723	0	0	0	0	0	0	0	0	0	0	0	0	439	2964.74	71.5429	439	35	7.28218	22.554	1	BRAC3326.4e_ROI1_Vehicle.csv	Vehicle	7	BRAC3326.4e_ROI1_Vehicle.	1	01_Vehicle	01_BRAC3326.4e_ROI1_Vehicle.	7	Unclassified	Unclassified	1135.08	71.3399	85.8592	120.46	444.817	121.572	226.411
0	0	0.151659	0	0.0337273	0.0425175	0	0.00962347	0	0	0	0.423546	0.433338	0	0	0	0	0	0.0130357	0.0720923	0	0	0	0	0.0294895	440	3604.28	71	440	47	8.69345	29.624	1	BRAC3326.4e_ROI1_Vehicle.csv	Vehicle	7	BRAC3326.4e_ROI1_Vehicle.	1	01_Vehicle	01_BRAC3326.4e_ROI1_Vehicle.	7	Unclassified	Unclassified	1484.75	62.9157	56.4666	119.923	195.897	35.4545	55.0094
0	0.2344	0.184509	0.0401176	0.315519	0.111671	0	0.0750815	0	0	0	1.52408	1.48385	0.00718872	0	0	0	0	0.317136	0.0579478	0	0	0.138837	0	0.0741276	441	3788.08	70.0118	441	85	13.2621	43.522	1	BRAC3326.4e_ROI1_Vehicle.csv	Vehicle	22	BRAC3326.4e_ROI1_Vehicle.	1	01_Vehicle	01_BRAC3326.4e_ROI1_Vehicle.	22	Unclassified	Unclassified	1618.91	69.2483	61.0699	123.114	78.5295	48.5245	130.181
0	0.206857	0.242582	0.0210494	0.452065	0.0740119	0	0.078049	0	0	0.102033	1.3205	1.31723	0	0	0	0	0	0.433302	0.307922	0	0.104605	0.128241	0	0.0565	442	3816.37	71.8519	442	54	9.4491	33.968	1	BRAC3326.4e_ROI1_Vehicle.csv	Vehicle	17	BRAC3326.4e_ROI1_Vehicle.	1	01_Vehicle	01_BRAC3326.4e_ROI1_Vehicle.	17	Tumour_metacluster	Tumour	1639.12	49.7413	34.6492	118.696	58.0092	20.4498	156.831
0	0.225752	0.271281	0.0473611	0.427019	0.0691497	0	0.0900894	0	0	0.0860906	1.55678	1.51133	0.00725474	0	0	0	0	0.438708	0.266516	0	0	0.174199	0	0.122982	443	3824.22	70.4375	443	96	12.6004	39.624	1	BRAC3326.4e_ROI1_Vehicle.csv	Vehicle	17	BRAC3326.4e_ROI1_Vehicle.	1	01_Vehicle	01_BRAC3326.4e_ROI1_Vehicle.	17	Tumour_metacluster	Tumour	1646.02	44.2988	27.008	120.564	52.0199	13.7554	159.748
0	0.0232432	0.0824747	0	0.00437389	0.0615921	0	0	0	0	0	0.0523288	0.0505406	0.00279014	0	0	0	0	0.00224262	0	0	0	0	0	0.010408	444	4124.05	72.2877	444	73	13.8465	40.694	1	BRAC3326.4e_ROI1_Vehicle.csv	Vehicle	7	BRAC3326.4e_ROI1_Vehicle.	1	01_Vehicle	01_BRAC3326.4e_ROI1_Vehicle.	7	Unclassified	Unclassified	1883.59	70.5417	81.584	65.1132	76.716	67.5646	135.59
0.0965418	0.115846	0.201316	0	0.288555	0.189889	0	0.0117814	0	0	0.0680222	1.44941	1.46566	0.00535361	0	0	0.0912223	0	0.188531	0.337731	0	0	0.234862	0	0.0290194	445	1559.81	72.9506	445	81	12.9482	36.796	1	BRAC3326.4e_ROI1_Vehicle.csv	Vehicle	31	BRAC3326.4e_ROI1_Vehicle.	1	01_Vehicle	01_BRAC3326.4e_ROI1_Vehicle.	31	31_Bcells	B cells	1405.56	0	37.8774	25.0908	44.3892	50.6446	230.531
0	0.203648	0.208181	0.0939394	0.132166	0.0619315	0	0.00186902	0	0	0	1.02063	1.04078	0	0	0	0	0	0.124997	0.0263399	0	0	0.0187304	0	0.0129508	446	2650.62	71.7769	446	121	15.4467	46.936	1	BRAC3326.4e_ROI1_Vehicle.csv	Vehicle	6	BRAC3326.4e_ROI1_Vehicle.	1	01_Vehicle	01_BRAC3326.4e_ROI1_Vehicle.	6	Unclassified	Unclassified	1063.74	18.3025	137.584	118.287	540.19	92.7783	323.479
0	0.111565	0.168539	0	0.0151827	0.0565563	0	0	0	0	0	0.0165877	0.0320132	0	0	0	0	0	0	0	0	0	0	0	0.00739175	447	3049.87	71.8679	447	53	10.2513	36.28	1	BRAC3326.4e_ROI1_Vehicle.csv	Vehicle	26	BRAC3326.4e_ROI1_Vehicle.	1	01_Vehicle	01_BRAC3326.4e_ROI1_Vehicle.	26	Unclassified	Unclassified	1167.18	121.414	91.47	70.7891	367.476	103.8	209.497
0	0.0212094	0.191324	0	0.203227	0.104458	0	0.0941013	0	0	0	0	0.0342634	0.0108411	0	0	0	0	0.00409278	0.0132797	0	0	0.0188865	0	0	448	3223.32	71.675	448	40	7.79631	28.624	1	BRAC3326.4e_ROI1_Vehicle.csv	Vehicle	6	BRAC3326.4e_ROI1_Vehicle.	1	01_Vehicle	01_BRAC3326.4e_ROI1_Vehicle.	6	Unclassified	Unclassified	1248.82	183.535	164.011	175.004	228.407	202.484	260.694
0	0.278009	0.380559	0	0.513631	0.135897	0	0.130209	0	0	0	1.17963	1.37201	0	0	0	0	0.39653	0.334893	0.189416	0	0.0656823	0.392636	0	0.0501092	449	3805.98	71.3721	449	43	8.73921	28.382	1	BRAC3326.4e_ROI1_Vehicle.csv	Vehicle	18	BRAC3326.4e_ROI1_Vehicle.	1	01_Vehicle	01_BRAC3326.4e_ROI1_Vehicle.	18	Tumour_metacluster	Tumour	1631.54	56.1762	44.1416	119.364	64.9974	30.667	147.924
0	0.149077	0.42233	0.0277236	0.302775	0.797372	0	0.0644774	0	0	0	1.26248	1.2711	0.00264416	0	0	0	0	0.229928	0.199539	0	0	0.184817	0	0.00955518	450	3889.11	70.8049	450	82	11.9498	33.452	1	BRAC3326.4e_ROI1_Vehicle.csv	Vehicle	4	BRAC3326.4e_ROI1_Vehicle.	1	01_Vehicle	01_BRAC3326.4e_ROI1_Vehicle.	4	Leukocytes_unclassified	Leukocytes unclassified	1695.78	34.6549	42.4411	141.541	37.881	32.931	184.744
0	0.256079	0.220699	0	0.444573	0.171731	0	0.0432601	0	0	0	1.46169	1.33495	0.00338783	0	0	0	0	0.223146	0.179829	0	0	0.248064	0	0.048553	451	1512.41	73.3281	451	64	11.3096	30.382	1	BRAC3326.4e_ROI1_Vehicle.csv	Vehicle	17	BRAC3326.4e_ROI1_Vehicle.	1	01_Vehicle	01_BRAC3326.4e_ROI1_Vehicle.	17	Tumour_metacluster	Tumour	1437.08	13.4011	12.6472	40.7102	77.5899	38.7788	200.623
0	0	0.198501	0	0	0.0749371	0	0	0	0	0	0	0.0286918	0	0	0	0	0	0	0	0	0	0	0	0	452	2456.95	74.225	452	40	8.44579	25.382	1	BRAC3326.4e_ROI1_Vehicle.csv	Vehicle	7	BRAC3326.4e_ROI1_Vehicle.	1	01_Vehicle	01_BRAC3326.4e_ROI1_Vehicle.	7	Unclassified	Unclassified	1053.48	89.8005	165.144	97.4094	365.197	286.26	130.154
0	0.0132559	0.0269145	0	0	0.0702535	0	0	0	0	0	0.0644283	0.064981	0	0	0	0	0	0.00511598	0	0	0	0	0	0	453	3521.67	72.8594	453	64	10.5331	36.28	1	BRAC3326.4e_ROI1_Vehicle.csv	Vehicle	7	BRAC3326.4e_ROI1_Vehicle.	1	01_Vehicle	01_BRAC3326.4e_ROI1_Vehicle.	7	Unclassified	Unclassified	1427.01	89.1979	93.7445	149.362	141.864	99.351	136.938
0	0.418105	0.201768	0	0.51295	0.057987	0	0.0834454	0	0	0.0983892	1.02113	1.05436	0	0	0	0	0	0.338164	0.159529	0	0.075652	0.216867	0.100139	0.104141	454	3793.6	75.6071	454	112	15.8007	49.35	1	BRAC3326.4e_ROI1_Vehicle.csv	Vehicle	22	BRAC3326.4e_ROI1_Vehicle.	1	01_Vehicle	01_BRAC3326.4e_ROI1_Vehicle.	22	Unclassified	Unclassified	1619.4	66.7023	57.2244	116.584	77.2263	42.4704	135.339
0.622401	0.0719267	0.160552	0.00835784	0.0776773	0.322089	0	0.00866713	0	0	0	1.23821	1.13929	0	0	0	0	0	0.367274	0.019529	0	0.0623016	0.00555484	0	0.0135956	455	2072.02	73.9559	455	136	13.9723	45.108	1	BRAC3326.4e_ROI1_Vehicle.csv	Vehicle	31	BRAC3326.4e_ROI1_Vehicle.	1	01_Vehicle	01_BRAC3326.4e_ROI1_Vehicle.	31	31_Bcells	B cells	1132.94	0	99.0244	136.498	178.175	50.7491	124.191
0	0.0912809	0.151331	0.0414205	0.355282	0.371859	0	0.0719682	0	0.0225601	0.0871803	1.18575	1.20543	0.0410438	0	0	0	0	0.128749	0.37878	0	0.0357511	0.504146	0	0.0823874	456	2202.01	74.5886	456	158	16.1471	55.35	1	BRAC3326.4e_ROI1_Vehicle.csv	Vehicle	24	BRAC3326.4e_ROI1_Vehicle.	1	01_Vehicle	01_BRAC3326.4e_ROI1_Vehicle.	24	Leukocytes_unclassified	Leukocytes unclassified	1091.15	19.9159	28.5574	97.2576	182.309	61.5022	18.8818
0.853118	0.211405	0.200376	0	0.199516	0.464842	0	0.019519	0	0	0.0245973	0.978179	0.975933	0	0.0434746	0	0	0	0.183389	0.421746	0	0	0.466438	0	0.0211728	457	2229.27	73.5893	457	112	13.3621	42.452	1	BRAC3326.4e_ROI1_Vehicle.csv	Vehicle	31	BRAC3326.4e_ROI1_Vehicle.	1	01_Vehicle	01_BRAC3326.4e_ROI1_Vehicle.	31	31_Bcells	B cells	1085.25	0	33.5199	79.6246	195.095	88.2396	30.0892
0	0.165537	0.239874	0	0.31127	0.0731094	0	0.0448375	0	0	0.201578	1.00874	1.12081	0.00528832	0	0	0	0.207937	0.132766	0.268539	0	0.206659	0.43524	0.5471	0.0143328	458	2271.78	73.6829	458	41	9.63264	27.21	1	BRAC3326.4e_ROI1_Vehicle.csv	Vehicle	6	BRAC3326.4e_ROI1_Vehicle.	1	01_Vehicle	01_BRAC3326.4e_ROI1_Vehicle.	6	Unclassified	Unclassified	1075.76	14.0604	16.7697	40.6784	219.076	130.149	41.0394
0	0	0.175631	0.0167157	0	0.0734677	0	0	0	0	0	0.0147569	0.0262792	0	0.0716052	0	0	0	0	0	0	0	0	0	0.00288061	459	2538.82	74.9118	459	68	10.1961	36.038	1	BRAC3326.4e_ROI1_Vehicle.csv	Vehicle	7	BRAC3326.4e_ROI1_Vehicle.	1	01_Vehicle	01_BRAC3326.4e_ROI1_Vehicle.	7	Unclassified	Unclassified	1053.45	78.737	246.336	173.578	439.125	204.385	211.889
0.0238588	0.478077	0.104109	0.0655769	0.211839	0.180938	0	0.0369671	0	0	0	0.490579	0.433763	0.00909738	0	0	0	0	0.174993	0.0653151	0	0.442743	0	0	0.14303	460	2736.17	74.2885	460	52	9.55684	30.312	1	BRAC3326.4e_ROI1_Vehicle.csv	Vehicle	19	BRAC3326.4e_ROI1_Vehicle.	1	01_Vehicle	01_BRAC3326.4e_ROI1_Vehicle.	19	Unclassified	Unclassified	1072.19	29.2588	53.0627	38.467	597.2	7.97099	375.832
0	0.0278156	0.0669649	0	0.0104687	0.0491391	0	0	0	0	0	0.0661654	0.0340017	0	0	0	0	0	0.0013419	0	0	0	0	0	0.019267	461	3400	72.2459	461	61	11.5644	34.866	1	BRAC3326.4e_ROI1_Vehicle.csv	Vehicle	26	BRAC3326.4e_ROI1_Vehicle.	1	01_Vehicle	01_BRAC3326.4e_ROI1_Vehicle.	26	Unclassified	Unclassified	1349.33	111.957	118.351	171.075	137.642	120.245	231.109
0	0.192299	0.167113	0.0151556	0.489864	0.102439	0	0.118124	0	0.0237633	0.036732	1.29597	1.32979	0.0116514	0	0	0	0	0.503916	0.25218	0	0.0376579	0.466553	0	0.0103679	462	3879.91	73.6533	462	75	12.0574	40.038	1	BRAC3326.4e_ROI1_Vehicle.csv	Vehicle	22	BRAC3326.4e_ROI1_Vehicle.	1	01_Vehicle	01_BRAC3326.4e_ROI1_Vehicle.	22	Unclassified	Unclassified	1686.83	39.0366	36.0214	134.489	38.0962	27.7911	177.489
0	0.0530235	0.0451139	0.0947222	0.0619506	0.0520396	0	0.00235575	0	0	0	0.410035	0.418006	0	0	0	0	0	0.00589112	0.0110664	0	0	0	0	0.00878003	463	4294.65	74.375	463	48	8.34841	26.21	1	BRAC3326.4e_ROI1_Vehicle.csv	Vehicle	26	BRAC3326.4e_ROI1_Vehicle.	1	01_Vehicle	01_BRAC3326.4e_ROI1_Vehicle.	26	Unclassified	Unclassified	2008.52	153.615	119.474	123.868	106.536	98.1457	173.576
0	0.312807	0.276739	0.0119023	0.326563	0.212062	0.00759978	0.0660371	0	0	0.0314696	2.31957	2.42493	0.00681113	0.102744	0	0	0	0.632904	0.250087	0	0.326885	0.0768283	0	0.0411155	464	1466.58	78.7068	464	191	22.2622	62.35	1	BRAC3326.4e_ROI1_Vehicle.csv	Vehicle	22	BRAC3326.4e_ROI1_Vehicle.	1	01_Vehicle	01_BRAC3326.4e_ROI1_Vehicle.	22	Unclassified	Unclassified	1464.76	20.7466	18.6381	82.0916	121.011	10.5798	174.387
0.207886	0.225588	0.227522	0.00838868	0.298253	0.586475	0	0.0610265	0	0	0.28048	1.46313	1.54522	0.0133346	0.0179673	0	0	0	0.196246	0.242518	0.0772331	0.0104219	0.405986	0	0.0238527	465	2301.32	73.5461	465	271	23.4411	80.178	1	BRAC3326.4e_ROI1_Vehicle.csv	Vehicle	31	BRAC3326.4e_ROI1_Vehicle.	1	01_Vehicle	01_BRAC3326.4e_ROI1_Vehicle.	31	31_Bcells	B cells	1070.31	0	26.4667	23.1668	238.94	159.481	27.8582
0	0	0.0947576	0	0	0.0447386	0	0	0	0	0	0.0277012	0.0229687	0	0	0	0	0	0	0	0	0	0	0	0.0087708	466	2518.72	74.5075	466	67	11.0534	35.694	1	BRAC3326.4e_ROI1_Vehicle.csv	Vehicle	7	BRAC3326.4e_ROI1_Vehicle.	1	01_Vehicle	01_BRAC3326.4e_ROI1_Vehicle.	7	Unclassified	Unclassified	1053.1	96.3578	226.376	154.258	420.791	224.496	191.791
0	0	0.194924	0	0	0.00693862	0	0	0	0	0	0.0476082	0.0315182	0	0	0	0	0	0	0	0	0	0	0	0.0108823	467	2848.76	75.9722	467	72	11.3231	35.28	1	BRAC3326.4e_ROI1_Vehicle.csv	Vehicle	7	BRAC3326.4e_ROI1_Vehicle.	1	01_Vehicle	01_BRAC3326.4e_ROI1_Vehicle.	7	Unclassified	Unclassified	1095.04	70.8073	62.3792	85.204	550.219	98.7862	287.413
0	0	0.0523903	0.0366667	0	0	0	0	0	0	0	0.0369773	0.0303966	0	0	0	0	0	0.00132025	0.0171351	0	0	0	0	0.00947813	468	2880.45	73.9677	468	62	13.1649	35.452	1	BRAC3326.4e_ROI1_Vehicle.csv	Vehicle	7	BRAC3326.4e_ROI1_Vehicle.	1	01_Vehicle	01_BRAC3326.4e_ROI1_Vehicle.	7	Unclassified	Unclassified	1105.82	95.7131	93.2908	115.507	521.326	130.462	267.762
0	0	0.0619746	0	0	0.0111018	0	0	0	0	0	0.016149	0.0167013	0	0	0	0	0	0	0	0	0	0	0	0	469	3553.8	76.2667	469	45	9.97604	30.624	1	BRAC3326.4e_ROI1_Vehicle.csv	Vehicle	7	BRAC3326.4e_ROI1_Vehicle.	1	01_Vehicle	01_BRAC3326.4e_ROI1_Vehicle.	7	Unclassified	Unclassified	1446.15	68.7178	85.5192	130.364	156.768	68.1726	104.675
0	0.257367	0.25274	0	0.261407	0.282739	0.00177887	0.0133345	0.00622163	0	0.174636	1.41045	1.4236	0.00318854	0	0.139424	0	0	0.149891	0.21615	0	0.0311508	0.243571	0.0824673	0.132235	470	1584.88	74.7868	470	272	20.7581	76.592	1	BRAC3326.4e_ROI1_Vehicle.csv	Vehicle	24	BRAC3326.4e_ROI1_Vehicle.	1	01_Vehicle	01_BRAC3326.4e_ROI1_Vehicle.	24	Leukocytes_unclassified	Leukocytes unclassified	1387.72	16.2839	47.3094	42.6407	42.5821	57.1471	247.186
0	0.0403988	0.342423	0.0360847	0.26595	0.0744925	0.0307208	0.0143588	0	0	0.0874571	0.831223	0.78701	0.00688321	0	0	0	0	0.118708	0.416212	0	0	0.674244	0	0.0217646	471	2249.27	75.9683	471	63	10.9365	30.382	1	BRAC3326.4e_ROI1_Vehicle.csv	Vehicle	6	BRAC3326.4e_ROI1_Vehicle.	1	01_Vehicle	01_BRAC3326.4e_ROI1_Vehicle.	6	Unclassified	Unclassified	1078.31	20.143	24.9097	59.8741	203.709	107.54	26.4278
0	0.326905	0.366877	0	0.46747	0.502333	0	0.148276	0	0	0.0645086	0.568977	0.655764	0.0246388	0	0	0	0	0.121459	0.42967	0	0	0.334025	0	0.0558504	472	2358.73	76.25	472	44	7.85214	26.21	1	BRAC3326.4e_ROI1_Vehicle.csv	Vehicle	4	BRAC3326.4e_ROI1_Vehicle.	1	01_Vehicle	01_BRAC3326.4e_ROI1_Vehicle.	4	Leukocytes_unclassified	Leukocytes unclassified	1059.05	9.05302	68.8931	27.0612	280.647	216.417	34.0145
0.0315421	0.223205	0.27402	0.0192655	0.294682	0.105843	0	0.0482765	0	0	0.0700398	1.2705	1.29543	0.00183747	0	0	0	0.0722492	0.142669	0.373087	0	0.119675	0.575712	0	0.0611186	473	2375.35	75.4661	473	118	17.8998	46.522	1	BRAC3326.4e_ROI1_Vehicle.csv	Vehicle	6	BRAC3326.4e_ROI1_Vehicle.	1	01_Vehicle	01_BRAC3326.4e_ROI1_Vehicle.	6	Unclassified	Unclassified	1057.9	15.6909	84.9797	41.4744	294.608	233.052	49.5978
0.0229751	0.139968	0.0838481	0.0315741	0.254088	0.263177	0	0.0524927	0	0	0.102033	1.2315	1.25496	0.0180684	0	0	0	0	0.12067	0.0588719	0.288078	0	0.01399	0	0.0597702	474	2630.68	75.75	474	108	13.9497	42.694	1	BRAC3326.4e_ROI1_Vehicle.csv	Vehicle	14	BRAC3326.4e_ROI1_Vehicle.	1	01_Vehicle	01_BRAC3326.4e_ROI1_Vehicle.	14B	14B_NKcells	NK cells	1058.2	22.5703	157.774	138.618	524.448	112.532	303.679
0	0.226478	0.132256	0.0895556	0.252778	0.445441	0	0.362609	0	0	0	1.41848	1.51752	0.0853205	0.0927457	0	0	0	0.789062	0.308442	0	0.188697	0.0431691	0	0.0604038	475	2749.99	74.381	475	105	13.1139	43.28	1	BRAC3326.4e_ROI1_Vehicle.csv	Vehicle	20	BRAC3326.4e_ROI1_Vehicle.	1	01_Vehicle	01_BRAC3326.4e_ROI1_Vehicle.	20B	20B_Dendritic_cells	Dendritic cells other	1074.5	20.744	39.7465	28.613	607.249	0	364.328
0	0	0.0789493	0	0	0	0	0	0	0	0	0.0407938	0.0324333	0	0	0	0	0	0	0	0	0	0	0	0.0122426	476	2945.23	74.9375	476	48	10.0945	25.796	1	BRAC3326.4e_ROI1_Vehicle.csv	Vehicle	7	BRAC3326.4e_ROI1_Vehicle.	1	01_Vehicle	01_BRAC3326.4e_ROI1_Vehicle.	7	Unclassified	Unclassified	1125.23	66.2131	89.4679	135.117	461.307	128.064	231.408
0	0	0.0555248	0	0	0.128098	0	0	0	0	0	0.0200376	0.0216274	0	0	0	0	0	0	0	0	0	0	0	0	477	3318.18	75.1026	477	39	9.51451	26.624	1	BRAC3326.4e_ROI1_Vehicle.csv	Vehicle	7	BRAC3326.4e_ROI1_Vehicle.	1	01_Vehicle	01_BRAC3326.4e_ROI1_Vehicle.	7	Unclassified	Unclassified	1298.22	153.876	157.513	220.782	176.389	170.946	226.513
0	0.214808	0.148192	0.0505185	0.191971	0.144323	0	0.0175896	0	0	0	0.70618	0.792335	0	0	0	0	0	0.0991914	0.0472167	0	0	0	0	0	478	3650.98	76.1556	478	45	8.56561	25.21	1	BRAC3326.4e_ROI1_Vehicle.csv	Vehicle	6	BRAC3326.4e_ROI1_Vehicle.	1	01_Vehicle	01_BRAC3326.4e_ROI1_Vehicle.	6	Unclassified	Unclassified	1514.07	54.0048	21.7076	94.4111	209.135	45.1499	8.8427
0	0.279286	0.198352	0.0344444	0.352768	0.0454164	0	0.0674405	0	0.108015	0	1.68062	1.65512	0	0	0	0	0	0.202309	0.0702398	0	0	0.183141	0	0.0059358	479	3783.06	76.4545	479	33	8.43734	23.796	1	BRAC3326.4e_ROI1_Vehicle.csv	Vehicle	22	BRAC3326.4e_ROI1_Vehicle.	1	01_Vehicle	01_BRAC3326.4e_ROI1_Vehicle.	22	Unclassified	Unclassified	1610.89	63.1064	67.528	118.003	86.2569	52.9762	124.777
0	0.241985	0.289953	0	0.488438	0.0951582	0	0.0750031	0	0	0	0.720172	0.804685	0	0	0	0	0	0.318012	0.367028	0	0.0896616	0.230744	0	0.0632681	480	3811.22	76.9206	480	63	11.0277	31.382	1	BRAC3326.4e_ROI1_Vehicle.csv	Vehicle	17	BRAC3326.4e_ROI1_Vehicle.	1	01_Vehicle	01_BRAC3326.4e_ROI1_Vehicle.	17	Tumour_metacluster	Tumour	1631.92	56.8853	41.522	113.608	65.2157	24.8111	151.012
0	0	0.17655	0	0	0.0317194	0	0	0	0	0	0.00930316	0.0461557	0	0	0	0	0	0	0	0	0.0896616	0	0	0	481	4198.03	76.5079	481	63	12.2812	36.452	1	BRAC3326.4e_ROI1_Vehicle.csv	Vehicle	7	BRAC3326.4e_ROI1_Vehicle.	1	01_Vehicle	01_BRAC3326.4e_ROI1_Vehicle.	7	Unclassified	Unclassified	1942.8	105.267	97.0959	110.893	81.5653	77.769	165.325
0	0.155191	0.42283	0	0.322244	0.0670169	0	0.0355399	0	0	0	1.11467	1.16564	0.00793248	0.11876	0	0	0	0.0810238	0.298376	0	0	0.3741	0	0.0509972	482	2266.1	77.6829	482	82	11.3321	35.21	1	BRAC3326.4e_ROI1_Vehicle.csv	Vehicle	6	BRAC3326.4e_ROI1_Vehicle.	1	01_Vehicle	01_BRAC3326.4e_ROI1_Vehicle.	6	Unclassified	Unclassified	1073.01	16.1312	21.0257	43.6589	212.393	124.016	34.1505
0.0253195	0.434156	0.0545719	0.0695918	0.364611	0.617756	0	0.303319	0	0	0.184852	1.08865	1.06857	0.0878279	0	0	0	0	0.725488	0.262966	0	0	0.0154175	0	0.148395	483	2743.18	78.0816	483	49	11.1115	27.796	1	BRAC3326.4e_ROI1_Vehicle.csv	Vehicle	20	BRAC3326.4e_ROI1_Vehicle.	1	01_Vehicle	01_BRAC3326.4e_ROI1_Vehicle.	20B	20B_Dendritic_cells	Dendritic cells other	1069.65	21.5364	47.3758	35.8027	599.734	0	367.892
0	0.0789187	0.0629496	0	0	0.0580908	0	0	0	0	0	0.0326987	0.0403093	0	0	0	0	0	0	0	0	0	0	0	0	484	2858.07	77.3488	484	43	8.01001	26.312	1	BRAC3326.4e_ROI1_Vehicle.csv	Vehicle	26	BRAC3326.4e_ROI1_Vehicle.	1	01_Vehicle	01_BRAC3326.4e_ROI1_Vehicle.	26	Unclassified	Unclassified	1096.23	78.8902	71.7647	94.5226	541.013	108.12	279.978
0	0.30364	0.302881	0.0508955	0.459413	0.070949	0.0132033	0.155106	0	0.00886689	0.150766	1.39839	1.4182	0.0107871	0	0	0	0	0.344533	0.279248	0	0.0787732	0.293391	0	0.0649837	485	3849.11	77.194	485	201	19.8033	65.42	1	BRAC3326.4e_ROI1_Vehicle.csv	Vehicle	17	BRAC3326.4e_ROI1_Vehicle.	1	01_Vehicle	01_BRAC3326.4e_ROI1_Vehicle.	17	Tumour_metacluster	Tumour	1660.76	45.5622	19.9407	118.828	48.2318	13.0862	160.653
0	0.0140227	0.0703429	0	0.00825845	0.105284	0	0.00685308	0	0	0	0.0504113	0.0296142	0	0	0	0	0	0.00620118	0	0	0	0	0	0.0687113	486	4151.85	74.803	486	66	11.9703	40.28	1	BRAC3326.4e_ROI1_Vehicle.csv	Vehicle	26	BRAC3326.4e_ROI1_Vehicle.	1	01_Vehicle	01_BRAC3326.4e_ROI1_Vehicle.	26	Unclassified	Unclassified	1905.2	81.4093	88.1423	76.6049	68.9697	68.3278	142.186
0	0.204132	0.328591	0.0339303	0.282132	0.126759	0	0.0157519	0	0	0.205589	1.80433	1.78455	0	0.145348	0	0	0	0.341769	0.296586	0	0.104747	0.154782	0	0.0376524	487	1476.64	77.1045	487	67	12.7028	36.382	1	BRAC3326.4e_ROI1_Vehicle.csv	Vehicle	24	BRAC3326.4e_ROI1_Vehicle.	1	01_Vehicle	01_BRAC3326.4e_ROI1_Vehicle.	24	Leukocytes_unclassified	Leukocytes unclassified	1458.91	10.7091	22.8388	72.6166	111.122	10.0176	179.843
0.0134854	0.222154	0.343525	0.0247101	0.540343	0.182324	0	0.0854586	0	0	0.0598891	1.1662	1.13252	0.0117838	0.065756	0	0	0.0954755	0.53496	0.199546	0	0.153497	0.308802	0	0.0649389	488	1521.29	78.0326	488	92	12.7953	36.866	1	BRAC3326.4e_ROI1_Vehicle.csv	Vehicle	22	BRAC3326.4e_ROI1_Vehicle.	1	01_Vehicle	01_BRAC3326.4e_ROI1_Vehicle.	22	Unclassified	Unclassified	1427.59	8.15335	22.6595	30.6809	72.9995	41.6407	201.867
0	0.213682	0.129889	0	0.359476	0.0411419	0	0.013303	0	0	0.0648211	1.15585	1.30931	0	0	0	0	0	0.134091	0.301954	0	0	0.119715	0	0.678706	489	1569.72	78.8235	489	85	12.3731	43.452	1	BRAC3326.4e_ROI1_Vehicle.csv	Vehicle	23	BRAC3326.4e_ROI1_Vehicle.	1	01_Vehicle	01_BRAC3326.4e_ROI1_Vehicle.	23	23_Fibroblasts_CAFs	Fibroblasts	1394.61	11.5133	44.9999	27.5555	46.9662	59.6929	233.337
0	0.111077	0.191511	0.0123551	0.210163	0.0454987	0	0.0128868	0	0	0.0299445	0.882688	0.892616	0	0	0	0	0	0.169859	0.33383	0	0	0.50451	0	0.023098	490	2220.33	78.4565	490	92	11.7936	36.624	1	BRAC3326.4e_ROI1_Vehicle.csv	Vehicle	6	BRAC3326.4e_ROI1_Vehicle.	1	01_Vehicle	01_BRAC3326.4e_ROI1_Vehicle.	6	Unclassified	Unclassified	1082.72	10.1806	26.8346	87.1045	186.538	78.5563	30.9157
0.126168	0.0980403	0.233563	0.0901977	0.288272	0.24376	0	0.0729737	0	0	0.14008	0.989926	1.0457	0.0110248	0	0	0	0	0.207666	0.264639	0	0.191481	0.371521	0	0.0667023	491	2287.63	77.1864	491	59	11.4459	34.382	1	BRAC3326.4e_ROI1_Vehicle.csv	Vehicle	31	BRAC3326.4e_ROI1_Vehicle.	1	01_Vehicle	01_BRAC3326.4e_ROI1_Vehicle.	31	31_Bcells	B cells	1069.23	0	22.5147	26.2357	226.838	145.481	41.9662
0	0.458234	0.171921	0.107523	0.0101986	0.130112	0	0.00764026	0	0	0	1.36234	1.3632	0	0	0	0	0	0.00221231	0.0143564	0	0	0	0	0.0944112	492	2665.49	76.9865	492	74	12.4772	37.28	1	BRAC3326.4e_ROI1_Vehicle.csv	Vehicle	19	BRAC3326.4e_ROI1_Vehicle.	1	01_Vehicle	01_BRAC3326.4e_ROI1_Vehicle.	19	Unclassified	Unclassified	1059.97	21.5593	123.265	104.816	545.991	77.7049	338.511
0	0.577962	0.197013	0	0.627449	0.187974	0	0.145787	0	0	0	1.40328	1.45172	0.0209277	0	0	0	0	0.499861	0.317759	0	0	0.288914	0	0.107394	493	3827.96	77.5	493	54	9.83965	27.21	1	BRAC3326.4e_ROI1_Vehicle.csv	Vehicle	18	BRAC3326.4e_ROI1_Vehicle.	1	01_Vehicle	01_BRAC3326.4e_ROI1_Vehicle.	18	Tumour_metacluster	Tumour	1644.32	49.1029	28.3244	113.952	56.0367	8.06371	153.758
0	0.39728	0.453326	0.0489111	0.598854	0.0998152	0	0.162578	0	0.0237633	0.110196	1.17934	1.1391	0.00867284	0.129844	0	0	0	0.47673	0.536661	0	0	0.414357	0	0.151838	494	3836.03	77.4933	494	75	11.1791	34.382	1	BRAC3326.4e_ROI1_Vehicle.csv	Vehicle	20	BRAC3326.4e_ROI1_Vehicle.	1	01_Vehicle	01_BRAC3326.4e_ROI1_Vehicle.	20B	20B_Dendritic_cells	Dendritic cells other	1650.51	46.7741	23.3856	115.271	52.6877	0	155.981
0	0.187272	0.244662	0	0.283483	0.0775211	0	0.0233655	0	0	0.142495	0.943326	1.00304	0	0	0	0	0	0.249822	0.126414	0	0.0959154	0.173471	0	0.103007	495	1533.72	79.931	495	58	10.6171	29.624	1	BRAC3326.4e_ROI1_Vehicle.csv	Vehicle	6	BRAC3326.4e_ROI1_Vehicle.	1	01_Vehicle	01_BRAC3326.4e_ROI1_Vehicle.	6	Unclassified	Unclassified	1417.79	11.9642	34.575	19.861	65.0922	44.3482	208.018
0	0.327645	0.109425	0.0241844	0.0118715	0.0637763	0	0.00962347	0	0	0	0.648355	0.552662	0	0	0	0	0	0	0	0	0	0	0.238629	0.0596737	496	2684.77	79.1702	496	47	8.10897	28.968	1	BRAC3326.4e_ROI1_Vehicle.csv	Vehicle	19	BRAC3326.4e_ROI1_Vehicle.	1	01_Vehicle	01_BRAC3326.4e_ROI1_Vehicle.	19	Unclassified	Unclassified	1059.95	24.9625	104.474	86.9144	557.408	58.4279	357.865
0	0.0314213	0.0698734	0	0	0.055509	0	0	0	0	0	0.0364804	0.0255309	0	0	0	0	0	0	0.0196736	0	0	0	0	0	497	2840.83	78.4259	497	54	10.5848	32.038	1	BRAC3326.4e_ROI1_Vehicle.csv	Vehicle	26	BRAC3326.4e_ROI1_Vehicle.	1	01_Vehicle	01_BRAC3326.4e_ROI1_Vehicle.	26	Unclassified	Unclassified	1090.58	62.5771	55.3275	78.4497	556.839	90.9329	291.301
0	0.231375	0.0955353	0	0.238237	0.0734677	0	0.0388005	0	0	0.324106	0.809543	0.931576	0	0	0	0	0	0.158604	0.311517	0	0.0830688	0.320498	0	0.0921794	498	2186.56	80.5294	498	34	7.47714	21.554	1	BRAC3326.4e_ROI1_Vehicle.csv	Vehicle	19	BRAC3326.4e_ROI1_Vehicle.	1	01_Vehicle	01_BRAC3326.4e_ROI1_Vehicle.	19	Unclassified	Unclassified	1089.61	19.7839	12.15	95.7295	171.413	45.0447	24.9853
0	0.148806	0.234496	0.0267451	0.219712	0.0956416	0	0.00798182	0	0	0.0972317	0.666526	0.685684	0	0	0	0	0	0.115006	0.300817	0	0.270351	0.352278	0	0.0379542	499	2238.22	79.6118	499	85	11.9463	40.522	1	BRAC3326.4e_ROI1_Vehicle.csv	Vehicle	6	BRAC3326.4e_ROI1_Vehicle.	1	01_Vehicle	01_BRAC3326.4e_ROI1_Vehicle.	6	Unclassified	Unclassified	1077.28	10.7923	27.3493	69.397	194.552	96.1069	21.7738
0	0.107975	0.188111	0	0.264143	0.0246546	0	0.0347875	0	0	0.221823	1.09026	1.08567	0	0	0	0	0.0836548	0.18587	0.360258	0	0	0.303055	0	0.0149243	500	2317.84	77.7238	500	105	17.4733	44.452	1	BRAC3326.4e_ROI1_Vehicle.csv	Vehicle	6	BRAC3326.4e_ROI1_Vehicle.	1	01_Vehicle	01_BRAC3326.4e_ROI1_Vehicle.	6	Unclassified	Unclassified	1063.41	17.0372	32.1291	22.2716	248.017	175.53	17.1733
0	0.258602	0.316798	0.00895013	0.292451	0.11372	0	0.0535565	0	0	0.0216921	0.991947	0.976625	0.0120801	0.0383398	0	0	0	0.144053	0.403049	0	0	0.499132	0	0.0701312	501	2381.64	81.1102	501	127	18.849	48.108	1	BRAC3326.4e_ROI1_Vehicle.csv	Vehicle	6	BRAC3326.4e_ROI1_Vehicle.	1	01_Vehicle	01_BRAC3326.4e_ROI1_Vehicle.	6	Unclassified	Unclassified	1051.63	15.6507	89.7576	45.2969	296.671	239.019	57.2112
0	0	0.131826	0	0	0.0504627	0	0	0	0	0	0.0162805	0.0305015	0	0	0	0	0	0	0	0	0	0	0	0	502	2545.5	78.5	502	42	9.71729	30.21	1	BRAC3326.4e_ROI1_Vehicle.csv	Vehicle	7	BRAC3326.4e_ROI1_Vehicle.	1	01_Vehicle	01_BRAC3326.4e_ROI1_Vehicle.	7	Unclassified	Unclassified	1050.2	75.1469	242.918	181.001	443.951	197.684	218.775
0	0.63605	0.132525	0.0188822	0.0777932	0.0665743	0	0.00544944	0	0	0	0.344334	0.367096	0.0026123	0	0	0	0	0.0155254	0.00639986	0	0.0340282	0.0273057	0	0.0744835	503	2676.24	78.506	503	83	11.8989	43.28	1	BRAC3326.4e_ROI1_Vehicle.csv	Vehicle	33	BRAC3326.4e_ROI1_Vehicle.	1	01_Vehicle	01_BRAC3326.4e_ROI1_Vehicle.	33A	Tumour_metacluster	Tumour	1059.62	26.9786	112.8	94.8429	552.083	66.9441	349.32
0	0.0721812	0.137971	0	0.0869148	0.115288	0.024813	0.263931	0	0	0	0.448948	0.515971	0.0710944	0	0	0	0	0.407942	0.0408606	0	0	0.0387415	0	0.0050226	504	2773.23	79.7179	504	39	8.52039	23.968	1	BRAC3326.4e_ROI1_Vehicle.csv	Vehicle	22	BRAC3326.4e_ROI1_Vehicle.	1	01_Vehicle	01_BRAC3326.4e_ROI1_Vehicle.	22	Unclassified	Unclassified	1073.69	5.66571	22.6978	28.8774	614.968	23.8452	342.284
0	0.102833	0.180456	0	0.00425725	0.0199832	0	0	0	0	0	0.0125508	0.0517306	0	0	0	0	0	0	0	0	0	0	0	0	505	2863.14	80.34	505	50	10.3622	29.796	1	BRAC3326.4e_ROI1_Vehicle.csv	Vehicle	7	BRAC3326.4e_ROI1_Vehicle.	1	01_Vehicle	01_BRAC3326.4e_ROI1_Vehicle.	7	Unclassified	Unclassified	1094.76	82.7141	77.3698	100.229	535.219	113.306	274.331
0	0.0320142	0.0102145	0.0214465	0	0.0282781	0	0	0	0	0	0.0341807	0.0244473	0	0	0	0	0	0	0.0106298	0	0	0	0	0.00369587	506	2920.26	80.1132	506	53	11.1127	32.866	1	BRAC3326.4e_ROI1_Vehicle.csv	Vehicle	7	BRAC3326.4e_ROI1_Vehicle.	1	01_Vehicle	01_BRAC3326.4e_ROI1_Vehicle.	7	Unclassified	Unclassified	1112.23	67.259	99.1602	155.21	482.128	139.455	239.342
0	0.183914	0.218944	0.0174872	0.191452	0.115288	0	0.00347926	0	0	0	1.99397	2.0221	0	0	0	0	0	0.0729832	0.192293	0	0.130354	0.229631	0	0.0169855	507	3023.38	78.6	507	65	11.5138	32.452	1	BRAC3326.4e_ROI1_Vehicle.csv	Vehicle	6	BRAC3326.4e_ROI1_Vehicle.	1	01_Vehicle	01_BRAC3326.4e_ROI1_Vehicle.	6	Unclassified	Unclassified	1150.34	97.3487	85.2143	74.2137	388.269	99.0679	204.48
0	0	0.129566	0	0	0	0	0.00230767	0	0	0	0.0159483	0.0306426	0	0	0	0	0	0	0	0	0	0	0	0.00799515	508	4222.69	81.8571	508	49	10.0087	31.624	1	BRAC3326.4e_ROI1_Vehicle.csv	Vehicle	7	BRAC3326.4e_ROI1_Vehicle.	1	01_Vehicle	01_BRAC3326.4e_ROI1_Vehicle.	7	Unclassified	Unclassified	1960.65	118.288	89.0815	103.291	87.8535	76.6154	178.255
0	0.142576	0.445364	0	0.313091	0.109602	0	0.0324647	0	0	0.239797	1.55266	1.46222	0	0	0	0	0	0.116721	0.229377	0	0	0.353552	0	0.0259843	509	1598.26	80.6122	509	98	12.114	40.038	1	BRAC3326.4e_ROI1_Vehicle.csv	Vehicle	11	BRAC3326.4e_ROI1_Vehicle.	1	01_Vehicle	01_BRAC3326.4e_ROI1_Vehicle.	11	11_Type1_macrophages	Macrophages type 1	1374.6	30.2671	55.5791	50.3802	51.8384	58.2846	253.554
0	0.225035	0.193757	0.0230405	0.304399	0.0573843	0	0.0192396	0	0	0.208986	1.52829	1.50907	0.00879004	0.0328997	0	0	0	0.285112	0.205993	0	0.0381668	0.293428	0	0.0612831	510	1609.49	81.1284	510	148	15.6062	53.522	1	BRAC3326.4e_ROI1_Vehicle.csv	Vehicle	22	BRAC3326.4e_ROI1_Vehicle.	1	01_Vehicle	01_BRAC3326.4e_ROI1_Vehicle.	22	Unclassified	Unclassified	1366.94	31.894	50.1723	54.1982	57.5089	60.2419	262.059
0	0.17158	0.220296	0	0.268339	0.111514	0	0.0409502	0	0	0.0245973	1.04929	1.11416	0.0019359	0.173898	0	0	0	0.177287	0.111239	0	0	0.0660209	0	0.10491	511	2140.32	81.2143	511	112	13.1545	42.764	1	BRAC3326.4e_ROI1_Vehicle.csv	Vehicle	6	BRAC3326.4e_ROI1_Vehicle.	1	01_Vehicle	01_BRAC3326.4e_ROI1_Vehicle.	6	Unclassified	Unclassified	1102.7	50.8549	34.2774	119.594	162.407	10.468	59.8372
0	0.177747	0.230288	0.0366667	0.218203	0.0804147	0	0.0324416	0	0	0	0.884368	0.878715	0.014271	0	0	0	0	0.239739	0.400252	0	0	0.328621	0	0.178712	512	2210.13	79.2258	512	93	16.8566	42.694	1	BRAC3326.4e_ROI1_Vehicle.csv	Vehicle	6	BRAC3326.4e_ROI1_Vehicle.	1	01_Vehicle	01_BRAC3326.4e_ROI1_Vehicle.	6	Unclassified	Unclassified	1084.55	15.1279	27.1746	91.4495	181.31	68.3777	26.8282
0	0	0.0572915	0	0.00491222	0.0691727	0	0	0	0	0	0.0158479	0.0318717	0	0	0	0	0	0	0	0	0	0.0232449	0	0.00630108	513	2526.52	80.5231	513	65	11.7495	37.28	1	BRAC3326.4e_ROI1_Vehicle.csv	Vehicle	7	BRAC3326.4e_ROI1_Vehicle.	1	01_Vehicle	01_BRAC3326.4e_ROI1_Vehicle.	7	Unclassified	Unclassified	1047.34	92.1828	233.589	163.589	425.613	216.674	200.011
0	0.297482	0.0816347	0	0.1292	0.0118948	0	0.0159905	0	0	0.0655928	0.388865	0.428784	0	0	0	0	0	0.0217632	0.0252947	0	0	0	0	0.05851	514	2646.19	81.4524	514	42	9.17317	25.968	1	BRAC3326.4e_ROI1_Vehicle.csv	Vehicle	19	BRAC3326.4e_ROI1_Vehicle.	1	01_Vehicle	01_BRAC3326.4e_ROI1_Vehicle.	19	Unclassified	Unclassified	1053.72	8.71618	142.97	124.62	529.946	97.0518	319.453
0.0976364	0.594937	0.0892484	0.118756	0.0467412	0.0447386	0	0	0	0	0.123354	0.375071	0.288833	0.00647227	0	0	0	0	0.00122173	0	0	0	0.0119589	0	0.119203	515	2654.33	81.0746	515	67	10.2794	35.796	1	BRAC3326.4e_ROI1_Vehicle.csv	Vehicle	33	BRAC3326.4e_ROI1_Vehicle.	1	01_Vehicle	01_BRAC3326.4e_ROI1_Vehicle.	33A	Tumour_metacluster	Tumour	1054.81	10.7412	134.856	116.641	535.546	88.9057	327.558
0.0387705	0.431619	0.0619034	0.0888021	0.0379464	0.0522762	0	0.00353362	0	0	0.0430453	0.453635	0.474299	0	0	0	0	0	0.00255799	0	0	0	0.0169907	0	0.0480429	516	2663.08	83.3906	516	64	12.0436	35.038	1	BRAC3326.4e_ROI1_Vehicle.csv	Vehicle	19	BRAC3326.4e_ROI1_Vehicle.	1	01_Vehicle	01_BRAC3326.4e_ROI1_Vehicle.	19	Unclassified	Unclassified	1053.36	16.2124	126.56	108.856	539.612	80.2813	336.425
0	0.255163	0.135295	0.0261303	0.00856344	0.0344538	0	0.00909805	0	0	0.0671692	0.321885	0.332969	0	0	0	0	0	0.00124024	0.0122112	0	0	0	0	0.0936423	517	2693.75	81.9885	517	87	12.768	35.452	1	BRAC3326.4e_ROI1_Vehicle.csv	Vehicle	26	BRAC3326.4e_ROI1_Vehicle.	1	01_Vehicle	01_BRAC3326.4e_ROI1_Vehicle.	26	Unclassified	Unclassified	1058.28	23.9305	96.1557	79.4914	561.583	49.5907	366.97
0	0	0.100727	0	0	0.0199832	0	0.00150768	0	0	0	0.0136954	0.0269173	0	0	0	0	0	0	0	0	0	0	0	0	518	2871.49	78.24	518	75	15.4388	43.108	1	BRAC3326.4e_ROI1_Vehicle.csv	Vehicle	7	BRAC3326.4e_ROI1_Vehicle.	1	01_Vehicle	01_BRAC3326.4e_ROI1_Vehicle.	7	Unclassified	Unclassified	1099.14	91.3146	85.1009	107.715	528.134	121.564	270.291
0	0	0.0806806	0	0	0.00818985	0	0	0	0	0	0.0363461	0.0556561	0	0	0	0	0	0	0	0	0	0	0	0	519	3257.9	80.1311	519	61	10.9723	31.452	1	BRAC3326.4e_ROI1_Vehicle.csv	Vehicle	7	BRAC3326.4e_ROI1_Vehicle.	1	01_Vehicle	01_BRAC3326.4e_ROI1_Vehicle.	7	Unclassified	Unclassified	1260.18	175.267	187.223	204.479	200.06	195.685	238.845
0	1.52314	0.44574	0.754072	0.432972	0.386135	0.0244989	0.0696151	0	0	0.0697443	1.50674	1.45929	0.0093149	0.0616348	0	0	0	0.472358	0.0814	0	0.393262	0.0956276	0	0.0252084	520	3658.37	81.0127	520	79	12.0349	34.21	1	BRAC3326.4e_ROI1_Vehicle.csv	Vehicle	13	BRAC3326.4e_ROI1_Vehicle.	1	01_Vehicle	01_BRAC3326.4e_ROI1_Vehicle.	13A	13A_DN_Tcells	DN T cells	1515.97	46.3771	16.6454	87.7785	203.159	45.3421	0
0	0.12971	0.0746616	0	0.00604724	0.0526418	0	0.00599644	0	0	0	0.0402808	0.0361859	0	0	0	0	0	0.00391802	0.0807574	0	0	0	0	0.0504543	521	4159.76	81.4773	521	88	16.3031	43.452	1	BRAC3326.4e_ROI1_Vehicle.csv	Vehicle	26	BRAC3326.4e_ROI1_Vehicle.	1	01_Vehicle	01_BRAC3326.4e_ROI1_Vehicle.	26	Unclassified	Unclassified	1908.08	78.458	86.5197	77.1742	62.7898	63.2124	139.729
0.0106039	0.200613	0.187677	0.0097151	0.236638	0.149447	0	0.00579876	0	0	0.0706384	1.69517	1.72658	0.00370634	0	0	0.0631539	0	0.288954	0.297719	0	0.0482793	0.221002	0	0.0536758	522	1545.41	81.6752	522	117	15.5201	50.624	1	BRAC3326.4e_ROI1_Vehicle.csv	Vehicle	22	BRAC3326.4e_ROI1_Vehicle.	1	01_Vehicle	01_BRAC3326.4e_ROI1_Vehicle.	22	Unclassified	Unclassified	1408.64	6.93727	46.0836	13.031	59.1177	49.7029	214.342
0.0298953	0.170047	0.313376	0	0.287664	0.283351	0	0.0136236	0	0	0.132766	1.36038	1.42094	0.00130615	0	0	0	0	0.283267	0.343556	0	0	0.230857	0	0.0540301	523	1554.84	81.4096	523	83	12.4396	39.796	1	BRAC3326.4e_ROI1_Vehicle.csv	Vehicle	24	BRAC3326.4e_ROI1_Vehicle.	1	01_Vehicle	01_BRAC3326.4e_ROI1_Vehicle.	24	Leukocytes_unclassified	Leukocytes unclassified	1402.54	9.81174	46.5318	15.279	54.1632	54.1067	220.98
0	0.0556312	0.125593	0.75439	0.28921	0.257608	0.618096	0.0131444	0	0	0.0903245	0.427928	0.452103	0.0119559	0	0	0	0	0.154013	0.152654	0	0	0.253884	0	0.155498	524	2174.57	82.5246	524	61	11.2877	29.796	1	BRAC3326.4e_ROI1_Vehicle.csv	Vehicle	15	BRAC3326.4e_ROI1_Vehicle.	1	01_Vehicle	01_BRAC3326.4e_ROI1_Vehicle.	15A	15A_CD4_Tcells	CD4 T cells	1091.09	28.6407	0	98.8119	166.144	32.9455	32.7002
0	0.2023	0.264434	0.0676587	0.188597	0.0625978	0	0.00717942	0	0	0.163651	0.896709	0.965152	0	0	0	0	0	0.0930768	0.26898	0	0	0.284523	0	0.0604179	525	2327.13	81.4127	525	126	16.3631	47.796	1	BRAC3326.4e_ROI1_Vehicle.csv	Vehicle	6	BRAC3326.4e_ROI1_Vehicle.	1	01_Vehicle	01_BRAC3326.4e_ROI1_Vehicle.	6	Unclassified	Unclassified	1058.3	20.6322	37.7606	16.6234	252.626	184.565	18.0537
0	0.241487	0.216984	0.0151556	0.314327	0.0932551	0	0.0211075	0.0112819	0	0.073464	1.21277	1.26451	0	0	0	0	0.113672	0.125495	0.299934	0	0.0753157	0.427788	0	0.0652938	526	2341.64	80.8	526	75	13.4705	35.452	1	BRAC3326.4e_ROI1_Vehicle.csv	Vehicle	6	BRAC3326.4e_ROI1_Vehicle.	1	01_Vehicle	01_BRAC3326.4e_ROI1_Vehicle.	6	Unclassified	Unclassified	1056.78	10.7718	51.2762	13.5005	264.294	199.082	22.6108
0	0	0.125933	0	0	0.0293871	0	0	0	0	0	0.0142781	0.0255974	0	0	0	0	0	0	0	0	0	0.0148129	0	0	527	2499.98	80.1373	527	51	10.4284	36.452	1	BRAC3326.4e_ROI1_Vehicle.csv	Vehicle	7	BRAC3326.4e_ROI1_Vehicle.	1	01_Vehicle	01_BRAC3326.4e_ROI1_Vehicle.	7	Unclassified	Unclassified	1047.12	115.767	207.173	138.687	401.378	243.212	173.543
0	0	0.0992506	0	0.00532157	0.0666108	0	0	0	0	0	0.0397146	0.0283596	0	0	0	0	0	0	0	0	0	0	0	0	528	3535.72	81.0833	528	60	14.8635	38.694	1	BRAC3326.4e_ROI1_Vehicle.csv	Vehicle	7	BRAC3326.4e_ROI1_Vehicle.	1	01_Vehicle	01_BRAC3326.4e_ROI1_Vehicle.	7	Unclassified	Unclassified	1430.35	73.8673	86.9433	136.148	142.094	83.4839	122.65
0	0.283689	0.367778	0.0132171	0.430395	0.151036	0	0.0582711	0	0	0	1.20996	1.21216	0.0308653	0	0	0	0	0.2202	0.334192	0	0.074639	0.384783	0	0	529	3637.91	82.7442	529	86	13.4341	37.452	1	BRAC3326.4e_ROI1_Vehicle.csv	Vehicle	11	BRAC3326.4e_ROI1_Vehicle.	1	01_Vehicle	01_BRAC3326.4e_ROI1_Vehicle.	11	11_Type1_macrophages	Macrophages type 1	1500.12	56.4455	21.9766	93.0788	216.037	30.9945	20.5333
0	0.930751	0.747816	0.0676761	0.501222	0.291689	0	0.11894	0	0	0	0.679509	0.717568	0.0213767	0	0	0	0	0.502104	0.0689207	0	0	0.290834	0	0.0408818	530	3667.21	83	530	71	10.5684	36.038	1	BRAC3326.4e_ROI1_Vehicle.csv	Vehicle	33	BRAC3326.4e_ROI1_Vehicle.	1	01_Vehicle	01_BRAC3326.4e_ROI1_Vehicle.	33A	Tumour_metacluster	Tumour	1520.96	41.6566	14.5912	84.1898	195.182	45.9329	9.06471
0	0.0652597	0.0520545	0	0.0825215	0.115288	0	0.00217453	0	0	0.105958	0.583253	0.593794	0	0	0	0	0	0.100817	0.0520044	0	0	0.073961	0	0.0113008	531	3760.54	81.3269	531	52	9.81298	25.796	1	BRAC3326.4e_ROI1_Vehicle.csv	Vehicle	6	BRAC3326.4e_ROI1_Vehicle.	1	01_Vehicle	01_BRAC3326.4e_ROI1_Vehicle.	6	Unclassified	Unclassified	1590.76	58.0961	90.5233	118.035	107.987	75.5855	102.172
0	0.134731	0.0533671	0	0.237589	0.037006	0	0.0205169	0	0	0.0680222	1.06653	1.14423	0	0	0	0	0	0.130945	0.100753	0	0	0.1399	0	0.0193463	532	3777.6	81.6914	532	81	10.7136	35.038	1	BRAC3326.4e_ROI1_Vehicle.csv	Vehicle	19	BRAC3326.4e_ROI1_Vehicle.	1	01_Vehicle	01_BRAC3326.4e_ROI1_Vehicle.	19	Unclassified	Unclassified	1603.34	57.1053	74.3265	114.533	93.7181	58.5724	119.24
0	0.163777	0.374228	0.0156013	0.319066	0.0587742	0	0.0348096	0	0	0.0525444	1.68119	1.68558	0	0	0	0	0	0.0840443	0.221092	0	0.0332275	0.28562	0	0.0150839	533	1578.46	84.9765	533	85	15.0944	40.452	1	BRAC3326.4e_ROI1_Vehicle.csv	Vehicle	6	BRAC3326.4e_ROI1_Vehicle.	1	01_Vehicle	01_BRAC3326.4e_ROI1_Vehicle.	6	Unclassified	Unclassified	1384.22	22.186	53.4984	32.7804	52.2908	52.1978	235.612
0	0.214056	0.135558	0	0.151245	0.0578462	0	0.00519391	0	0	0	1.66197	1.59359	0.00456465	0	0	0	0	0.084323	0.0609977	0	0	0.0991614	0	0.0519851	534	1620.96	83.0842	534	95	14.1815	38.452	1	BRAC3326.4e_ROI1_Vehicle.csv	Vehicle	19	BRAC3326.4e_ROI1_Vehicle.	1	01_Vehicle	01_BRAC3326.4e_ROI1_Vehicle.	19	Unclassified	Unclassified	1358.09	29.9308	48.2431	61.2525	65.899	64.1453	267.743
0	0.11907	0.173836	0.0797661	0.264749	0.0350583	0.0169773	0.0227534	0	0	0	0.736155	0.77633	0	0	0	0.0648159	0	0.173263	0.212221	0	0.0495498	0.257643	0	0.0512874	535	2247.11	82.807	535	57	9.41106	30.968	1	BRAC3326.4e_ROI1_Vehicle.csv	Vehicle	6	BRAC3326.4e_ROI1_Vehicle.	1	01_Vehicle	01_BRAC3326.4e_ROI1_Vehicle.	6	Unclassified	Unclassified	1072.14	20.0783	19.4776	60.0149	196.865	104.617	19.2547
0	0.228315	0.250372	0.0360847	0.276727	0.0158597	0	0.0671982	0	0	0.266347	0.644619	0.645754	0.0034416	0	0.120392	0	0	0.173535	0.354892	0	0	0.395898	0	0.0393835	536	2256.73	82	536	63	10.2941	31.038	1	BRAC3326.4e_ROI1_Vehicle.csv	Vehicle	6	BRAC3326.4e_ROI1_Vehicle.	1	01_Vehicle	01_BRAC3326.4e_ROI1_Vehicle.	6	Unclassified	Unclassified	1070.79	24.0951	17.7273	50.9045	203.22	114.276	24.604
0.165421	0.127979	0.42607	0.0213125	0.285047	0.16577	0	0.0409471	0	0	0.154963	1.26604	1.24537	0.00677566	0	0	0	0.106568	0.0983043	0.285061	0	0.0353042	0.30948	0	0.0478574	537	2352.26	82.5875	537	160	15.6051	56.694	1	BRAC3326.4e_ROI1_Vehicle.csv	Vehicle	31	BRAC3326.4e_ROI1_Vehicle.	1	01_Vehicle	01_BRAC3326.4e_ROI1_Vehicle.	31	31_Bcells	B cells	1053.58	0	60.8281	18.0392	271.682	209.607	31.5491
0	0.136835	0.124229	0	0.282126	0.0509103	0	0.00364761	0	0	0.0888677	1.77205	1.77451	0.00699423	0	0	0	0	0.146548	0.253262	0	0.0911077	0.250527	0	0.025275	538	3018.24	82.9355	538	62	10.7404	30.452	1	BRAC3326.4e_ROI1_Vehicle.csv	Vehicle	6	BRAC3326.4e_ROI1_Vehicle.	1	01_Vehicle	01_BRAC3326.4e_ROI1_Vehicle.	6	Unclassified	Unclassified	1144.33	90.6224	79.0861	73.5774	391.159	95.7162	200.925
0	0.349634	0.276741	0.0174872	0.493132	0.0690562	0.00744389	0.044835	0	0	0.0847661	0.898708	0.943276	0.0166785	0	0	0	0	0.291837	0.434237	0	0	0.42193	0	0.0809551	539	3801.18	82.2462	539	65	11.1493	33.624	1	BRAC3326.4e_ROI1_Vehicle.csv	Vehicle	17	BRAC3326.4e_ROI1_Vehicle.	1	01_Vehicle	01_BRAC3326.4e_ROI1_Vehicle.	17	Tumour_metacluster	Tumour	1620.82	61.6128	52.8848	108.942	75.9669	35.1647	142.823
0	0.0223257	0.111813	0	0.00280083	0.046014	0	0	0	0	0.0724973	0.0489	0.0459877	0	0	0	0	0	0	0	0	0	0	0	0.0363568	540	4189.43	83.1053	540	76	12.2567	40.866	1	BRAC3326.4e_ROI1_Vehicle.csv	Vehicle	26	BRAC3326.4e_ROI1_Vehicle.	1	01_Vehicle	01_BRAC3326.4e_ROI1_Vehicle.	26	Unclassified	Unclassified	1932	94.5404	93.2171	100.128	71.3409	71.6477	154.791
0	0.310399	0.425133	0	0.357612	0.283767	0	0.336969	0	0	0	0.116016	0.122967	0.00492775	0	0	0	0	0.0215209	0.0120725	0	0.108441	0.27016	0	0.0111296	541	4327.95	82.8295	541	88	15.5415	44.522	1	BRAC3326.4e_ROI1_Vehicle.csv	Vehicle	11	BRAC3326.4e_ROI1_Vehicle.	1	01_Vehicle	01_BRAC3326.4e_ROI1_Vehicle.	11	11_Type1_macrophages	Macrophages type 1	2017.38	169.362	110.637	135.996	104.118	103.796	158.428
0	0.11903	0.234674	0	0.245147	0.0899245	0.0483853	0.0321752	0	0	0	1.83538	1.91929	0.0187912	0.0486915	0	0	0	0.242739	0.0987527	0	0.0282434	0.090655	0	0.0429455	542	1459.29	85	542	100	12.2691	38.694	1	BRAC3326.4e_ROI1_Vehicle.csv	Vehicle	6	BRAC3326.4e_ROI1_Vehicle.	1	01_Vehicle	01_BRAC3326.4e_ROI1_Vehicle.	6	Unclassified	Unclassified	1465.38	29.7699	14.0666	88.3532	130.184	19.6985	165.885
0	0.151519	0.261661	0.0142083	0.308167	0.0312238	0.00604816	0.0117787	0	0	0	1.18396	1.22149	0.00271026	0.0608644	0	0	0	0.561905	0.166801	0	0	0.232361	0	0.0709699	543	1483.6	84.7375	543	80	10.6567	32.038	1	BRAC3326.4e_ROI1_Vehicle.csv	Vehicle	22	BRAC3326.4e_ROI1_Vehicle.	1	01_Vehicle	01_BRAC3326.4e_ROI1_Vehicle.	22	Unclassified	Unclassified	1448.58	12.1368	21.6067	64.281	108.238	20.3141	176.076
0	0.30929	1.22081	0	0.735768	0.296667	0	0.132433	0	0.0156337	0.150853	1.4459	1.53327	0.0257626	0.0427119	0	0	0.149568	0.217999	0.305906	0	0.0495498	0.417591	0	0.089089	544	1514.39	85.2807	544	114	12.6699	43.382	1	BRAC3326.4e_ROI1_Vehicle.csv	Vehicle	10	BRAC3326.4e_ROI1_Vehicle.	1	01_Vehicle	01_BRAC3326.4e_ROI1_Vehicle.	10	10_Type1_macrophages	Macrophages type 1	1426.98	18.0694	22.836	34.0254	82.9199	46.5699	191.943
0.432158	0.315518	0.493114	0.0179252	0.415811	0.604394	0	0.168941	0	0	0.0843336	1.78707	1.74775	0.00663738	0	0	0	0	0.256191	0.285017	0	0	0.460774	0	0.0404755	545	2280.69	84.5612	545	196	18.8438	56.522	1	BRAC3326.4e_ROI1_Vehicle.csv	Vehicle	31	BRAC3326.4e_ROI1_Vehicle.	1	01_Vehicle	01_BRAC3326.4e_ROI1_Vehicle.	31	31_Bcells	B cells	1063.33	0	19.3173	27.5277	216.713	138.018	42.7432
0	0.18075	0.321918	0.0524615	0.246578	0.169788	0.00631603	0.0245393	0.0400389	0	0.314662	0.909273	0.963185	0	0	0	0	0	0.120761	0.320199	0	0.180389	0.309756	0	0.040957	546	2307.09	85.9077	546	65	11.3455	31.21	1	BRAC3326.4e_ROI1_Vehicle.csv	Vehicle	6	BRAC3326.4e_ROI1_Vehicle.	1	01_Vehicle	01_BRAC3326.4e_ROI1_Vehicle.	6	Unclassified	Unclassified	1057.14	13.6424	18.6753	10.5198	234.556	164.344	30.245
0	0	0.124704	0	0.00332598	0.101477	0	0	0	0	0	0.0311504	0.0189872	0	0	0	0	0	0	0	0	0	0	0	0.00306065	547	2537.47	85.1094	547	64	10.6594	37.968	1	BRAC3326.4e_ROI1_Vehicle.csv	Vehicle	7	BRAC3326.4e_ROI1_Vehicle.	1	01_Vehicle	01_BRAC3326.4e_ROI1_Vehicle.	7	Unclassified	Unclassified	1043.2	85.5314	244.201	175.439	434.05	205.835	211.341
0	0	0.0135342	0	0	0.124517	0	0	0	0	0	0.0293049	0.020985	0.00542053	0	0	0	0	0	0	0	0	0	0	0	548	2546.38	85.35	548	40	8.1016	23.968	1	BRAC3326.4e_ROI1_Vehicle.csv	Vehicle	7	BRAC3326.4e_ROI1_Vehicle.	1	01_Vehicle	01_BRAC3326.4e_ROI1_Vehicle.	7	Unclassified	Unclassified	1043.41	78.6975	242.597	183.928	442.269	196.943	220.226
0	0.425076	0.116461	0.0523809	0.0439563	0.0942862	0	0.049669	0	0	0.0634769	1.27152	1.27867	0.00823563	0	0	0	0	0.00485807	0.00979149	0	0	0	0	0.136934	549	2713.14	83.9263	549	217	19.245	68.076	1	BRAC3326.4e_ROI1_Vehicle.csv	Vehicle	19	BRAC3326.4e_ROI1_Vehicle.	1	01_Vehicle	01_BRAC3326.4e_ROI1_Vehicle.	19	Unclassified	Unclassified	1059.05	34.9103	77.783	63.0038	573.914	30.6041	379.892
0.0344626	0.34492	0.157671	0.0631481	0.135996	0.0277545	0	0.015705	0	0	0	0.322897	0.365408	0.00602281	0	0	0	0	0.0113688	0.0147552	0	0	0	0	0.101815	550	2722.31	85.5	550	36	8.8918	24.554	1	BRAC3326.4e_ROI1_Vehicle.csv	Vehicle	19	BRAC3326.4e_ROI1_Vehicle.	1	01_Vehicle	01_BRAC3326.4e_ROI1_Vehicle.	19	Unclassified	Unclassified	1058.88	36.9026	69.5326	56.2871	579.423	22.1569	379.547
0.154006	0.316554	0.0724392	0	0.13233	0.0481523	0	0.00544944	0	0	0.0392264	0.767859	0.745119	0	0	0	0	0	0.0246105	0.044799	0	0	0.0182038	0.270254	0.0188801	551	2764.41	84.0361	551	83	12.123	40.624	1	BRAC3326.4e_ROI1_Vehicle.csv	Vehicle	19	BRAC3326.4e_ROI1_Vehicle.	1	01_Vehicle	01_BRAC3326.4e_ROI1_Vehicle.	19	Unclassified	Unclassified	1067.71	8.28509	31.9352	32.6644	611.587	17.3532	346.977
0.346715	0.507597	0.168425	0	0.136246	0.111018	0	0.0716528	0	0	0	0.239998	0.225648	0.00963649	0	0	0	0	0.038089	0.0472167	0	0	0.0335759	0	0.0716912	552	2774.82	85.1556	552	45	10.079	28.968	1	BRAC3326.4e_ROI1_Vehicle.csv	Vehicle	31	BRAC3326.4e_ROI1_Vehicle.	1	01_Vehicle	01_BRAC3326.4e_ROI1_Vehicle.	31	31_Bcells	B cells	1068.69	0	26.2522	34.5306	609.726	27.0686	337.812
0	0.0212094	0.0725924	0	0.00266078	0.0499581	0	0	0	0	0	0.0289719	0.0253163	0	0	0	0	0	0	0	0	0	0	0	0.00979406	553	2855.32	83.625	553	40	7.92659	25.968	1	BRAC3326.4e_ROI1_Vehicle.csv	Vehicle	26	BRAC3326.4e_ROI1_Vehicle.	1	01_Vehicle	01_BRAC3326.4e_ROI1_Vehicle.	26	Unclassified	Unclassified	1089.44	74.2788	70.7083	93.8456	541.443	105.739	277.356
0	0	0.147645	0	0	0	0	0	0	0	0	0.0181048	0.0253848	0	0	0	0	0	0	0	0	0	0	0	0	554	2885.58	84.093	554	43	9.47358	28.624	1	BRAC3326.4e_ROI1_Vehicle.csv	Vehicle	7	BRAC3326.4e_ROI1_Vehicle.	1	01_Vehicle	01_BRAC3326.4e_ROI1_Vehicle.	7	Unclassified	Unclassified	1097.67	85.0345	100.082	122.834	512.885	135.938	256.686
0	0.290197	1.43553	0.0370652	0.90968	0.532985	0	0.412805	0	0	0.153352	1.53299	1.51858	0.0693099	0	0	0	0	0.165558	0.276092	0	0.0613987	0.518818	0	0.0873594	555	1503.88	85.7174	555	92	12.4128	36.624	1	BRAC3326.4e_ROI1_Vehicle.csv	Vehicle	10	BRAC3326.4e_ROI1_Vehicle.	1	01_Vehicle	01_BRAC3326.4e_ROI1_Vehicle.	10	10_Type1_macrophages	Macrophages type 1	1433.87	14.8512	19.7332	44.142	91.5447	37.0985	185.586
0	0.113117	0.128897	0.0324762	0.234287	0.103376	0	0	0	0	0	0.982202	1.00605	0	0	0	0	0	0.125831	0.0627768	0	0.0806954	0	0	1.39534	556	2159.77	85.5429	556	35	7.50045	23.382	1	BRAC3326.4e_ROI1_Vehicle.csv	Vehicle	23	BRAC3326.4e_ROI1_Vehicle.	1	01_Vehicle	01_BRAC3326.4e_ROI1_Vehicle.	23	23_Fibroblasts_CAFs	Fibroblasts	1092.57	39.1572	15.1069	104.009	160.125	17.9084	45.3623
0	0.243333	0.124945	0	0.241289	0	0	0.00262967	0	0	0.0640674	0.385742	0.374738	0	0.113236	0	0	0	0.154857	0.384634	0	0	0.177818	0	0.0592199	557	2212.09	85.907	557	43	8.54733	26.624	1	BRAC3326.4e_ROI1_Vehicle.csv	Vehicle	12	BRAC3326.4e_ROI1_Vehicle.	1	01_Vehicle	01_BRAC3326.4e_ROI1_Vehicle.	12	Unclassified	Unclassified	1077.59	8.43734	20.2115	84.5996	176.149	69.4693	32.9558
0	0.164398	0.140091	0.0448684	0.285323	0.203876	0	0.0403971	0	0	0.0724973	1.08365	1.08751	0.0199271	0	0	0	0	0.192938	0.288362	0	0.260137	0.362668	0	0.0797037	558	2298.45	86.3684	558	76	10.4342	33.038	1	BRAC3326.4e_ROI1_Vehicle.csv	Vehicle	6	BRAC3326.4e_ROI1_Vehicle.	1	01_Vehicle	01_BRAC3326.4e_ROI1_Vehicle.	6	Unclassified	Unclassified	1058.21	13.1404	13.3963	12.242	227.908	155.689	36.8647
0	0.352711	0.135963	0.0172222	0.257014	0.0529858	0	0.00342654	0	0	0	0.918549	0.874192	0.0098555	0	0	0	0.258346	0.101061	0.174136	0	0	0.386574	0	0.0718141	559	2334.73	84.5	559	66	11.6941	34.554	1	BRAC3326.4e_ROI1_Vehicle.csv	Vehicle	19	BRAC3326.4e_ROI1_Vehicle.	1	01_Vehicle	01_BRAC3326.4e_ROI1_Vehicle.	19	Unclassified	Unclassified	1054.11	17.6392	43.515	9.95984	256.572	192.011	22.424
0	0	0.157981	0	0	0.0699413	0	0	0	0	0	0.0248056	0.0227582	0	0	0	0	0	0	0	0	0	0	0	0.00391763	560	2519.94	85.96	560	50	10.7757	34.452	1	BRAC3326.4e_ROI1_Vehicle.csv	Vehicle	7	BRAC3326.4e_ROI1_Vehicle.	1	01_Vehicle	01_BRAC3326.4e_ROI1_Vehicle.	7	Unclassified	Unclassified	1041.69	100.614	226.652	159.357	417.457	223.383	194.011
0	0.329958	0.737897	0.0366667	0.600614	0.31761	0	0.514313	0	0	0	1.89402	1.88946	0.0577554	0	0	0	0.275013	0.169922	0.262219	0.0501813	0.0434832	0.663334	0	0.0258973	561	3627.47	85.4758	561	124	13.5594	43.038	1	BRAC3326.4e_ROI1_Vehicle.csv	Vehicle	11	BRAC3326.4e_ROI1_Vehicle.	1	01_Vehicle	01_BRAC3326.4e_ROI1_Vehicle.	11	11_Type1_macrophages	Macrophages type 1	1490.78	58.0704	29.2458	95.7867	205.781	22.3057	31.22
0	0.407553	0.505501	0.149259	0.544362	0.216099	0.0853858	0.10928	0	0	0.0540176	1.2655	1.22202	0.00888927	0	0	0	0	0.386443	0.305836	0	0.110758	0.337779	0	0.0344509	562	3653.31	86.098	562	51	9.39021	28.452	1	BRAC3326.4e_ROI1_Vehicle.csv	Vehicle	33	BRAC3326.4e_ROI1_Vehicle.	1	01_Vehicle	01_BRAC3326.4e_ROI1_Vehicle.	33A	Tumour_metacluster	Tumour	1508.8	44.2494	11.5691	84.2239	209.392	39.4195	7.16921
0	0.18443	0.155046	0.0617754	0.304237	0.126376	0	0.00245817	0	0	0.0598891	1.19408	1.19	0.00507058	0	0	0	0	0.217931	0.25982	0	0.122797	0.174557	0.365725	0.0347115	563	1533.75	88.2174	563	92	13.6261	40.28	1	BRAC3326.4e_ROI1_Vehicle.csv	Vehicle	6	BRAC3326.4e_ROI1_Vehicle.	1	01_Vehicle	01_BRAC3326.4e_ROI1_Vehicle.	6	Unclassified	Unclassified	1411.66	10.5123	38.6712	14.8133	71.3185	52.4904	201.708
0	0.183652	0.11295	0.0391954	0.194902	0.132073	0	0.00909805	0	0	0	1.92343	1.9412	0.00498439	0	0	0	0	0.113104	0.139411	0	0.0324637	0.0861765	0	0.0485439	564	2064.38	86.6437	564	87	10.9816	36.038	1	BRAC3326.4e_ROI1_Vehicle.csv	Vehicle	6	BRAC3326.4e_ROI1_Vehicle.	1	01_Vehicle	01_BRAC3326.4e_ROI1_Vehicle.	6	Unclassified	Unclassified	1124.02	14.8119	99.0153	127.932	168.544	55.3089	130.051
0	0	0.206956	0.0582906	0.0701273	0.0896683	0	0.0144969	0	0	0	0.14717	0.15062	0	0	0	0	0	0	0	0	0	0	0	0	565	3177.74	86.4872	565	39	8.67351	30.038	1	BRAC3326.4e_ROI1_Vehicle.csv	Vehicle	7	BRAC3326.4e_ROI1_Vehicle.	1	01_Vehicle	01_BRAC3326.4e_ROI1_Vehicle.	7	Unclassified	Unclassified	1212.73	140.13	117.901	127.38	251.62	157.416	233.118
0	0.354304	0.352243	0.0496361	0.46654	0.149339	0.00211289	0.140653	0	0	0.114104	1.23274	1.20762	0.024732	0.0528345	0	0	0	0.459619	0.453025	0	0.0811012	0.369782	0.0489762	0.210928	566	3820.74	86.131	566	229	19.3309	63.834	1	BRAC3326.4e_ROI1_Vehicle.csv	Vehicle	17	BRAC3326.4e_ROI1_Vehicle.	1	01_Vehicle	01_BRAC3326.4e_ROI1_Vehicle.	17	Tumour_metacluster	Tumour	1633.24	51.1307	39.5548	104.64	67.0999	17.56	143.673
0	0.56905	0.346902	0.0255431	0.68115	0.19689	0	0.4339	0	0	0.0619078	0.985346	0.903247	0.00243619	0	0	0	0	0.409696	0.590058	0	0	0.549038	0	0.203118	567	3846.06	87.7079	567	89	14.7808	41.28	1	BRAC3326.4e_ROI1_Vehicle.csv	Vehicle	11	BRAC3326.4e_ROI1_Vehicle.	1	01_Vehicle	01_BRAC3326.4e_ROI1_Vehicle.	11	11_Type1_macrophages	Macrophages type 1	1651.72	50.8765	30.4631	107.883	58.8701	14.3153	149.761
0	0.0541516	0.0230369	0	0.00679349	0.0531469	0	0	0	0	0	0.0166899	0.0484044	0	0	0	0	0	0.00174161	0	0	0	0	0	0.0214699	568	4177.72	87.234	568	47	10.9528	33.038	1	BRAC3326.4e_ROI1_Vehicle.csv	Vehicle	26	BRAC3326.4e_ROI1_Vehicle.	1	01_Vehicle	01_BRAC3326.4e_ROI1_Vehicle.	26	Unclassified	Unclassified	1919.93	83.636	93.7068	87.9757	62.1578	64.9382	144.425
0	0	0.201067	0	0.00272901	0.0128098	0	0	0	0	0	0.0201135	0.0321804	0	0	0	0	0	0.00209886	0	0	0	0	0	0.0078383	569	4183.38	86.7692	569	39	7.62384	24.554	1	BRAC3326.4e_ROI1_Vehicle.csv	Vehicle	7	BRAC3326.4e_ROI1_Vehicle.	1	01_Vehicle	01_BRAC3326.4e_ROI1_Vehicle.	7	Unclassified	Unclassified	1924.93	87.7259	92.0569	93.0558	65.1216	68.438	148.179
0	0.0197297	0.145929	0	0	0.0232363	0	0	0	0	0	0.0108078	0.0257253	0.00504235	0	0	0	0	0.00380724	0	0	0	0	0	0.00911076	570	4400.37	86.2093	570	43	9.5531	26.21	1	BRAC3326.4e_ROI1_Vehicle.csv	Vehicle	7	BRAC3326.4e_ROI1_Vehicle.	1	01_Vehicle	01_BRAC3326.4e_ROI1_Vehicle.	7	Unclassified	Unclassified	2051.3	165.421	137.592	190.286	123.086	148.857	163.438
0	0.241985	0.523139	0.0738095	0.559545	0.256278	0	0.10761	0	0	0	1.08605	1.04429	0.0201282	0	0	0	0	0.198359	0.22267	0	0.0448308	0.2411	0	0.00310923	571	1523.98	88.127	571	63	9.30276	28.968	1	BRAC3326.4e_ROI1_Vehicle.csv	Vehicle	11	BRAC3326.4e_ROI1_Vehicle.	1	01_Vehicle	01_BRAC3326.4e_ROI1_Vehicle.	11	11_Type1_macrophages	Macrophages type 1	1418.36	17.081	31.1074	24.0234	77.7542	51.6054	195.512
0.358977	0.177056	0.262481	0.0366667	0.432176	0.51765	0	0.0109428	0	0	0.266603	0.652653	0.653244	0	0.059496	0	0	0	0.557306	0.453561	0	0	0.313851	0	0.0126375	572	1544.26	88.5161	572	31	9.98501	29.14	1	BRAC3326.4e_ROI1_Vehicle.csv	Vehicle	31	BRAC3326.4e_ROI1_Vehicle.	1	01_Vehicle	01_BRAC3326.4e_ROI1_Vehicle.	31	31_Bcells	B cells	1404.35	0	47.8061	6.71781	65.4946	55.5729	208.534
0	0	0.0809316	0	0	0.0222036	0	0	0	0	0	0.013748	0.0287934	0	0	0	0	0	0	0	0	0	0	0	0.00217646	573	2565.74	90.7778	573	90	13.5243	41.694	1	BRAC3326.4e_ROI1_Vehicle.csv	Vehicle	7	BRAC3326.4e_ROI1_Vehicle.	1	01_Vehicle	01_BRAC3326.4e_ROI1_Vehicle.	7	Unclassified	Unclassified	1039.23	69.4988	223.946	204.017	458.574	177.893	240.065
0	0	0.14426	0	0	0.00792985	0	0	0	0	0	0.0201099	0.0315537	0	0	0	0	0	0.00259859	0	0	0	0	0	0.0186554	574	2873.98	90.1111	574	63	13.3691	38.038	1	BRAC3326.4e_ROI1_Vehicle.csv	Vehicle	7	BRAC3326.4e_ROI1_Vehicle.	1	01_Vehicle	01_BRAC3326.4e_ROI1_Vehicle.	7	Unclassified	Unclassified	1088.49	90.4448	90.4559	113.598	521.689	124.987	259.795
0	0.247086	0.215149	0.0252593	0.447167	0.0407066	0	0.108723	0	0	0.0408133	1.17068	1.18588	0	0.0721356	0	0	0	0.35513	0.112497	0	0	0.242238	0	0.0519052	575	3785.9	88.1481	575	135	15.2805	49.108	1	BRAC3326.4e_ROI1_Vehicle.csv	Vehicle	17	BRAC3326.4e_ROI1_Vehicle.	1	01_Vehicle	01_BRAC3326.4e_ROI1_Vehicle.	17	Tumour_metacluster	Tumour	1605.38	52.3937	69.1717	105.972	91.1488	51.2429	127.736
0	0.320436	0.315065	0	0.52372	0.0802897	0	0.111791	0	0	0.147584	0.85893	0.842278	0	0.0869491	0	0	0	0.392801	0.392786	0	0	0.230971	0	0.0637568	576	3796	88.3929	576	56	9.75961	30.21	1	BRAC3326.4e_ROI1_Vehicle.csv	Vehicle	17	BRAC3326.4e_ROI1_Vehicle.	1	01_Vehicle	01_BRAC3326.4e_ROI1_Vehicle.	17	Tumour_metacluster	Tumour	1612.89	55.8515	60.4293	103.577	83.9862	41.4841	137.831
0	0.227733	0.202329	0	0.155427	0.240833	0.0298132	0.0262987	0	0	0	0.8994	0.895728	0.00438022	0	0	0	0	0.108603	0	0	0	0.107214	0	0.00979406	577	4778.88	87.9833	577	60	9.60722	27.796	1	BRAC3326.4e_ROI1_Vehicle.csv	Vehicle	6	BRAC3326.4e_ROI1_Vehicle.	1	01_Vehicle	01_BRAC3326.4e_ROI1_Vehicle.	6	Unclassified	Unclassified	2270.56	427.266	11.0844	65.4779	33.8446	387.997	114.403
0	0.106047	0.128882	0	0.250497	0.106066	0.00604816	0.0108793	0	0	0.0688725	0.91306	0.877183	0.00271026	0	0	0	0	0.219785	0.27324	0	0.27762	0.369431	0	0.143646	578	2186.76	89.1375	578	80	11.9417	34.452	1	BRAC3326.4e_ROI1_Vehicle.csv	Vehicle	8	BRAC3326.4e_ROI1_Vehicle.	1	01_Vehicle	01_BRAC3326.4e_ROI1_Vehicle.	8	Unclassified	Unclassified	1081.28	14.8346	13.8671	87.6492	163.318	43.9802	33.1582
0	0.248846	0.13124	0.0560329	0.218427	0.12111	0.0160561	0.0547764	0	0	0.0194007	1.0855	1.14949	0	0	0	0	0.120076	0.173511	0.193896	0	0.0994486	0.204422	0	0.0641233	579	2234.97	89.4014	579	142	19.8596	52.522	1	BRAC3326.4e_ROI1_Vehicle.csv	Vehicle	6	BRAC3326.4e_ROI1_Vehicle.	1	01_Vehicle	01_BRAC3326.4e_ROI1_Vehicle.	6	Unclassified	Unclassified	1068.54	16.8095	23.1018	70.9457	184.572	92.1537	13.3606
0	0.143821	0.208313	0.108857	0.333625	0.113113	0.047583	0.13218	0	0	0.108684	1.39409	1.27588	0	0	0	0	0	0.36491	0.423371	0	0	0.431073	0	0.05975	580	2258.79	89.0566	580	53	9.38182	30.382	1	BRAC3326.4e_ROI1_Vehicle.csv	Vehicle	22	BRAC3326.4e_ROI1_Vehicle.	1	01_Vehicle	01_BRAC3326.4e_ROI1_Vehicle.	22	Unclassified	Unclassified	1063.45	22.353	10.8638	47.3473	198.953	115.976	21.2728
0	0.115688	0.512417	0	0.67148	0.460175	0	0.198991	0	0	0	0.91295	1.0004	0.0212087	0	0	0	0	0.160392	0.315659	0	0.166138	0.429911	0	0.0152323	581	2266.15	89	581	68	10.5747	34.968	1	BRAC3326.4e_ROI1_Vehicle.csv	Vehicle	4	BRAC3326.4e_ROI1_Vehicle.	1	01_Vehicle	01_BRAC3326.4e_ROI1_Vehicle.	4	Leukocytes_unclassified	Leukocytes unclassified	1061.94	15.2041	14.259	40.1058	203.714	123.331	27.6632
0.123494	0.128542	0.027411	0.0287764	0.0122884	0.0189714	0	0	0	0	0	0.124361	0.149764	0	0	0	0	0	0.00207229	0.0403434	0	0	0	0	0.0300547	582	2648.24	89.9241	582	79	12.7865	47.936	1	BRAC3326.4e_ROI1_Vehicle.csv	Vehicle	31	BRAC3326.4e_ROI1_Vehicle.	1	01_Vehicle	01_BRAC3326.4e_ROI1_Vehicle.	31	31_Bcells	B cells	1045.45	0	142.332	124.971	524.877	95.6789	322.088
0	0.0698081	0.0957803	0	0.0801088	0.0845444	0	0.00347926	0	0	0	1.59661	1.6171	0	0	0	0	0	0.0437708	0.0408606	0	0	0.0785395	0	0.0210949	583	3009.54	88.9231	583	65	10.0397	30.624	1	BRAC3326.4e_ROI1_Vehicle.csv	Vehicle	26	BRAC3326.4e_ROI1_Vehicle.	1	01_Vehicle	01_BRAC3326.4e_ROI1_Vehicle.	26	Unclassified	Unclassified	1135.42	80.1107	70.2352	74.8376	396.782	90.9905	196.611
0	0.136332	0.193132	0.0344444	0.621387	0.136249	0	0.131169	0	0	0.125223	0.525798	0.589955	0.0164258	0.14755	0	0	0	0.767443	0.286081	0	0.0123192	0.587579	0	0.0624158	584	3870.41	88.3485	584	66	11.7625	34.866	1	BRAC3326.4e_ROI1_Vehicle.csv	Vehicle	22	BRAC3326.4e_ROI1_Vehicle.	1	01_Vehicle	01_BRAC3326.4e_ROI1_Vehicle.	22	Unclassified	Unclassified	1670.21	38.5231	32.6243	117.023	52.4941	36.0553	160.006
0	0.103563	0.280457	0.0644917	0.358523	0.396239	0	0.0913622	0	0	0	1.23243	1.20392	0.00307548	0	0	0	0.0604639	0.592939	0.117871	0	0.134146	0.133135	0	0.110633	585	2109.66	89.5674	585	141	16.1345	49.35	1	BRAC3326.4e_ROI1_Vehicle.csv	Vehicle	24	BRAC3326.4e_ROI1_Vehicle.	1	01_Vehicle	01_BRAC3326.4e_ROI1_Vehicle.	24	Leukocytes_unclassified	Leukocytes unclassified	1104.94	40.7468	59.3947	112.37	155.714	10.0813	91.383
0	0.168551	0.144166	0.0295238	0.226538	0.0374866	0	0.0133205	0	0	0.011926	1.37255	1.34825	0.00375448	0.0261885	0	0	0	0.137215	0.123407	0	0.0489063	0.191218	0	0.0282785	586	2389.39	89.7056	586	231	21.9655	70.592	1	BRAC3326.4e_ROI1_Vehicle.csv	Vehicle	19	BRAC3326.4e_ROI1_Vehicle.	1	01_Vehicle	01_BRAC3326.4e_ROI1_Vehicle.	19	Unclassified	Unclassified	1042.31	20.9242	96.1758	51.3927	298.677	246.56	67.4981
0	0	0.0220966	0	0	0.0407821	0	0	0	0	0	0.0490228	0.0146905	0	0	0	0	0	0	0	0	0	0	0	0	587	2498.31	91.0204	587	49	10.959	38.21	1	BRAC3326.4e_ROI1_Vehicle.csv	Vehicle	7	BRAC3326.4e_ROI1_Vehicle.	1	01_Vehicle	01_BRAC3326.4e_ROI1_Vehicle.	7	Unclassified	Unclassified	1036.22	121.967	204.8	141.785	395.528	245.219	173.278
0	0	0.0775219	0	0	0.0587742	0	0	0	0	0	0.00890931	0.0293772	0	0	0	0	0	0	0	0	0	0	0	0.0153632	588	2833.06	89.9804	588	51	9.77967	31.624	1	BRAC3326.4e_ROI1_Vehicle.csv	Vehicle	7	BRAC3326.4e_ROI1_Vehicle.	1	01_Vehicle	01_BRAC3326.4e_ROI1_Vehicle.	7	Unclassified	Unclassified	1077.41	51.127	52.9385	76.323	560.434	84.5204	289.154
0	0.148479	0.137769	0	0.143093	0.0803284	0	0.013846	0	0	0	1.37876	1.35236	0	0	0	0	0	0.055026	0.073913	0	0.0288198	0.104185	0	0.0412477	589	3751.36	87.051	589	98	13.9754	46.108	1	BRAC3326.4e_ROI1_Vehicle.csv	Vehicle	6	BRAC3326.4e_ROI1_Vehicle.	1	01_Vehicle	01_BRAC3326.4e_ROI1_Vehicle.	6	Unclassified	Unclassified	1580.09	55.0835	88.8635	107.578	118.798	85.2073	93.1859
0	0.508597	0.491742	0	0.60854	0.205131	0	0.0760121	0	0	0.0918299	0.711582	0.643989	0	0	0	0	0	0.0693912	0.180819	0	0	0.292836	0.186926	0.0489703	590	1603.83	91.0833	590	60	9.23839	30.796	1	BRAC3326.4e_ROI1_Vehicle.csv	Vehicle	11	BRAC3326.4e_ROI1_Vehicle.	1	01_Vehicle	01_BRAC3326.4e_ROI1_Vehicle.	11	11_Type1_macrophages	Macrophages type 1	1363.01	24.2952	61.6037	56.821	63.6558	50.2472	251.552
0	0.494122	0.216189	0.765622	0.221389	0.44356	0	0.0144356	0.843412	0	0.109518	1.55982	1.53669	0.00644023	0	0	0	0.126615	0.142682	0.338268	0	0.0699094	0.378749	0	0.0109607	591	2338.17	93.8465	591	202	20.3889	61.006	1	BRAC3326.4e_ROI1_Vehicle.csv	Vehicle	13	BRAC3326.4e_ROI1_Vehicle.	1	01_Vehicle	01_BRAC3326.4e_ROI1_Vehicle.	13B	13B_CD8_Tcells	CD8 T cells	1044.37	15.7295	44.7953	0	253.659	195.345	32.3833
0.29882	0.146272	0.250743	0	0.294966	0.252922	0	0.0593146	0	0	0	1.42506	1.47963	0	0	0	0	0	0.226022	0.292931	0	0	0.463774	0	0.0202636	592	2353.79	92.0345	592	58	11.3887	36.21	1	BRAC3326.4e_ROI1_Vehicle.csv	Vehicle	31	BRAC3326.4e_ROI1_Vehicle.	1	01_Vehicle	01_BRAC3326.4e_ROI1_Vehicle.	31	31_Bcells	B cells	1044.01	0	60.5248	15.7295	267.457	210.955	39.0743
0	0	0.102678	0	0	0.0178422	0	0.00523159	0	0	0	0.022835	0.0313294	0	0	0	0	0	0	0	0	0	0	0	0	593	2503.88	89.5536	593	56	10.2854	31.382	1	BRAC3326.4e_ROI1_Vehicle.csv	Vehicle	7	BRAC3326.4e_ROI1_Vehicle.	1	01_Vehicle	01_BRAC3326.4e_ROI1_Vehicle.	7	Unclassified	Unclassified	1037.75	116.362	210.425	146.116	401.233	239.583	178.557
0	0	0.0773381	0	0	0.0407821	0	0	0	0	0	0.0263388	0.0246502	0	0	0	0	0	0.00334105	0.0216812	0	0	0	0	0	594	3292.53	91.3265	594	49	9.35584	27.796	1	BRAC3326.4e_ROI1_Vehicle.csv	Vehicle	7	BRAC3326.4e_ROI1_Vehicle.	1	01_Vehicle	01_BRAC3326.4e_ROI1_Vehicle.	7	Unclassified	Unclassified	1270.22	147.914	156.56	215.106	171.964	169.123	216.367
0	0.166993	0.26084	0.0197681	0.284616	0.0972175	0	0.0682775	0	0	0.0718669	0.98696	0.972427	0.0150832	0	0	0	0	0.264483	0.300097	0	0.0491189	0.187819	0	0.191726	595	3809.06	92.3826	595	115	15.7113	49.936	1	BRAC3326.4e_ROI1_Vehicle.csv	Vehicle	17	BRAC3326.4e_ROI1_Vehicle.	1	01_Vehicle	01_BRAC3326.4e_ROI1_Vehicle.	17	Tumour_metacluster	Tumour	1620.27	48.9788	52.277	98.2191	78.6883	30.8033	135.4
0	0.0180505	0.117802	0	0	0.106294	0	0.0072176	0	0	0	0.011305	0.0412398	0	0	0	0	0	0	0	0	0	0	0	0.0125031	596	4201.34	91.234	596	47	9.89855	27.968	1	BRAC3326.4e_ROI1_Vehicle.csv	Vehicle	7	BRAC3326.4e_ROI1_Vehicle.	1	01_Vehicle	01_BRAC3326.4e_ROI1_Vehicle.	7	Unclassified	Unclassified	1937.6	97.9655	82.0046	99.574	72.1449	63.148	156.493
0.498452	0.190835	0.30791	0.839725	0.360087	1.10497	0	0.0198815	0.637072	0	0.0302736	1.44986	1.36492	0.0047653	0.0202679	0	0	0.187372	0.391574	0.421519	0	0.0310367	0.288045	0	0.0107627	597	1547.12	94.5934	597	91	12.1582	40.21	1	BRAC3326.4e_ROI1_Vehicle.csv	Vehicle	13	BRAC3326.4e_ROI1_Vehicle.	1	01_Vehicle	01_BRAC3326.4e_ROI1_Vehicle.	13B	13B_CD8_Tcells	CD8 T cells	1397.93	6.71781	44.7	0	69.4061	55.7101	206.161
0.182495	0.183574	0.584644	0.0473611	0.460598	0.833502	0	0.0826207	0.0176279	0	0.114787	1.16915	1.17286	0.0282148	0	0	0.0253647	0	0.259985	0.237551	0.226861	0.0566116	0.209611	0	0.368437	598	1557.8	92.6198	598	192	20.2712	64.522	1	BRAC3326.4e_ROI1_Vehicle.csv	Vehicle	4	BRAC3326.4e_ROI1_Vehicle.	1	01_Vehicle	01_BRAC3326.4e_ROI1_Vehicle.	4	Leukocytes_unclassified	Leukocytes unclassified	1392.22	14.152	46.5874	10.862	63.4074	51.1438	215.193
0	0.19924	0.524186	0.0307207	0.310599	0.551237	0	0.371803	0	0	0	1.49327	1.69039	0.0356041	0.460595	0	0	0	1.36649	0.156616	0	0.152667	0.0355765	0	0.104679	599	2119.42	92.0946	599	74	11.8262	32.038	1	BRAC3326.4e_ROI1_Vehicle.csv	Vehicle	20	BRAC3326.4e_ROI1_Vehicle.	1	01_Vehicle	01_BRAC3326.4e_ROI1_Vehicle.	20B	20B_Dendritic_cells	Dendritic cells other	1099.25	50.7491	50.478	109.28	152.015	0	83.3674
0	0.667958	0.969363	0.0608929	0.784125	0.818171	0	0.367588	0	0	0.0983892	1.01071	0.990007	0.0628875	0	0	0	0	1.27691	0.301093	0	0	0.121209	0	1.01221	600	2142.84	91.375	600	56	10.8971	29.21	1	BRAC3326.4e_ROI1_Vehicle.csv	Vehicle	20	BRAC3326.4e_ROI1_Vehicle.	1	01_Vehicle	01_BRAC3326.4e_ROI1_Vehicle.	20B	20B_Dendritic_cells	Dendritic cells other	1092.27	41.1147	32.9455	110.467	152.392	0	62.4968
0	0.0446514	0.187147	0.131433	0.215664	0.0394406	0	0.00297568	0	0	0	0.522106	0.591216	0	0	0	0	0	0.078037	0	0	0	0	0	1.94686	601	2151.16	91.5	601	38	7.78839	22.726	1	BRAC3326.4e_ROI1_Vehicle.csv	Vehicle	23	BRAC3326.4e_ROI1_Vehicle.	1	01_Vehicle	01_BRAC3326.4e_ROI1_Vehicle.	23	23_Fibroblasts_CAFs	Fibroblasts	1089.54	36.4822	25.0771	104.706	153.012	8.31955	55.8115
0	0.132541	0.163504	0	0.321462	0.055509	0	0.0012564	0	0	0	1.37378	1.37746	0	0	0	0	0	0.0987917	0.0757435	0	0.0627631	0.0587579	0	1.45866	602	2162.21	91.9111	602	90	13.4603	37.28	1	BRAC3326.4e_ROI1_Vehicle.csv	Vehicle	23	BRAC3326.4e_ROI1_Vehicle.	1	01_Vehicle	01_BRAC3326.4e_ROI1_Vehicle.	23	23_Fibroblasts_CAFs	Fibroblasts	1085.77	32.4314	15.5223	97.4263	154.285	19.3792	47.9083
0.392389	0.17119	0.903201	0.0301104	0.400287	0.545198	0	0.231507	0	0	0.110572	1.00027	1.0951	0.0552822	0.16123	0	0	0	0.223415	0.280678	0	0.0374085	0.694058	0	0.0454423	603	2368.47	89.5695	603	151	15.8937	56.28	1	BRAC3326.4e_ROI1_Vehicle.csv	Vehicle	31	BRAC3326.4e_ROI1_Vehicle.	1	01_Vehicle	01_BRAC3326.4e_ROI1_Vehicle.	31	31_Bcells	B cells	1044.66	0	75.3906	30.6022	281.021	225.638	48.8475
0	0.0217532	0.140284	0	0.00272901	0.0128098	0	0	0	0	0	0.045464	0.025298	0.00555951	0	0	0	0	0	0	0	0	0	0	0	604	2536.15	92.8462	604	39	9.15837	29.796	1	BRAC3326.4e_ROI1_Vehicle.csv	Vehicle	7	BRAC3326.4e_ROI1_Vehicle.	1	01_Vehicle	01_BRAC3326.4e_ROI1_Vehicle.	7	Unclassified	Unclassified	1035.41	91.3443	242.572	176.97	430.056	207.556	210.975
0	0	0.125571	0	0	0.00734677	0	0.00332576	0	0	0.0405132	0.020503	0.0330373	0	0	0	0	0	0	0.0156232	0	0	0	0	0	605	2550.74	93.3824	605	68	9.97425	33.382	1	BRAC3326.4e_ROI1_Vehicle.csv	Vehicle	7	BRAC3326.4e_ROI1_Vehicle.	1	01_Vehicle	01_BRAC3326.4e_ROI1_Vehicle.	7	Unclassified	Unclassified	1035.64	81.078	239.165	190.743	443.561	193.056	225.493
0.38257	0.485245	0.074962	0.0736728	0.171323	0.055509	0.00448012	0.0168789	0	0	0.15305	0.847862	0.789892	0	0	0	0	0	0.0266192	0.111186	0	0	0	0	0.140728	606	2766.34	92.0926	606	108	13.6628	46.624	1	BRAC3326.4e_ROI1_Vehicle.csv	Vehicle	31	BRAC3326.4e_ROI1_Vehicle.	1	01_Vehicle	01_BRAC3326.4e_ROI1_Vehicle.	31	31_Bcells	B cells	1060.19	0	36.6967	40.6135	607.813	24.1059	340.85
0	0.180947	0.103478	0.0291453	0.192106	0.0752088	0	0.0162321	0	0	0.0353192	0.580387	0.613472	0.00555951	0	0	0	0	0.291742	0.103596	0	0	0.308171	0	0.0100452	607	3018.15	91.2308	607	78	13.6568	37.624	1	BRAC3326.4e_ROI1_Vehicle.csv	Vehicle	22	BRAC3326.4e_ROI1_Vehicle.	1	01_Vehicle	01_BRAC3326.4e_ROI1_Vehicle.	22	Unclassified	Unclassified	1136.67	85.4675	71.5824	67.2263	387.944	87.4809	192.751
0	0.0754112	0.122856	0.0378889	0.859209	0.246931	0	0.697853	0	0	0	1.12592	1.03735	0.00481824	0	0	0	0	0.140615	0.210866	0	0.0627631	0.51712	0	0.0208742	608	3689.08	90.8222	608	90	14.2757	37.452	1	BRAC3326.4e_ROI1_Vehicle.csv	Vehicle	11	BRAC3326.4e_ROI1_Vehicle.	1	01_Vehicle	01_BRAC3326.4e_ROI1_Vehicle.	11	11_Type1_macrophages	Macrophages type 1	1531.48	34.8526	26.7468	76.2848	176.922	46.1028	32.2393
0.0367145	0.240112	0.0984303	0.0177604	0.767886	0.15813	0	0.454766	0	0	0.0430453	1.5992	1.54042	0.0152452	0.0380402	0	0	0	0.0458694	0.0331993	0	0.132391	0.448553	0	0.0734555	609	3942.29	92.2422	609	128	13.759	45.694	1	BRAC3326.4e_ROI1_Vehicle.csv	Vehicle	27	BRAC3326.4e_ROI1_Vehicle.	1	01_Vehicle	01_BRAC3326.4e_ROI1_Vehicle.	27A	Tumour_metacluster	Tumour	1724.44	10.4682	20.6202	151.924	88.3355	51.439	187.935
0	0.237281	0.441606	0.122883	0.659683	0.126225	0	0.173364	0	0	0	1.11628	1.0187	0.00861246	0	0	0	0	0.136761	0.27386	0	0	0.588713	0	0.0766841	610	1577.81	93.1351	610	37	9.51523	24.21	1	BRAC3326.4e_ROI1_Vehicle.csv	Vehicle	11	BRAC3326.4e_ROI1_Vehicle.	1	01_Vehicle	01_BRAC3326.4e_ROI1_Vehicle.	11	11_Type1_macrophages	Macrophages type 1	1378.52	27.042	52.1973	30.7246	60.4533	44.1569	229.811
0.427128	0.145919	0.725772	0	0.40739	0.660641	0	0.16219	0	0	0.102033	1.53725	1.4526	0.0270114	0	0	0	0	0.359761	0.367539	0	0	0.607292	0	0.0217646	611	2360.15	94.4259	611	54	10.6048	32.796	1	BRAC3326.4e_ROI1_Vehicle.csv	Vehicle	31	BRAC3326.4e_ROI1_Vehicle.	1	01_Vehicle	01_BRAC3326.4e_ROI1_Vehicle.	31	31_Bcells	B cells	1040.83	0	66.6405	21.9875	271.398	217.33	45.2484
0	0	0.163561	0	0.00476558	0.0596514	0	0	0	0	0	0.0164352	0.04408	0	0	0	0	0	0	0	0	0	0	0	0	612	2515.19	92.9552	612	67	11.1609	34.21	1	BRAC3326.4e_ROI1_Vehicle.csv	Vehicle	7	BRAC3326.4e_ROI1_Vehicle.	1	01_Vehicle	01_BRAC3326.4e_ROI1_Vehicle.	7	Unclassified	Unclassified	1034.57	108.335	221.617	157.801	410.449	228.474	190.26
0	0.0157107	0.207797	0	0.0078838	0.0647605	0	0	0	0	0	0.0138412	0.0443891	0	0	0	0	0	0	0	0	0	0	0	0	613	2543.5	91.6852	613	54	9.71961	30.312	1	BRAC3326.4e_ROI1_Vehicle.csv	Vehicle	7	BRAC3326.4e_ROI1_Vehicle.	1	01_Vehicle	01_BRAC3326.4e_ROI1_Vehicle.	7	Unclassified	Unclassified	1036.93	85.0446	246.133	183.377	437.346	200.147	218.097
0.241239	0.641995	0.108	0	0.0903502	0.0832634	0	0.021987	0	0	0.222618	0.302094	0.271079	0.00602281	0	0	0	0	0.02322	0.0880842	0	0	0	0.623087	0.200086	614	2758.36	93.3611	614	36	8.23157	23.14	1	BRAC3326.4e_ROI1_Vehicle.csv	Vehicle	31	BRAC3326.4e_ROI1_Vehicle.	1	01_Vehicle	01_BRAC3326.4e_ROI1_Vehicle.	31	31_Bcells	B cells	1057.4	0	42.7924	42.7871	600.916	20.744	346.827
0	0.027367	0.0174634	0	0.00171663	0.0564043	0	0.0018238	0	0	0	0.0110287	0.0300555	0	0	0	0	0	0	0	0	0	0	0	0	615	2857.9	90.8548	615	62	9.98108	35.452	1	BRAC3326.4e_ROI1_Vehicle.csv	Vehicle	26	BRAC3326.4e_ROI1_Vehicle.	1	01_Vehicle	01_BRAC3326.4e_ROI1_Vehicle.	26	Unclassified	Unclassified	1083.2	75.0543	75.5877	98.9205	536.615	109.163	270.412
0.0291919	0.179656	0.0802883	0	0.248643	0.0352645	0	0.0646205	0	0	0	1.43899	1.41917	0	0	0	0	0	0.172247	0.144491	0	0	0.294238	0	0.0322628	616	3752.87	96.1176	616	85	15.7534	41.28	1	BRAC3326.4e_ROI1_Vehicle.csv	Vehicle	19	BRAC3326.4e_ROI1_Vehicle.	1	01_Vehicle	01_BRAC3326.4e_ROI1_Vehicle.	19	Unclassified	Unclassified	1575.23	46.1177	89.8241	102.169	122.282	85.2162	95.703
0	0.253905	0.122068	0.0244444	0.273396	0.0805775	0	0.0711468	0	0	0.11849	0.751864	0.776763	0	0	0	0	0	0.159577	0.156553	0	0	0.160864	0	0.0334766	617	3761.85	94.3763	617	93	12.902	42.624	1	BRAC3326.4e_ROI1_Vehicle.csv	Vehicle	6	BRAC3326.4e_ROI1_Vehicle.	1	01_Vehicle	01_BRAC3326.4e_ROI1_Vehicle.	6	Unclassified	Unclassified	1583.13	45.0413	93.6207	109.051	113.905	76.0743	104.342
0.0718076	0.17803	0.23369	0.1023	0.454301	0.540153	0.0736043	0.202851	0	0	0.027549	1.34298	1.41743	0.0246388	0.146075	0	0	0	0.765201	0.281288	0	0.112974	0.210613	0	0.10355	618	3896.59	92.31	618	100	13.0785	36.624	1	BRAC3326.4e_ROI1_Vehicle.csv	Vehicle	24	BRAC3326.4e_ROI1_Vehicle.	1	01_Vehicle	01_BRAC3326.4e_ROI1_Vehicle.	24	Leukocytes_unclassified	Leukocytes unclassified	1688.24	14.013	21.4583	125.042	60.6148	52.8188	171.609
0	0.346568	0.464074	0.15765	0.252899	0.163616	0.165655	0.0239199	0	0	0	1.80731	1.57383	0	0.0936375	0	0	0	0.251625	0.250581	0	0	0.332164	0	0.0295078	619	1476.67	94.1538	619	52	9.61351	30.554	1	BRAC3326.4e_ROI1_Vehicle.csv	Vehicle	22	BRAC3326.4e_ROI1_Vehicle.	1	01_Vehicle	01_BRAC3326.4e_ROI1_Vehicle.	22	Unclassified	Unclassified	1446.66	16.6878	11.0924	70.4492	118.941	25.8474	164.525
0.181676	0.252737	0.318287	0.0220006	0.359423	0.175737	0.00139842	0.0308091	0	0	0.156709	1.44158	1.45651	0.0077097	0	0	0	0	0.370437	0.250056	0	0.0591187	0.322185	0	0.0698829	620	1493.25	96.0867	620	346	24.4784	86.732	1	BRAC3326.4e_ROI1_Vehicle.csv	Vehicle	31	BRAC3326.4e_ROI1_Vehicle.	1	01_Vehicle	01_BRAC3326.4e_ROI1_Vehicle.	31	31_Bcells	B cells	1433.72	0	27.2299	53.893	106.243	35.2085	171.1
0	0.155336	0.146721	0	0.256925	0.0915791	0	0.0287878	0	0	0.194007	1.15277	1.12763	0	0.137159	0	0	0	0.246405	0.104741	0	0.517133	0.135421	0	0.0599014	621	2093.79	94.2394	621	71	10.6348	36.624	1	BRAC3326.4e_ROI1_Vehicle.csv	Vehicle	12	BRAC3326.4e_ROI1_Vehicle.	1	01_Vehicle	01_BRAC3326.4e_ROI1_Vehicle.	12	Unclassified	Unclassified	1106.13	29.7525	69.9274	110.526	153.278	25.7198	106.551
0	0.340993	0.485772	0.0631481	0.818482	0.720775	0	0.117216	0	0	0	0.513618	0.452462	0.0180684	0	0	0	0	0.660529	0.402639	0	1.08766	0.0651805	0	0.446586	622	2136.31	93.4444	622	36	8.63085	21.796	1	BRAC3326.4e_ROI1_Vehicle.csv	Vehicle	20	BRAC3326.4e_ROI1_Vehicle.	1	01_Vehicle	01_BRAC3326.4e_ROI1_Vehicle.	20B	20B_Dendritic_cells	Dendritic cells other	1092.4	43.9719	38.4096	108.999	150.055	0	69.1179
0.214713	0.149251	0.164597	0.0378889	0.303401	0.194197	0	0.0122213	0	0	0.0236532	1.20405	1.1373	0	0	0	0	0	0.252113	0.318981	0	0	0.382435	0.249235	0.102063	623	2200.61	94.4556	623	90	11.0148	41.694	1	BRAC3326.4e_ROI1_Vehicle.csv	Vehicle	31	BRAC3326.4e_ROI1_Vehicle.	1	01_Vehicle	01_BRAC3326.4e_ROI1_Vehicle.	31	31_Bcells	B cells	1072.37	0	17.3097	78.1766	163.497	57.8539	37.8328
0.588516	0.174026	0.213897	0	0.259173	0.115288	0	0.0202957	0	0	0.141277	0.76693	0.824886	0	0	0	0	0	0.288912	0.422433	0	0	0.594623	0	0.0267111	624	2211.31	94.3077	624	39	7.99206	23.382	1	BRAC3326.4e_ROI1_Vehicle.csv	Vehicle	31	BRAC3326.4e_ROI1_Vehicle.	1	01_Vehicle	01_BRAC3326.4e_ROI1_Vehicle.	31	31_Bcells	B cells	1069.68	0	12.8454	76.332	168.312	68.5312	30.7696
0	0.326813	1.60095	0.224361	0.968883	1.32786	0	0.742714	0	0	0.0754767	1.4998	1.51489	0.0772689	0	0	0	0	0.157612	0.407597	0	0.212793	0.900184	0	0.0160998	625	2273.45	93.9589	625	73	11.0729	32.624	1	BRAC3326.4e_ROI1_Vehicle.csv	Vehicle	10	BRAC3326.4e_ROI1_Vehicle.	1	01_Vehicle	01_BRAC3326.4e_ROI1_Vehicle.	10	10_Type1_macrophages	Macrophages type 1	1055.57	11.8611	17.667	32.214	204.904	130.638	32.9471
0.0741887	0.199325	0.536008	0.121244	0.473501	0.349807	0.026783	0.125823	0	0	0	1.22489	1.24185	0.00867284	0.129844	0	0	0	0.304271	0.375051	0	0.0753157	0.525616	0	0.0292437	626	2287.6	94.1467	626	75	12.0192	32.624	1	BRAC3326.4e_ROI1_Vehicle.csv	Vehicle	11	BRAC3326.4e_ROI1_Vehicle.	1	01_Vehicle	01_BRAC3326.4e_ROI1_Vehicle.	11	11_Type1_macrophages	Macrophages type 1	1052.58	11.8172	7.68602	18.1102	214.696	144.787	46.8262
0	0.1381	0.0338617	0.0291453	0.0768257	0.0640488	0	0.269598	0	0	0	2.6346	2.55185	0.0277976	0	0	0	0.4372	0	0.0136202	0	0	0.0387415	0	0.0256457	627	2711.03	94.1282	627	39	9.43588	26.796	1	BRAC3326.4e_ROI1_Vehicle.csv	Vehicle	3	BRAC3326.4e_ROI1_Vehicle.	1	01_Vehicle	01_BRAC3326.4e_ROI1_Vehicle.	3	Tumour_metacluster	Tumour	1048.64	28.1861	83.1553	70.4885	565.305	35.9393	369.511
0	0	0.139443	0	0.0437705	0	0	0	0	0	0	0.0664753	0.0277244	0	0	0	0	0	0.00467746	0	0	0	0	0	0	628	4186.34	92.7429	628	35	8.31552	27.796	1	BRAC3326.4e_ROI1_Vehicle.csv	Vehicle	26	BRAC3326.4e_ROI1_Vehicle.	1	01_Vehicle	01_BRAC3326.4e_ROI1_Vehicle.	26	Unclassified	Unclassified	1924.17	85.5649	85.3973	92.814	61.5672	62.5701	145.365
0	0.0100997	0.0451139	0	0.00289883	0	0	0.00403842	0	0	0.0655928	0.0180777	0.0513007	0	0	0	0	0	0	0.018971	0	0	0	0	0.0139915	629	4193.32	94.1786	629	84	13.7482	44.522	1	BRAC3326.4e_ROI1_Vehicle.csv	Vehicle	7	BRAC3326.4e_ROI1_Vehicle.	1	01_Vehicle	01_BRAC3326.4e_ROI1_Vehicle.	7	Unclassified	Unclassified	1929.26	89.8617	81.4815	98.5265	64.6181	60.2559	148.87
0	0.242509	1.72266	0.111605	1.11272	1.06633	0	0.752193	0	0	0.0548876	1.17581	1.1586	0.0912086	0	0	0	0	0.132881	0.19937	0	0.605841	0.926793	0	0.10598	630	1589.98	94.6535	630	127	16.7956	51.452	1	BRAC3326.4e_ROI1_Vehicle.csv	Vehicle	10	BRAC3326.4e_ROI1_Vehicle.	1	01_Vehicle	01_BRAC3326.4e_ROI1_Vehicle.	10	10_Type1_macrophages	Macrophages type 1	1369.36	30.994	57.8412	42.8634	63.023	42.8181	238.349
0	0.34569	0.159272	0.0110356	0.233075	0.0194012	0.023488	0.031105	0	0	0.106986	1.2585	1.28493	0.0126303	0	0	0	0	0.583164	0.149167	0	0	0.188809	0	0.386662	631	2175.57	95.5437	631	103	13.5485	39.452	1	BRAC3326.4e_ROI1_Vehicle.csv	Vehicle	22	BRAC3326.4e_ROI1_Vehicle.	1	01_Vehicle	01_BRAC3326.4e_ROI1_Vehicle.	22	Unclassified	Unclassified	1078.34	25.0619	10.7427	86.9622	153.838	32.9979	43.1582
0	0	0.0894987	0	0	0.0333054	0	0	0	0	0	0.0202602	0.0241843	0	0	0	0	0	0	0	0	0	0	0	0	632	2489.13	93.2444	632	45	9.18023	32.452	1	BRAC3326.4e_ROI1_Vehicle.csv	Vehicle	7	BRAC3326.4e_ROI1_Vehicle.	1	01_Vehicle	01_BRAC3326.4e_ROI1_Vehicle.	7	Unclassified	Unclassified	1033.96	120.719	195.558	134.789	386.21	254.502	164.619
0	0.00633116	0.138892	0	0.00158853	0.0298257	0	0	0	0	0	0.0279221	0.0361527	0	0	0	0	0	0.00340602	0	0	0	0.00563775	0	0.0029236	633	3481.49	94.7761	633	134	16.5115	51.592	1	BRAC3326.4e_ROI1_Vehicle.csv	Vehicle	7	BRAC3326.4e_ROI1_Vehicle.	1	01_Vehicle	01_BRAC3326.4e_ROI1_Vehicle.	7	Unclassified	Unclassified	1383.95	90.5214	67.4885	124.01	106.74	72.1702	177.417
0	0.282331	0.22561	0.0185125	0.355149	0.0978105	0	0.0541215	0	0	0.0269208	1.68333	1.69851	0.00141251	0	0.0247058	0	0.0555401	0.274145	0.305206	0	0.0367992	0.308977	0.0365328	0.0785188	634	3639.12	96.0879	634	307	22.6973	77.834	1	BRAC3326.4e_ROI1_Vehicle.csv	Vehicle	6	BRAC3326.4e_ROI1_Vehicle.	1	01_Vehicle	01_BRAC3326.4e_ROI1_Vehicle.	6	Unclassified	Unclassified	1491.66	46.7244	15.0227	80.6943	210.265	24.7537	24.4478
0	0.36347	0.141244	0.0226829	0.501046	0.0406163	0	0.21792	0	0	0.156783	1.03901	1.03817	0.00176277	0.0395866	0	0	0	0.50036	0.114901	0	0.248408	0.30961	0	0.0294377	635	3674.5	95.3496	635	123	13.8125	41.694	1	BRAC3326.4e_ROI1_Vehicle.csv	Vehicle	22	BRAC3326.4e_ROI1_Vehicle.	1	01_Vehicle	01_BRAC3326.4e_ROI1_Vehicle.	22	Unclassified	Unclassified	1517.75	28.2572	11.5696	71.1751	192.156	35.9574	21.5859
0.0326488	0.452602	0.382821	0.0149561	0.604554	0.0591609	0	0.194907	0	0	0.0724973	1.06883	1.11282	0.0199704	0	0	0	0	0.46424	0.423595	0	0.113739	0.317335	0	0.0961052	636	3825.8	96.4605	636	76	12.7119	35.28	1	BRAC3326.4e_ROI1_Vehicle.csv	Vehicle	18	BRAC3326.4e_ROI1_Vehicle.	1	01_Vehicle	01_BRAC3326.4e_ROI1_Vehicle.	18	Tumour_metacluster	Tumour	1630.52	40.1111	44.9265	94.8713	74.0946	20.6723	134.887
0	0.118378	0.113309	0.0793023	0.238327	0.116182	0	0.033349	0	0	0	0.629846	0.612054	0	0	0	0	0	0.125004	0.0434234	0	0	0.0351376	0	0.0319567	637	3952.23	95.2326	637	43	8.53862	24.968	1	BRAC3326.4e_ROI1_Vehicle.csv	Vehicle	6	BRAC3326.4e_ROI1_Vehicle.	1	01_Vehicle	01_BRAC3326.4e_ROI1_Vehicle.	6	Unclassified	Unclassified	1730.57	18.6367	27.5484	143.939	97.9892	52.671	178.204
0	0.0314213	0.0401012	0	0.016335	0	0	0.00418799	0	0	0	0.00723579	0.0258472	0	0	0	0	0	0.00909507	0.00983682	0	0	0	0	0	638	4178.65	95.0741	638	54	9.33574	32.21	1	BRAC3326.4e_ROI1_Vehicle.csv	Vehicle	26	BRAC3326.4e_ROI1_Vehicle.	1	01_Vehicle	01_BRAC3326.4e_ROI1_Vehicle.	26	Unclassified	Unclassified	1916.44	78.4385	86.7287	84.8949	55.5621	58.9293	138.714
0	0	0.178329	0	0	0.0832634	0	0	0	0	0	0.0411124	0.0270673	0	0	0	0	0	0	0.0196736	0	0	0	0	0.0108823	639	4223.54	94.7778	639	54	11.0624	33.452	1	BRAC3326.4e_ROI1_Vehicle.csv	Vehicle	7	BRAC3326.4e_ROI1_Vehicle.	1	01_Vehicle	01_BRAC3326.4e_ROI1_Vehicle.	7	Unclassified	Unclassified	1954.45	105.689	76.1911	90.3853	75.921	64.8718	170.284
0	0.345541	0.623068	0.0149561	0.459908	0.124895	0	0.0759925	0	0	0.217492	1.27609	1.24893	0.00942324	0	0	0	0	0.246791	0.258287	0	0.276465	0.387669	0	0.0309286	640	1506.57	96.3684	640	76	11.0869	34.624	1	BRAC3326.4e_ROI1_Vehicle.csv	Vehicle	11	BRAC3326.4e_ROI1_Vehicle.	1	01_Vehicle	01_BRAC3326.4e_ROI1_Vehicle.	11	11_Type1_macrophages	Macrophages type 1	1424.29	13.3202	30.6339	40.5939	96.073	45.0679	178.372
0	0.118378	0.59001	0.0264341	0.432588	0.266161	0	0.0752245	0	0	0.128135	1.63208	1.67986	0	0	0	0	0	0.124947	0.204202	0	0.131365	0.179681	0	0.0136661	641	1513.07	96.0698	641	43	9.53826	25.312	1	BRAC3326.4e_ROI1_Vehicle.csv	Vehicle	11	BRAC3326.4e_ROI1_Vehicle.	1	01_Vehicle	01_BRAC3326.4e_ROI1_Vehicle.	11	11_Type1_macrophages	Macrophages type 1	1420.03	19.8212	31.9605	34.0831	91.0969	50.2277	182.517
0	0.282947	0.198343	0	0.541813	0.709609	0	0.269231	0	0	0.0995746	1.70031	1.78631	0.0474172	0	0	0	0	0.172841	0.32329	0	0.273257	0.317739	0	0.0239577	642	1520.02	96.0361	642	83	11.901	37.21	1	BRAC3326.4e_ROI1_Vehicle.csv	Vehicle	4	BRAC3326.4e_ROI1_Vehicle.	1	01_Vehicle	01_BRAC3326.4e_ROI1_Vehicle.	4	Leukocytes_unclassified	Leukocytes unclassified	1415.28	23.4359	34.9442	27.1352	86.2132	56.1938	186.877
0	0.665058	0.183438	1.16485	0.27361	0.752726	0.0156619	0.0237716	0.991099	0	0	1.57689	1.62201	0.0444244	0	0.0861897	0	0	0.108803	0.278673	0	0.128379	0.314904	0	0.0111296	643	2305.58	96.3182	643	88	11.4216	38.796	1	BRAC3326.4e_ROI1_Vehicle.csv	Vehicle	13	BRAC3326.4e_ROI1_Vehicle.	1	01_Vehicle	01_BRAC3326.4e_ROI1_Vehicle.	13B	13B_CD8_Tcells	CD8 T cells	1047.15	13.2472	12.1948	0	226.541	162.815	39.4448
0	0.295062	0.38875	0.0688889	0.352426	0.147833	0	0.0430394	0	0	0	2.00311	1.94835	0.00716764	0	0	0	0.258346	0.129285	0.124261	0	0	0.211584	0	0.0328717	644	2378.05	94.9545	644	66	10.4562	32.968	1	BRAC3326.4e_ROI1_Vehicle.csv	Vehicle	11	BRAC3326.4e_ROI1_Vehicle.	1	01_Vehicle	01_BRAC3326.4e_ROI1_Vehicle.	11	11_Type1_macrophages	Macrophages type 1	1038.24	10.9856	84.4801	39.8925	286.249	235.233	59.82
0.0293068	0.479451	0.0448233	0	0.139331	0.0796277	0	0.00712289	0	0	0.0216921	0.200308	0.216095	0	0	0	0	0	0.0171387	0.0250955	0	0	0.011897	0	0.0519032	645	2672.75	95.4646	645	127	17.3199	57.35	1	BRAC3326.4e_ROI1_Vehicle.csv	Vehicle	19	BRAC3326.4e_ROI1_Vehicle.	1	01_Vehicle	01_BRAC3326.4e_ROI1_Vehicle.	19	Unclassified	Unclassified	1042.37	14.7438	119.793	104.146	537.314	72.5489	346.987
0	0.0995515	0.361435	0	0	0.0425175	0	0	0	0	0	0.0165639	0.0358923	0	0	0	0	0	0	0.0113019	0	0	0	0	0.0363725	646	2868.21	95.383	646	47	9.44744	28.796	1	BRAC3326.4e_ROI1_Vehicle.csv	Vehicle	7	BRAC3326.4e_ROI1_Vehicle.	1	01_Vehicle	01_BRAC3326.4e_ROI1_Vehicle.	7	Unclassified	Unclassified	1081.78	84.5633	86.8441	110.181	525.393	120.073	259.937
0	0	0.237552	0	0.102447	0.0195914	0	0	0	0	0	0.0492188	0.0280375	0	0	0	0	0	0.00160501	0	0	0	0.0296258	0	0.0107659	647	3256.41	94.4314	647	51	8.9187	30.624	1	BRAC3326.4e_ROI1_Vehicle.csv	Vehicle	6	BRAC3326.4e_ROI1_Vehicle.	1	01_Vehicle	01_BRAC3326.4e_ROI1_Vehicle.	6	Unclassified	Unclassified	1247.41	164.661	178.038	199.206	189.621	184.681	226.468
0.780722	0.137484	0.166012	0.2793	0.285044	0.61452	0.178178	0.156001	0	0	0.0598891	1.11147	1.08329	0.0047135	0	0	0	0	0.431158	0.253259	0	0.0613987	0.314899	0	0.0404537	648	3913.57	95.3587	648	92	13.1456	36.28	1	BRAC3326.4e_ROI1_Vehicle.csv	Vehicle	31	BRAC3326.4e_ROI1_Vehicle.	1	01_Vehicle	01_BRAC3326.4e_ROI1_Vehicle.	31	31_Bcells	B cells	1699.75	0	10.5101	131.313	71.2449	47.6497	180.465
0	0.186559	0.125033	0	0.0416224	0.157628	0.0567665	0.0106732	0	0	0	1.72386	1.79766	0	0	0	0	0	0.114538	0	0	0	0.0102089	0	0.00794113	649	4765.16	95.6757	649	74	11.9193	35.28	1	BRAC3326.4e_ROI1_Vehicle.csv	Vehicle	6	BRAC3326.4e_ROI1_Vehicle.	1	01_Vehicle	01_BRAC3326.4e_ROI1_Vehicle.	6	Unclassified	Unclassified	2255.89	411.653	8.74075	62.0318	30.1126	372.595	105.542
0	0.159118	0.374016	0.0900855	0.349475	0.19022	0.217938	0.0348128	0	0	0.0815059	1.35039	1.42928	0.0124797	0	0	0	0	0.310786	0.0855311	0	0.100272	0.0894034	0	0.0892828	650	1466.05	97.3373	650	169	17.2999	53.35	1	BRAC3326.4e_ROI1_Vehicle.csv	Vehicle	15	BRAC3326.4e_ROI1_Vehicle.	1	01_Vehicle	01_BRAC3326.4e_ROI1_Vehicle.	15A	15A_CD4_Tcells	CD4 T cells	1451.86	27.2299	0	81.12	129.713	28.7372	157.039
0	0.158535	0.144456	0.015787	0.408771	0.16905	0	0.0378347	0	0	0.0382625	0.527041	0.496644	0.015057	0	0	0	0	0.171928	0.228594	0.0864233	0	0.266286	0	0.631544	651	1567.94	97.2222	651	72	14.6266	37.624	1	BRAC3326.4e_ROI1_Vehicle.csv	Vehicle	23	BRAC3326.4e_ROI1_Vehicle.	1	01_Vehicle	01_BRAC3326.4e_ROI1_Vehicle.	23	23_Fibroblasts_CAFs	Fibroblasts	1382.02	25.2357	44.3864	20.9888	65.394	42.5943	219.642
0	0.27115	1.1434	0.150126	0.846796	0.643685	0	0.722612	0	0	0.0693056	1.40551	1.43129	0.0958897	0	0	0	0	0.128797	0.223834	0	0.0532894	0.984601	0	0.0739175	652	1583.28	97.3208	652	53	10.511	30.866	1	BRAC3326.4e_ROI1_Vehicle.csv	Vehicle	10	BRAC3326.4e_ROI1_Vehicle.	1	01_Vehicle	01_BRAC3326.4e_ROI1_Vehicle.	10	10_Type1_macrophages	Macrophages type 1	1371.76	33.8328	51.601	36.2648	64.8118	39.6275	231.425
0	0.118235	0.256865	0.0102402	0.441416	0.18528	0	0.07915	0	0	0.0992756	1.6662	1.63781	0	0.0438662	0	0	0.153611	0.269299	0.0790329	0	1.45188	0.122094	0	0.497671	653	2126.81	98.5225	653	111	15.734	47.178	1	BRAC3326.4e_ROI1_Vehicle.csv	Vehicle	23	BRAC3326.4e_ROI1_Vehicle.	1	01_Vehicle	01_BRAC3326.4e_ROI1_Vehicle.	23	23_Fibroblasts_CAFs	Fibroblasts	1090.72	48.4281	40.71	103.005	145.095	9.79583	79.8664
0	0.0163149	0.0399084	0	0.00818703	0.0384293	0	0	0	0	0	0.0143451	0.0325975	0	0	0	0	0	0	0	0	0	0	0	0	654	2493.58	97.3269	654	52	10.0635	30.21	1	BRAC3326.4e_ROI1_Vehicle.csv	Vehicle	7	BRAC3326.4e_ROI1_Vehicle.	1	01_Vehicle	01_BRAC3326.4e_ROI1_Vehicle.	7	Unclassified	Unclassified	1029.88	125.347	199.926	140.681	388.754	250.348	169.76
0	0	0.0895802	0	0.00560165	0.0986014	0	0	0	0	0	0.0154237	0.0292172	0	0	0	0	0	0	0	0	0	0.00994024	0	0	655	2507.54	97.6184	655	76	12.577	43.936	1	BRAC3326.4e_ROI1_Vehicle.csv	Vehicle	7	BRAC3326.4e_ROI1_Vehicle.	1	01_Vehicle	01_BRAC3326.4e_ROI1_Vehicle.	7	Unclassified	Unclassified	1029.74	117.296	213.887	153.023	401.621	236.453	183.516
0	0.139632	0.12738	0.0891503	0.13296	0.176323	0	0.434633	0	0	0	2.08481	1.89153	0.0495996	0	0	0	0	0.00321002	0.0312464	0	0	0	0	0.0307265	656	2706.51	97.3529	656	51	9.47735	28.866	1	BRAC3326.4e_ROI1_Vehicle.csv	Vehicle	3	BRAC3326.4e_ROI1_Vehicle.	1	01_Vehicle	01_BRAC3326.4e_ROI1_Vehicle.	3	Tumour_metacluster	Tumour	1044.8	22.8634	88.5691	76.0353	559.813	41.4289	365.798
0.124695	0.679119	0.125265	0.0893841	0.461925	0.471666	0	0.30328	0	0	0.181696	1.18928	1.19496	0.0194434	0	0	0	0	0.47262	0.13267	0	0.0383395	0.0240321	0	0.126371	657	2741.58	96.2172	657	221	21.6974	68.662	1	BRAC3326.4e_ROI1_Vehicle.csv	Vehicle	33	BRAC3326.4e_ROI1_Vehicle.	1	01_Vehicle	01_BRAC3326.4e_ROI1_Vehicle.	33A	Tumour_metacluster	Tumour	1051.52	17.0188	57.3443	51.5229	586.389	18.206	359.561
0	0.0346504	0.0666901	0	0.00609982	0.0217209	0	0.00245817	0	0	0	0.0394143	0.0449566	0	0	0	0	0	0	0	0	0	0	0	0.00425829	658	2845.41	95.5543	658	92	14.216	47.522	1	BRAC3326.4e_ROI1_Vehicle.csv	Vehicle	26	BRAC3326.4e_ROI1_Vehicle.	1	01_Vehicle	01_BRAC3326.4e_ROI1_Vehicle.	26	Unclassified	Unclassified	1075.27	61.9415	66.4083	89.8132	546.957	97.7434	276.232
0	0	0.0519493	0	0.00504256	0.0412112	0	0	0	0	0	0.0160221	0.0400748	0	0	0	0	0	0	0	0	0	0	0	0.00621845	659	2861.14	97.1587	659	63	11.6443	40.28	1	BRAC3326.4e_ROI1_Vehicle.csv	Vehicle	7	BRAC3326.4e_ROI1_Vehicle.	1	01_Vehicle	01_BRAC3326.4e_ROI1_Vehicle.	7	Unclassified	Unclassified	1078.06	77.3426	81.0949	104.498	531.52	113.462	263.681
0	0	0.0257794	0	0.114226	0.190136	0	0	0	0	0	0.231028	0.301646	0	0	0	0	0	0	0	0	0	0.0648626	0	0	660	3229.76	96.881	660	42	8.01454	28.21	1	BRAC3326.4e_ROI1_Vehicle.csv	Vehicle	6	BRAC3326.4e_ROI1_Vehicle.	1	01_Vehicle	01_BRAC3326.4e_ROI1_Vehicle.	6	Unclassified	Unclassified	1230.86	173.981	158.358	172.776	205.684	194.388	234.679
0	0.0456545	0.112007	0	0.00367005	0.103362	0	0	0	0	0	0.0185261	0.0302771	0	0	0	0	0	0.00190312	0.0183168	0	0	0	0	0.0268134	661	4211.22	95.8276	661	58	10.9069	36.866	1	BRAC3326.4e_ROI1_Vehicle.csv	Vehicle	26	BRAC3326.4e_ROI1_Vehicle.	1	01_Vehicle	01_BRAC3326.4e_ROI1_Vehicle.	26	Unclassified	Unclassified	1943.47	103.101	75.6867	92.0399	71.4121	59.9961	160.339
0	0.120696	0.10887	0.0295238	0.249596	0.063406	0.031419	0.0117481	0	0	0	0.576796	0.558577	0	0	0	0	0	0.152581	0.102433	0	0	0.241116	0	0.0203513	662	2224.25	98.013	662	77	11.1139	34.694	1	BRAC3326.4e_ROI1_Vehicle.csv	Vehicle	19	BRAC3326.4e_ROI1_Vehicle.	1	01_Vehicle	01_BRAC3326.4e_ROI1_Vehicle.	19	Unclassified	Unclassified	1062.8	13.4591	9.44622	72.1982	171.529	81.6777	17.3454
0.0193852	0.148827	0.387441	0.195365	0.688453	0.956229	0.0226806	0.337541	0	0	0.0860906	1.26993	1.2399	0.0710931	0	0	0	0.133209	0.0827277	0.223969	0	0.0441303	0.415645	0	0.0229548	663	2266.88	97.9688	663	64	10.5054	32.21	1	BRAC3326.4e_ROI1_Vehicle.csv	Vehicle	4	BRAC3326.4e_ROI1_Vehicle.	1	01_Vehicle	01_BRAC3326.4e_ROI1_Vehicle.	4	Leukocytes_unclassified	Leukocytes unclassified	1053.02	19.2505	10.2734	38.7397	197.491	124.211	25.7712
0	0.202568	0.249518	0.449469	0.263444	0.106918	0.282771	0.0579605	0	0	0.0968985	0.94139	0.972723	0.00580771	0.0869491	0	0	0	0.232467	0.248635	0	0.176521	0.181813	0	0.16864	664	3654.06	97.6429	664	112	13.8289	39.452	1	BRAC3326.4e_ROI1_Vehicle.csv	Vehicle	15	BRAC3326.4e_ROI1_Vehicle.	1	01_Vehicle	01_BRAC3326.4e_ROI1_Vehicle.	15A	15A_CD4_Tcells	CD4 T cells	1501.34	34.5375	0	73.0433	212.168	28.1715	17.1783
0.41748	0.382172	0.04542	0	0.191947	0.0671078	0	0.0403002	0	0	0	0.519651	0.527212	0	0	0	0	0	0.0257303	0.0396409	0	0	0.022551	0	0.302903	665	3933.88	98.4776	665	67	12.1348	33.382	1	BRAC3326.4e_ROI1_Vehicle.csv	Vehicle	31	BRAC3326.4e_ROI1_Vehicle.	1	01_Vehicle	01_BRAC3326.4e_ROI1_Vehicle.	31	31_Bcells	B cells	1713.97	0	10.2283	141.632	86.4226	43.3585	191.229
0	0.254894	0.135008	0.196971	0.390236	0.680742	0.977318	0.00981006	0	0.0264036	0	2.11288	2.2588	0.058841	0	0	0	0	0.0474689	0.00786946	0	0.296064	0.011192	0	0.0261175	666	4773.65	97.7556	666	135	14.8187	51.452	1	BRAC3326.4e_ROI1_Vehicle.csv	Vehicle	15	BRAC3326.4e_ROI1_Vehicle.	1	01_Vehicle	01_BRAC3326.4e_ROI1_Vehicle.	15A	15A_CD4_Tcells	CD4 T cells	2259.7	418.764	0	68.8393	36.5908	377.676	113.965
0	0.104616	0.151537	0	0.157422	0.0291726	0	0.00247611	0	0	0.0603262	1.52605	1.63003	0.00158264	0	0	0	0	0.0488219	0.135588	0	0.0206156	0.131006	0	0.0949294	667	2059.9	97.5766	667	137	16.7624	44.28	1	BRAC3326.4e_ROI1_Vehicle.csv	Vehicle	6	BRAC3326.4e_ROI1_Vehicle.	1	01_Vehicle	01_BRAC3326.4e_ROI1_Vehicle.	6	Unclassified	Unclassified	1115.62	26.5507	91.042	120.438	160.039	59.773	125.121
0	0.224211	0.0736883	0	0.385622	0.0573289	0	0.00943703	0	0	0.0903245	1.35766	1.35059	0.00710889	0	0	0.0605657	0	0.0636384	0.204638	0	0	0.054417	0	3.32147	668	2151.51	98.459	668	61	9.81769	31.038	1	BRAC3326.4e_ROI1_Vehicle.csv	Vehicle	9	BRAC3326.4e_ROI1_Vehicle.	1	01_Vehicle	01_BRAC3326.4e_ROI1_Vehicle.	9	09_Fibroblasts	Fibroblasts	1082.82	30.2996	22.531	99.3446	146.145	11.1952	60.1036
0	0.136897	0.166785	0.0221019	0.223721	0.0749371	0.0268807	0.0150768	0	0	0.102961	0.45472	0.460492	0	0	0	0	0	0.104903	0.135346	0	0	0.0377729	0	2.19397	669	2165.28	99.3667	669	60	9.06049	29.796	1	BRAC3326.4e_ROI1_Vehicle.csv	Vehicle	9	BRAC3326.4e_ROI1_Vehicle.	1	01_Vehicle	01_BRAC3326.4e_ROI1_Vehicle.	9	09_Fibroblasts	Fibroblasts	1077.73	24.5973	11.4038	89.6318	147.602	23.8244	51.7541
0.316145	0.19732	0.398728	0.925415	0.432239	0.702922	1.04316	0.0842283	0	0	0.125223	1.58224	1.58261	0.0144633	0.0316179	0	0	0	0.183934	0.300244	0	0.947004	0.367323	0.0728283	0.0207946	670	2256.75	99.7273	670	154	17.5312	54.694	1	BRAC3326.4e_ROI1_Vehicle.csv	Vehicle	15	BRAC3326.4e_ROI1_Vehicle.	1	01_Vehicle	01_BRAC3326.4e_ROI1_Vehicle.	15A	15A_CD4_Tcells	CD4 T cells	1053.49	28.3358	0	48.9452	189.456	114.22	15.5171
0.00991157	0.1234	0.113493	0.0413333	0.00774046	0.0363331	0	0	0	0	0	0.101827	0.109717	0	0	0	0	0	0	0.0289739	0	0	0	0	0.0106844	671	2656.89	99.5455	671	55	9.53164	36.694	1	BRAC3326.4e_ROI1_Vehicle.csv	Vehicle	26	BRAC3326.4e_ROI1_Vehicle.	1	01_Vehicle	01_BRAC3326.4e_ROI1_Vehicle.	26	Unclassified	Unclassified	1036.67	12.9383	136.161	120.281	523.498	88.9221	331.621
0	0.0212094	0.0270683	0.0568333	0.122315	0.174096	0	0.0450162	0	0	0	0.423072	0.453395	0	0	0	0	0	0.0676239	0.0412476	0	0	0	0	0.00489703	672	2965	99.075	672	40	9.58652	23.796	1	BRAC3326.4e_ROI1_Vehicle.csv	Vehicle	6	BRAC3326.4e_ROI1_Vehicle.	1	01_Vehicle	01_BRAC3326.4e_ROI1_Vehicle.	6	Unclassified	Unclassified	1109.41	45.0318	59.4168	106.622	433.54	97.0946	201.054
0	0.193278	0.410483	0.518663	0.499449	0.461295	0.254995	0.105267	0.0122629	0	0.0798521	0.911913	0.910631	0.0047135	0	0	0	0	0.312809	0.319308	0.0901809	0.168071	0.351353	0.0812722	0.0547986	673	3663.05	96.9855	673	138	19.5391	51.764	1	BRAC3326.4e_ROI1_Vehicle.csv	Vehicle	15	BRAC3326.4e_ROI1_Vehicle.	1	01_Vehicle	01_BRAC3326.4e_ROI1_Vehicle.	15A	15A_CD4_Tcells	CD4 T cells	1508.3	29.9409	0	71.1601	203.474	31.551	16.6454
0.0574574	0.256113	0.65775	0	0.281778	0.141391	0	0.0356554	0	0	0.0519792	1.45517	1.46634	0.0287607	0.0918708	0	0	0	0.179975	0.333473	0	0.159868	0.28659	0	0.00369587	674	1481.25	100.604	674	53	9.00682	27.554	1	BRAC3326.4e_ROI1_Vehicle.csv	Vehicle	11	BRAC3326.4e_ROI1_Vehicle.	1	01_Vehicle	01_BRAC3326.4e_ROI1_Vehicle.	11	11_Type1_macrophages	Macrophages type 1	1438.86	12.8251	15.545	66.1492	118.623	33.3048	161.032
0	0.22524	0.270124	0.0258333	0.278503	0.0513515	0	0.0167044	0	0.0202528	0.0626113	1.09056	1.08899	0.00246388	0	0	0	0	0.176861	0.322298	0	0	0.336366	0	0.0591893	675	1529.56	99.3295	675	88	12.0498	36.452	1	BRAC3326.4e_ROI1_Vehicle.csv	Vehicle	6	BRAC3326.4e_ROI1_Vehicle.	1	01_Vehicle	01_BRAC3326.4e_ROI1_Vehicle.	6	Unclassified	Unclassified	1406.36	18.1973	41.1867	18.1914	82.6852	62.997	190.615
0	0.0278156	0.118063	0	0.182514	0.0655188	0	0.0066003	0	0	0	0.767829	0.803	0	0	0	0	0	0.154521	0.052248	0	0	0.235119	0	0.019267	676	2044.7	101.852	676	61	12.8685	33.038	1	BRAC3326.4e_ROI1_Vehicle.csv	Vehicle	19	BRAC3326.4e_ROI1_Vehicle.	1	01_Vehicle	01_BRAC3326.4e_ROI1_Vehicle.	19	Unclassified	Unclassified	1117.64	39.0441	95.6404	125.393	162.828	50.5699	133.66
0	0.228519	0.226439	0.652183	0.313528	0.311187	0.479188	0.0407724	0.0170938	0	0.0387895	1.08782	1.08661	0.0109506	0	0	0	0	0.175162	0.362255	0	0.171172	0.389176	0	0.0611867	677	2293.66	98.8788	677	99	15.1348	41.624	1	BRAC3326.4e_ROI1_Vehicle.csv	Vehicle	15	BRAC3326.4e_ROI1_Vehicle.	1	01_Vehicle	01_BRAC3326.4e_ROI1_Vehicle.	15A	15A_CD4_Tcells	CD4 T cells	1046.79	19.3173	0	12.1948	215.891	151.004	48.8891
0.272074	0.200931	0.396959	0	0.225	0.468506	0	0	0	0	0	1.99425	1.85623	0.0336297	0	0	0	0	0.288029	0.402415	0	0	0.457552	0	0.0154643	678	2318.29	100.053	678	38	7.87683	25.382	1	BRAC3326.4e_ROI1_Vehicle.csv	Vehicle	31	BRAC3326.4e_ROI1_Vehicle.	1	01_Vehicle	01_BRAC3326.4e_ROI1_Vehicle.	31	31_Bcells	B cells	1041.31	0	24.6609	13.2472	234.042	175.665	37.7715
0.0364899	0.298009	0.200298	0	0.225894	0.271831	0	0.00914584	0	0	0.122153	1.85294	1.86746	0.00797136	0.0716052	0	0	0	0.207147	0.353948	0	0	0.30863	0	0.0187239	679	2326.32	99.9559	679	136	15.9828	50.108	1	BRAC3326.4e_ROI1_Vehicle.csv	Vehicle	24	BRAC3326.4e_ROI1_Vehicle.	1	01_Vehicle	01_BRAC3326.4e_ROI1_Vehicle.	24	Leukocytes_unclassified	Leukocytes unclassified	1040.11	8.02729	32.6774	13.3341	240.493	183.677	36.6084
0	0	0.0818345	0.0264341	0	0.0760461	0	0	0	0	0	0.0383091	0.0185563	0	0	0	0	0	0	0	0	0	0	0	0.00911076	680	2514.74	101.116	680	43	12.543	32.21	1	BRAC3326.4e_ROI1_Vehicle.csv	Vehicle	7	BRAC3326.4e_ROI1_Vehicle.	1	01_Vehicle	01_BRAC3326.4e_ROI1_Vehicle.	7	Unclassified	Unclassified	1026.4	113.323	221.099	161.028	407.106	229.598	191.258
0.00469945	0.617934	0.136003	0.0458333	0.0988756	0.0684909	0	0.00574774	0	0	0.133302	0.823706	0.826388	0.00349711	0	0	0	0	0.00726139	0	0	0	0.00249235	0	0.108209	681	2683.74	96.0081	681	124	16.1625	50.936	1	BRAC3326.4e_ROI1_Vehicle.csv	Vehicle	33	BRAC3326.4e_ROI1_Vehicle.	1	01_Vehicle	01_BRAC3326.4e_ROI1_Vehicle.	33A	Tumour_metacluster	Tumour	1043.12	8.17784	109.435	94.5498	544.563	62.086	357.984
0	0.137661	0.22238	0.0097151	0.58008	0.461669	0	0.635901	0	0	0.0235461	0.974289	0.989369	0.0449534	0	0	0	0	0.184212	0.15223	0	0.120698	0.379784	0	0.016742	682	3693.12	100.556	682	117	13.907	42.038	1	BRAC3326.4e_ROI1_Vehicle.csv	Vehicle	11	BRAC3326.4e_ROI1_Vehicle.	1	01_Vehicle	01_BRAC3326.4e_ROI1_Vehicle.	11	11_Type1_macrophages	Macrophages type 1	1527.82	28.0645	30.2801	67.4015	176.903	39.478	39.8706
0	0.121157	0.408119	0.0120922	0.391878	0.132867	0	0.276092	0	0	0.175845	1.55432	1.56138	0.0344943	0	0	0	0	0.341817	0.384178	0	0	0.263022	0	0.0955095	683	3791.1	99.6809	683	94	13.9759	40.694	1	BRAC3326.4e_ROI1_Vehicle.csv	Vehicle	17	BRAC3326.4e_ROI1_Vehicle.	1	01_Vehicle	01_BRAC3326.4e_ROI1_Vehicle.	17	Tumour_metacluster	Tumour	1601.84	43.5641	70.8057	93.5105	95.5982	50.1106	126.683
0	0.373251	0.241975	0.0424129	0.449662	0.0298257	0	0.134351	0	0.0266007	0.123354	1.0843	1.05865	0.0048542	0	0	0	0	0.412369	0.598638	0	0.158717	0.737435	0	0.194929	684	3849.57	98.6343	684	134	16.683	53.592	1	BRAC3326.4e_ROI1_Vehicle.csv	Vehicle	22	BRAC3326.4e_ROI1_Vehicle.	1	01_Vehicle	01_BRAC3326.4e_ROI1_Vehicle.	22	Unclassified	Unclassified	1647.54	42.0286	41.3764	98.7641	67.3033	14.2773	141.169
0	0.29534	0.176029	0.0451058	0.477521	0.0538269	0	0.137089	0	0	0.0437285	1.19816	1.24351	0	0.154576	0	0	0	0.612943	0.228482	0	0.0224154	0.479111	0	0.152635	685	3865.84	99.7698	685	126	14.7856	50.522	1	BRAC3326.4e_ROI1_Vehicle.csv	Vehicle	22	BRAC3326.4e_ROI1_Vehicle.	1	01_Vehicle	01_BRAC3326.4e_ROI1_Vehicle.	22	Unclassified	Unclassified	1659.5	40.5043	29.0162	104.836	64.3226	26.7372	147.855
0.0144599	0.133768	0.219575	0.126044	0.470595	0.0274495	0	0.0750073	0	0	0.121094	1.18983	1.25801	0	0	0	0	0	0.455099	0.382162	0	0.142487	0.577474	0	0.464427	686	3879.57	99.3407	686	91	12.0601	36.624	1	BRAC3326.4e_ROI1_Vehicle.csv	Vehicle	22	BRAC3326.4e_ROI1_Vehicle.	1	01_Vehicle	01_BRAC3326.4e_ROI1_Vehicle.	22	Unclassified	Unclassified	1670.52	26.8661	18.3159	111.493	63.5797	39.8543	155.745
0	0.145789	0.809143	0	0.57486	0.422545	0	0.29195	0	0	0.0464962	1.27108	1.30114	0.0357626	0	0	0	0	0.174559	0.332527	0	0.0357511	0.570868	0	0.0220526	687	1578.48	101.658	687	79	12.5416	38.038	1	BRAC3326.4e_ROI1_Vehicle.csv	Vehicle	10	BRAC3326.4e_ROI1_Vehicle.	1	01_Vehicle	01_BRAC3326.4e_ROI1_Vehicle.	10	10_Type1_macrophages	Macrophages type 1	1371.69	34.1073	45.2825	32.1461	68.9725	35.619	224.969
0	0.137237	0.0942084	0.0167157	0.185188	0.048088	0.0567082	0.00332576	0	0	0	1.21279	1.23834	0	0	0	0	0.125374	0.184047	0.0234348	0	0.0830688	0.270672	0	0.00859818	688	2037.78	100.647	688	68	10.3086	31.624	1	BRAC3326.4e_ROI1_Vehicle.csv	Vehicle	19	BRAC3326.4e_ROI1_Vehicle.	1	01_Vehicle	01_BRAC3326.4e_ROI1_Vehicle.	19	Unclassified	Unclassified	1121.51	41.3914	100.905	130.65	167.296	45.8825	139.864
0	0.168923	0.244064	0	0.275191	0.0659109	0	0.00785518	0	0	0.0259896	1.55432	1.65902	0.00409096	0	0	0	0	0.134238	0.311151	0	0.159868	0.26143	0	0.722711	689	2073.55	101.377	689	106	14.5558	41.21	1	BRAC3326.4e_ROI1_Vehicle.csv	Vehicle	23	BRAC3326.4e_ROI1_Vehicle.	1	01_Vehicle	01_BRAC3326.4e_ROI1_Vehicle.	23	23_Fibroblasts_CAFs	Fibroblasts	1106.92	27.4639	81.9322	110.675	151.587	46.8016	112.932
0	0.198419	0.19974	0	0.423289	0.0701378	0	0.0541685	0	0	0.11723	0.663156	0.646286	0.00230661	0	0	0	0	0.338519	0.238367	0	0	0.21054	0	0.0641887	690	2083.72	100.447	690	94	13.5191	37.624	1	BRAC3326.4e_ROI1_Vehicle.csv	Vehicle	17	BRAC3326.4e_ROI1_Vehicle.	1	01_Vehicle	01_BRAC3326.4e_ROI1_Vehicle.	17	Tumour_metacluster	Tumour	1104	28.9602	76.4845	107.581	149.494	36.6596	107.127
0	0.130906	0.0810825	0	0.360981	0.28494	0	0.330819	0	0	0	1.42551	1.39018	0.0141224	0.171294	0	0	0.195986	0.497763	0.119337	0	0.194782	0.166696	0	0.188513	691	2101.18	98.8046	691	87	13.0865	37.694	1	BRAC3326.4e_ROI1_Vehicle.csv	Vehicle	2	BRAC3326.4e_ROI1_Vehicle.	1	01_Vehicle	01_BRAC3326.4e_ROI1_Vehicle.	2	Tumour_metacluster	Tumour	1099.24	38.3128	61.2509	104.456	147.536	19.4304	98.8888
0	0.0771251	0.136336	0.22702	0.283548	0.0864747	0.0073311	0.0318772	0	0	0.166964	0.556229	0.621331	0	0	0	0	0	0.122145	0.277423	0	0.0460349	0.550118	0	0.00890369	692	2241.3	101.167	692	66	11.4186	33.866	1	BRAC3326.4e_ROI1_Vehicle.csv	Vehicle	13	BRAC3326.4e_ROI1_Vehicle.	1	01_Vehicle	01_BRAC3326.4e_ROI1_Vehicle.	13A	13A_DN_Tcells	DN T cells	1055.61	30.0892	15.5171	63.848	178.625	98.9494	0
0	0.15628	0.705309	0	0.857477	1.37604	0	0.243397	0	0	0.0362487	1.52527	1.5548	0.0167716	0	0	0	0	0.12027	0.254475	0	0.0557435	0.411918	0	0.0284293	693	2279.17	100.684	693	76	12.3973	36.796	1	BRAC3326.4e_ROI1_Vehicle.csv	Vehicle	10	BRAC3326.4e_ROI1_Vehicle.	1	01_Vehicle	01_BRAC3326.4e_ROI1_Vehicle.	10	10_Type1_macrophages	Macrophages type 1	1047.83	16.1943	14.5976	26.767	204.096	136.649	37.8711
0	0.142239	0.167412	0.0945811	0.373858	0.0655188	0	0.0393771	0	0	0.135487	0.735365	0.750464	0	0.203184	0	0	0	0.418244	0.288288	0	0	0.525969	0	0.0196076	694	2353.03	100.639	694	61	10.5041	29.624	1	BRAC3326.4e_ROI1_Vehicle.csv	Vehicle	22	BRAC3326.4e_ROI1_Vehicle.	1	01_Vehicle	01_BRAC3326.4e_ROI1_Vehicle.	22	Unclassified	Unclassified	1035.58	8.63839	59.4023	16.343	262.043	210.398	45.3271
0	0.408947	0.723229	0	0.53317	0.584899	0	0.179991	0	0	0.0393557	0.724166	0.799791	0.0624651	0	0.108353	0	0	0.174058	0.21558	0	0	0.448697	0	0.0417626	695	2367.6	101.029	695	70	11.0627	37.21	1	BRAC3326.4e_ROI1_Vehicle.csv	Vehicle	4	BRAC3326.4e_ROI1_Vehicle.	1	01_Vehicle	01_BRAC3326.4e_ROI1_Vehicle.	4	Leukocytes_unclassified	Leukocytes unclassified	1033.38	9.95616	73.9747	30.2953	274.168	224.968	55.2005
0	0.0519414	0.0237706	0	0.00217207	0.0101955	0	0	0	0	0	0.0179418	0.0380128	0	0	0	0	0	0	0	0	0	0	0	0	696	2875.2	100.531	696	49	9.25429	31.452	1	BRAC3326.4e_ROI1_Vehicle.csv	Vehicle	26	BRAC3326.4e_ROI1_Vehicle.	1	01_Vehicle	01_BRAC3326.4e_ROI1_Vehicle.	26	Unclassified	Unclassified	1078.89	83.9422	95.2903	118.66	517.117	127.915	251.374
0.0122976	0.212995	0.167117	0.166106	0.532488	0.125567	0	0.144091	0	0	0.0772401	1.25731	1.27443	0.0101318	0.0455061	0	0	0	0.550735	0.572107	0	0.18477	0.228499	0	1.1075	697	3888.6	100.748	697	107	15.305	44.694	1	BRAC3326.4e_ROI1_Vehicle.csv	Vehicle	23	BRAC3326.4e_ROI1_Vehicle.	1	01_Vehicle	01_BRAC3326.4e_ROI1_Vehicle.	23	23_Fibroblasts_CAFs	Fibroblasts	1676.74	17.7406	12.7783	113.889	66.3433	48.3052	160.031
0	0.223487	0.342083	0.0309217	0.265126	0.0569426	0	0.0160424	0	0	0.688725	0.53053	0.457726	0	0	0	0.167932	0	0.230008	0.519116	0	0	0.3975	0	0.0667777	698	1538.34	102.409	698	44	8.18762	25.968	1	BRAC3326.4e_ROI1_Vehicle.csv	Vehicle	6	BRAC3326.4e_ROI1_Vehicle.	1	01_Vehicle	01_BRAC3326.4e_ROI1_Vehicle.	6	Unclassified	Unclassified	1398.12	9.28869	39.2731	11.7547	80.4618	56.7028	194.428
0	0.094264	0.167696	0	0.360057	0.0147183	0	0.0742893	0	0	0.0811628	0.382181	0.446972	0	0	0	0	0	0.372416	0.30986	0	0	0.234968	0	0.094643	699	1563.28	102.222	699	36	8.10395	26.21	1	BRAC3326.4e_ROI1_Vehicle.csv	Vehicle	22	BRAC3326.4e_ROI1_Vehicle.	1	01_Vehicle	01_BRAC3326.4e_ROI1_Vehicle.	22	Unclassified	Unclassified	1381.42	19.2975	38.1862	17.8674	71.1832	40.0899	212.845
0.0871118	0.10346	0.217467	0.0554472	0.323149	0.428502	0	0.00275795	0	0	0.134385	0.521049	0.51927	0.127561	0	0	0	0.207937	0.178292	0.253424	0	0	0.534069	0	0.00477759	700	2311.9	102.317	700	41	8.29704	24.968	1	BRAC3326.4e_ROI1_Vehicle.csv	Vehicle	24	BRAC3326.4e_ROI1_Vehicle.	1	01_Vehicle	01_BRAC3326.4e_ROI1_Vehicle.	24	Leukocytes_unclassified	Leukocytes unclassified	1040.14	6.77657	18.567	8.71583	227.617	169.417	41.8718
0	0.496829	0.154894	0	0.202025	0.215288	0	0.0570957	0	0	0.25627	0.257184	0.236408	0	0	0	0	0	0.0552626	0	0	0	0.0175688	0	0.0390658	701	2723.49	103.791	701	43	10.2296	27.624	1	BRAC3326.4e_ROI1_Vehicle.csv	Vehicle	19	BRAC3326.4e_ROI1_Vehicle.	1	01_Vehicle	01_BRAC3326.4e_ROI1_Vehicle.	19	Unclassified	Unclassified	1041.01	26.6426	76.5589	68.1347	567.853	32.3861	361.64
0	0	0.0660557	0	0.00188374	0.0751581	0	0	0	0	0	0.0235629	0.0355077	0	0	0	0	0	0.00144877	0	0	0	0	0	0.0115039	702	2921.04	100.363	702	113	14.1903	50.764	1	BRAC3326.4e_ROI1_Vehicle.csv	Vehicle	7	BRAC3326.4e_ROI1_Vehicle.	1	01_Vehicle	01_BRAC3326.4e_ROI1_Vehicle.	7	Unclassified	Unclassified	1093.28	49.2167	84.35	147.636	473.974	124.834	222.137
0	0.0371975	0.099011	0	0.0691419	0.0265264	0	0.0120081	0	0	0	1.22777	1.27994	0.00383754	0	0	0	0	0.189833	0.0195154	0	0	0.0467983	0	0.00693385	703	2979.75	102.752	703	113	15.2088	41.28	1	BRAC3326.4e_ROI1_Vehicle.csv	Vehicle	19	BRAC3326.4e_ROI1_Vehicle.	1	01_Vehicle	01_BRAC3326.4e_ROI1_Vehicle.	19	Unclassified	Unclassified	1111.34	49.3026	52.4328	91.6578	418.515	86.9488	191.861
0	0.015425	0.175236	0	0.281266	0.0363331	0	0.00205592	0	0	0	0.175184	0.196023	0	0	0	0	0	0.519885	0.0769711	0	0	0.109052	0	0.0142999	704	3031.25	101.945	704	55	10.6455	30.624	1	BRAC3326.4e_ROI1_Vehicle.csv	Vehicle	22	BRAC3326.4e_ROI1_Vehicle.	1	01_Vehicle	01_BRAC3326.4e_ROI1_Vehicle.	22	Unclassified	Unclassified	1132.12	91.3387	67.0959	50.5837	371.742	74.9366	180.376
0	0.0178605	0.110259	0	0.0837192	0.0262937	0	0.013093	0	0	0	1.02237	1.04589	0.00684698	0	0	0	0	0.0944408	0.0476121	0	0.0405408	0.127717	0	0.0109968	705	3583.56	102.316	705	95	11.8144	37.866	1	BRAC3326.4e_ROI1_Vehicle.csv	Vehicle	26	BRAC3326.4e_ROI1_Vehicle.	1	01_Vehicle	01_BRAC3326.4e_ROI1_Vehicle.	26	Unclassified	Unclassified	1447.87	32.603	46.012	94.0983	160.136	32.3619	77.7833
0.563211	0.403341	0.373373	0.553981	0.513116	0.676054	0.364957	0.446768	0	0.0228493	0.0353192	1.20504	1.19216	0.0393378	0.062425	0	0	0	0.594614	0.453801	0	0.147581	0.538345	0	0.255277	706	3906.26	102.455	706	156	18.7076	58.764	1	BRAC3326.4e_ROI1_Vehicle.csv	Vehicle	31	BRAC3326.4e_ROI1_Vehicle.	1	01_Vehicle	01_BRAC3326.4e_ROI1_Vehicle.	31	31_Bcells	B cells	1689.63	0	11.4598	121.321	73.8005	43.739	170.288
0	0.0580699	0.129386	0.587719	0.223065	0.314416	0.791943	0	0	0	0	1.506	1.57626	0	0	0	0	0.0428412	0	0.0427086	0	0.659529	0	0.169079	0.0157492	707	4788.2	103.779	707	199	18.9879	66.178	1	BRAC3326.4e_ROI1_Vehicle.csv	Vehicle	15	BRAC3326.4e_ROI1_Vehicle.	1	01_Vehicle	01_BRAC3326.4e_ROI1_Vehicle.	15A	15A_CD4_Tcells	CD4 T cells	2264.41	430.24	0	83.0922	50.9707	385.163	129.626
0	0.120894	0.166439	0.0431646	0.1415	0.0948571	0	0.0697019	0	0	0	1.43535	1.44397	0.00548914	0	0	0	0	0.0877899	0.0468636	0	0.0801692	0.0498423	0	0.0148771	708	1441.99	102.506	708	79	13.5474	37.866	1	BRAC3326.4e_ROI1_Vehicle.csv	Vehicle	6	BRAC3326.4e_ROI1_Vehicle.	1	01_Vehicle	01_BRAC3326.4e_ROI1_Vehicle.	6	Unclassified	Unclassified	1465.3	29.3967	24.609	94.532	143.654	44.1768	143.8
0	0.259961	0.686686	0.0339303	0.675365	2.17434	0	0.238886	0	0	0.870329	2.11134	2.13961	0.0139252	0	1.88159	0	0	0.135093	0.293463	0.543165	0.0843086	0.595893	0	0.014618	709	1597.78	102.612	709	67	10.7492	34.038	1	BRAC3326.4e_ROI1_Vehicle.csv	Vehicle	4	BRAC3326.4e_ROI1_Vehicle.	1	01_Vehicle	01_BRAC3326.4e_ROI1_Vehicle.	4	Leukocytes_unclassified	Leukocytes unclassified	1358.24	20.1447	57.8338	51.286	72.5344	37.2591	239.899
0	0.240204	0.194375	0.0114815	0.477638	0.615263	0	0.127405	0	0	0.0834818	1.42857	1.32898	0.0308607	0	0	0	0	0.413487	0.242831	0	0.303009	0.083593	0	0.360195	710	2107.01	105.152	710	99	14.1997	44.452	1	BRAC3326.4e_ROI1_Vehicle.csv	Vehicle	16	BRAC3326.4e_ROI1_Vehicle.	1	01_Vehicle	01_BRAC3326.4e_ROI1_Vehicle.	16	16_Type2_macrophages	Macrophages type 2	1091.25	46.8757	53.1947	97.2239	140.489	18.0128	90.5359
0	0.227703	0.473696	0.0405952	0.438252	0.200454	0	0.0728752	0	0	0.147584	1.05784	1.05649	0.0306224	0	0	0	0.152239	0.124622	0.310147	0	0.119209	0.434348	0	0.0377877	711	2374.52	101.732	711	56	10.3102	36.21	1	BRAC3326.4e_ROI1_Vehicle.csv	Vehicle	11	BRAC3326.4e_ROI1_Vehicle.	1	01_Vehicle	01_BRAC3326.4e_ROI1_Vehicle.	11	11_Type1_macrophages	Macrophages type 1	1031.89	13.5832	80.9116	37.1951	279.745	231.91	60.8828
0.0501275	0.599732	0.0992589	0.022963	0.206152	0.261106	0	0.119133	0	0.0212757	0	0.326971	0.310799	0	0	0	0	0	0.133545	0.0214622	0	0	0.0152618	0	0.0679619	712	2729.97	104.747	712	99	16.9593	45.936	1	BRAC3326.4e_ROI1_Vehicle.csv	Vehicle	33	BRAC3326.4e_ROI1_Vehicle.	1	01_Vehicle	01_BRAC3326.4e_ROI1_Vehicle.	33A	Tumour_metacluster	Tumour	1041.12	20.3512	71.7544	64.9563	572.04	29.7603	361.759
0	0.184999	0.0990737	0	0.208784	0.0587742	0	0.0534137	0	0	0	1.3341	1.34218	0.00425139	0	0	0	0	0.134797	0.168225	0	0	0.208952	0	0.0268857	713	2999.96	101.98	713	51	10.129	27.968	1	BRAC3326.4e_ROI1_Vehicle.csv	Vehicle	19	BRAC3326.4e_ROI1_Vehicle.	1	01_Vehicle	01_BRAC3326.4e_ROI1_Vehicle.	19	Unclassified	Unclassified	1119.68	64.4463	54.867	74.2419	400.296	80.8296	186.182
0	0.285099	0.146594	0.0582906	0.55188	0.0384293	0	0.0500363	0	0	0.141277	0.728867	0.602293	0	0	0	0	0	0.46706	0.299438	0	0	0.337814	0	1.0087	714	3873.79	103.846	714	39	9.39707	25.796	1	BRAC3326.4e_ROI1_Vehicle.csv	Vehicle	23	BRAC3326.4e_ROI1_Vehicle.	1	01_Vehicle	01_BRAC3326.4e_ROI1_Vehicle.	23	23_Fibroblasts_CAFs	Fibroblasts	1663.19	32.4913	20.0792	105.228	67.8572	33.182	148.743
0	0.118283	0.331729	0.021859	0.368044	0.12475	0	0.0246447	0	0	0.0794682	1.19376	1.21828	0	0	0	0	0	0.179095	0.325337	0	0	0.350874	0	0.0126706	715	1513.88	104.981	715	104	13.3723	43.694	1	BRAC3326.4e_ROI1_Vehicle.csv	Vehicle	6	BRAC3326.4e_ROI1_Vehicle.	1	01_Vehicle	01_BRAC3326.4e_ROI1_Vehicle.	6	Unclassified	Unclassified	1413.01	14.1177	34.9717	34.8216	96.9625	56.1644	176.07
0	0.240759	0.360993	0.0113667	0.314376	0.0826579	0	0.0739961	0	0	0.110196	1.62077	1.54073	0	0	0	0	0	0.344563	0.16499	0	0	0.120644	0	0.140174	716	2094.15	104.87	716	100	14.5503	41.038	1	BRAC3326.4e_ROI1_Vehicle.csv	Vehicle	6	BRAC3326.4e_ROI1_Vehicle.	1	01_Vehicle	01_BRAC3326.4e_ROI1_Vehicle.	6	Unclassified	Unclassified	1096.08	38.0175	65.1673	100.16	142.78	28.3148	97.418
0	0.214633	0.0954936	0.0280658	0.331199	0.0616766	0.0119017	0.0265768	0	0	0.0340111	0.841197	0.890218	0.0013384	0.0300565	0	0	0	0.28269	0.206673	0	0.0523026	0.330813	0	0.20451	717	2194.1	101.735	717	162	19.6114	57.522	1	BRAC3326.4e_ROI1_Vehicle.csv	Vehicle	22	BRAC3326.4e_ROI1_Vehicle.	1	01_Vehicle	01_BRAC3326.4e_ROI1_Vehicle.	22	Unclassified	Unclassified	1067.14	9.7629	15.6231	73.2268	154.213	52.3019	44.7117
0	0.211265	0.193818	0.0733333	0.202407	0.112809	0	0.0237094	0	0	0.144073	0.826559	0.774057	0	0	0	0	0	0.117202	0.152139	0	0	0.330467	0	0.0195786	718	2234.05	104.581	718	62	10.5645	29.796	1	BRAC3326.4e_ROI1_Vehicle.csv	Vehicle	6	BRAC3326.4e_ROI1_Vehicle.	1	01_Vehicle	01_BRAC3326.4e_ROI1_Vehicle.	6	Unclassified	Unclassified	1054.02	24.9534	15.9438	66.9451	171.56	92.1601	8.0178
0	0	0.0416436	0.021859	0.00204676	0.00960732	0	0	0	0	0	0.0296863	0.0274827	0	0	0	0	0	0.00157415	0.0204303	0	0	0	0	0.0188347	719	2545.17	102.885	719	52	10.0519	33.28	1	BRAC3326.4e_ROI1_Vehicle.csv	Vehicle	7	BRAC3326.4e_ROI1_Vehicle.	1	01_Vehicle	01_BRAC3326.4e_ROI1_Vehicle.	7	Unclassified	Unclassified	1025.83	91.8427	246.066	189.2	435.169	199.558	221.478
0.044843	0.150998	0.0477328	0	0.0631633	0.0300952	0	0	0	0	0	0.857804	0.853464	0.0052246	0	0	0	0	0.00597704	0.0127997	0	0	0.0182038	0	0.0621471	720	2684.67	104.133	720	83	16.8339	43.522	1	BRAC3326.4e_ROI1_Vehicle.csv	Vehicle	31	BRAC3326.4e_ROI1_Vehicle.	1	01_Vehicle	01_BRAC3326.4e_ROI1_Vehicle.	31	31_Bcells	B cells	1035.17	0	111.333	97.8486	539.454	64.0465	357.34
0	0	0.0251799	0	0.00247515	0	0	0	0	0	0	0.013699	0.0260469	0	0	0	0	0	0	0	0	0	0	0	0	721	2849.37	104.558	721	43	10.9118	34.866	1	BRAC3326.4e_ROI1_Vehicle.csv	Vehicle	7	BRAC3326.4e_ROI1_Vehicle.	1	01_Vehicle	01_BRAC3326.4e_ROI1_Vehicle.	7	Unclassified	Unclassified	1067.68	65.1697	74.5632	97.8589	540.442	103.862	267.276
0	0.0687872	0.0775915	0	0.110528	0.0405065	0	0.0030561	0	0	0	0.523417	0.576506	0.00586003	0	0	0	0	0.0178996	0.0143564	0	0	0	0	0.0264704	722	2953.92	103.297	722	37	8.38695	26.452	1	BRAC3326.4e_ROI1_Vehicle.csv	Vehicle	26	BRAC3326.4e_ROI1_Vehicle.	1	01_Vehicle	01_BRAC3326.4e_ROI1_Vehicle.	26	Unclassified	Unclassified	1101.55	38.1185	60.4304	115.409	442.221	99.9265	202.246
0	0.123186	0.314635	0.00947222	0.270553	0.179395	0	0.0556527	0	0	0.045915	1.61397	1.60304	0.00361368	0	0	0	0	0.342832	0.186654	0	0	0.136116	0	0.0494897	723	3604.63	104.375	723	120	12.9975	44.694	1	BRAC3326.4e_ROI1_Vehicle.csv	Vehicle	24	BRAC3326.4e_ROI1_Vehicle.	1	01_Vehicle	01_BRAC3326.4e_ROI1_Vehicle.	24	Leukocytes_unclassified	Leukocytes unclassified	1461.26	30.5534	28.4492	86.7604	176.354	11.2126	58.5928
0	0.175704	0.605139	0.0240141	0.454729	0.379057	0	0.122788	0	0	0	1.43066	1.38614	0	0.0342898	0	0	0	0.73298	0.24723	0	0.0596691	0.244887	0	0.0667359	724	3615.85	104.514	724	142	14.8639	48.522	1	BRAC3326.4e_ROI1_Vehicle.csv	Vehicle	20	BRAC3326.4e_ROI1_Vehicle.	1	01_Vehicle	01_BRAC3326.4e_ROI1_Vehicle.	20B	20B_Dendritic_cells	Dendritic cells other	1469.13	35.8314	22.3524	85.7313	185.87	0	48.5844
0	0.193508	0.372217	0.0754054	0.55469	0.0808085	0	0.279726	0	0	0	0.387772	0.373251	0.0117201	0	0	0	0	0.507257	0.165969	0	0	0.441148	0	0.0339303	725	3671.14	103.595	725	37	10.1361	26.382	1	BRAC3326.4e_ROI1_Vehicle.csv	Vehicle	22	BRAC3326.4e_ROI1_Vehicle.	1	01_Vehicle	01_BRAC3326.4e_ROI1_Vehicle.	22	Unclassified	Unclassified	1509.65	20.7399	10.4421	63.2612	198.304	27.052	25.9416
0	0.333856	0.318887	0.0778539	0.530699	0.158232	0	0.34479	0	0	0.0377383	0.947089	0.88328	0.00891045	0.111168	0	0	0	0.510774	0.349274	0.170479	0.17	0.562439	0	0.0621226	726	3782.84	104.521	726	73	10.681	32.796	1	BRAC3326.4e_ROI1_Vehicle.csv	Vehicle	22	BRAC3326.4e_ROI1_Vehicle.	1	01_Vehicle	01_BRAC3326.4e_ROI1_Vehicle.	22	Unclassified	Unclassified	1592.41	35.8562	80.3265	91.2364	104.742	58.6726	122.011
0	0.216648	0.160835	0.0396371	0.453042	0.0536705	0	0.159618	0	0.00895601	0.138227	0.809326	0.811428	0	0	0	0	0	0.334839	0.515456	0	0.0567706	0.391074	0	0.129797	727	3810.83	104.538	727	199	20.9794	62.522	1	BRAC3326.4e_ROI1_Vehicle.csv	Vehicle	17	BRAC3326.4e_ROI1_Vehicle.	1	01_Vehicle	01_BRAC3326.4e_ROI1_Vehicle.	17	Tumour_metacluster	Tumour	1613.84	37.5	59.9973	86.0075	87.995	30.9281	123.68
0	0.532898	0.272324	0.129905	0.722535	0.142521	0	0.250431	0	0	0.221823	0.527616	0.501317	0	0	0	0	0	0.453218	0.589826	0	0	0.380673	0	0.221999	728	3827.14	103.686	728	35	9.00852	22.726	1	BRAC3326.4e_ROI1_Vehicle.csv	Vehicle	18	BRAC3326.4e_ROI1_Vehicle.	1	01_Vehicle	01_BRAC3326.4e_ROI1_Vehicle.	18	Tumour_metacluster	Tumour	1626.96	32.7776	50.7872	87.9144	80.3365	15.5294	128.332
0	0.118797	0.0760718	0.0733333	0.183576	0.199124	0.698701	0.0974906	0	0	0	2.65862	2.66402	0.0309971	0	0	0	0.275013	0	0	0	0.409985	0	0	0.0379125	729	4776.34	106.274	729	62	9.30041	32.452	1	BRAC3326.4e_ROI1_Vehicle.csv	Vehicle	15	BRAC3326.4e_ROI1_Vehicle.	1	01_Vehicle	01_BRAC3326.4e_ROI1_Vehicle.	15A	15A_CD4_Tcells	CD4 T cells	2254.88	418.247	0	77.1821	45.0262	374.328	120.568
0	0.237802	0.296558	0.0501471	0.363913	0.170534	0	0.0605943	0	0	0.650053	1.9316	2.00029	0	0	0.0557698	0	0	0.165763	0.281395	0	0	0.262508	0	0.066123	730	1605.9	104.713	730	136	18.7438	48.936	1	BRAC3326.4e_ROI1_Vehicle.csv	Vehicle	6	BRAC3326.4e_ROI1_Vehicle.	1	01_Vehicle	01_BRAC3326.4e_ROI1_Vehicle.	6	Unclassified	Unclassified	1351.32	12.2202	61.2647	59.6483	77.0647	39.3648	245.427
0	0.145649	0.17943	0.00835784	0.299113	0.0446929	0	0.0041572	0	0	0.0405132	1.26987	1.25309	0	0	0	0	0	0.0911665	0.206593	0	0.227495	0.123048	0	0.254759	731	2057.99	106.324	731	136	19.9223	55.764	1	BRAC3326.4e_ROI1_Vehicle.csv	Vehicle	8	BRAC3326.4e_ROI1_Vehicle.	1	01_Vehicle	01_BRAC3326.4e_ROI1_Vehicle.	8	Unclassified	Unclassified	1108.3	35.2802	84.4116	114.033	152.835	59.9107	120.59
0	0.216996	0.162938	0.130188	0.346572	0.376161	0.0167746	0.0337717	0	0	0.233466	0.85607	0.959147	0.0257245	0	0	0	0	0.140084	0.322205	0	0	0.225241	0	0.00332002	732	2302.73	102.237	732	59	14.2276	36.21	1	BRAC3326.4e_ROI1_Vehicle.csv	Vehicle	24	BRAC3326.4e_ROI1_Vehicle.	1	01_Vehicle	01_BRAC3326.4e_ROI1_Vehicle.	24	Leukocytes_unclassified	Leukocytes unclassified	1041.83	15.7133	9.67394	6.56982	220.545	160.258	45.965
1.05591	0.458466	0.133357	0.0244444	0.500546	0.398411	0	0.373843	0	0	0	0.765694	0.793573	0.00466282	0.0523565	0	0	0	0.525647	0.099349	0	0	0.0162464	0	0.0384231	733	2784.2	105.054	733	93	14.5537	43.21	1	BRAC3326.4e_ROI1_Vehicle.csv	Vehicle	31	BRAC3326.4e_ROI1_Vehicle.	1	01_Vehicle	01_BRAC3326.4e_ROI1_Vehicle.	31	31_Bcells	B cells	1051.21	0	42.8291	56.2147	588.352	45.9501	318.799
0	0	0.189182	0	0.00452899	0.0212588	0	0	0	0	0	0.0103918	0.0278278	0	0	0	0	0	0.00348322	0	0	0	0	0	0	734	2866.83	105.362	734	47	8.58744	24.968	1	BRAC3326.4e_ROI1_Vehicle.csv	Vehicle	7	BRAC3326.4e_ROI1_Vehicle.	1	01_Vehicle	01_BRAC3326.4e_ROI1_Vehicle.	7	Unclassified	Unclassified	1071.82	82.6261	89.8877	113.304	523.558	120.877	253.889
0	0.186889	0.0698998	0	0.364938	0.0711524	0	0.12416	0	0	0.0479113	1.19705	1.15869	0	0.0846809	0	0	0	0.202773	0.127933	0	0	0.206333	0	0.087953	735	3761.9	104.4	735	115	14.2728	42.28	1	BRAC3326.4e_ROI1_Vehicle.csv	Vehicle	12	BRAC3326.4e_ROI1_Vehicle.	1	01_Vehicle	01_BRAC3326.4e_ROI1_Vehicle.	12	Unclassified	Unclassified	1576.6	35.2829	97.9757	100.298	119.967	78.8548	106.146
0	0.304068	0.240985	0.0391954	0.392973	0.103362	0	0.191059	0	0	0.0949965	1.50245	1.52701	0	0	0	0	0	0.412785	0.256158	0	0	0.182747	0	0.0412436	736	3788.93	106.172	736	29	6.82929	22.312	1	BRAC3326.4e_ROI1_Vehicle.csv	Vehicle	22	BRAC3326.4e_ROI1_Vehicle.	1	01_Vehicle	01_BRAC3326.4e_ROI1_Vehicle.	22	Unclassified	Unclassified	1596	36.8151	76.5253	87.7957	101.927	52.4561	120.182
0	0.320366	0.202539	0.181761	0.454157	0.0999161	0	0.12926	0	0	0.0847661	0.952377	1.07025	0.0100071	0	0	0	0	0.278672	0.669991	0	0	0.751232	0	0.714076	737	3847.94	106.785	737	65	10.3295	31.038	1	BRAC3326.4e_ROI1_Vehicle.csv	Vehicle	29	BRAC3326.4e_ROI1_Vehicle.	1	01_Vehicle	01_BRAC3326.4e_ROI1_Vehicle.	29	Tumour_metacluster	Tumour	1641.15	34.0728	44.1026	90.5939	75.5016	7.53615	133.114
0.132308	0.277354	0.170045	0.581912	0.515411	0.388805	0.228533	0.60205	0	0	0	1.26251	1.20361	0.0250178	0	0	0	0.16395	0.303834	0.0659342	0	0	0.358799	0	0.178245	738	3926.83	105.885	738	52	10.0726	27.968	1	BRAC3326.4e_ROI1_Vehicle.csv	Vehicle	15	BRAC3326.4e_ROI1_Vehicle.	1	01_Vehicle	01_BRAC3326.4e_ROI1_Vehicle.	15A	15A_CD4_Tcells	CD4 T cells	1703.88	10.2283	0	131.406	87.504	35.3259	182.727
0	0.243515	0.202405	0.0105247	0.296016	0.0601347	0	0.045481	0	0	0.0510166	1.43001	1.43431	0.00602281	0.0491833	0	0	0	0.57253	0.224607	0	0	0.0925246	0.103848	0.0602648	739	1449.44	106.667	739	108	14.2024	44.452	1	BRAC3326.4e_ROI1_Vehicle.csv	Vehicle	22	BRAC3326.4e_ROI1_Vehicle.	1	01_Vehicle	01_BRAC3326.4e_ROI1_Vehicle.	22	Unclassified	Unclassified	1457.07	25.6088	19.0526	87.0615	145.191	43.2961	142.151
0	0.11005	0.196573	0	0.239258	0.0701166	0	0.0464386	0	0	0	1.21515	1.19468	0	0	0	0	0	0.206293	0.158283	0	0	0.302424	0	0.0572752	740	1569.05	105.737	740	57	9.34093	27.554	1	BRAC3326.4e_ROI1_Vehicle.csv	Vehicle	6	BRAC3326.4e_ROI1_Vehicle.	1	01_Vehicle	01_BRAC3326.4e_ROI1_Vehicle.	6	Unclassified	Unclassified	1374.94	24.1217	36.9753	24.6004	73.6595	34.3138	215.049
0	0.159178	0.067124	0	0.118956	0.0582844	0	0.00376919	0	0	0	0.669919	0.605882	0	0	0	0	0	0.0143867	0	0	0.0470723	0.0995832	0	0.022556	741	2021.4	105.417	741	60	9.76	28.968	1	BRAC3326.4e_ROI1_Vehicle.csv	Vehicle	26	BRAC3326.4e_ROI1_Vehicle.	1	01_Vehicle	01_BRAC3326.4e_ROI1_Vehicle.	26	Unclassified	Unclassified	1123.87	30.9456	108.894	138.297	172.303	31.3126	150.64
0	0.204443	0.0966726	0	0.618584	1.02926	0	0.0671439	0	0	0	1.60659	1.64499	0.0206496	0	0	0	0.202986	0.276868	0.22152	0.148154	2.78562	0.143897	0	1.84752	742	2133.14	105.286	742	42	9.81398	27.382	1	BRAC3326.4e_ROI1_Vehicle.csv	Vehicle	23	BRAC3326.4e_ROI1_Vehicle.	1	01_Vehicle	01_BRAC3326.4e_ROI1_Vehicle.	23	23_Fibroblasts_CAFs	Fibroblasts	1082.24	39.5737	31.4473	96.8422	138.185	12.2564	78.4948
0	0.0989772	0.45319	0.500018	0.200392	0.345417	0.362401	0	0	0	0.0918299	0.868048	0.953925	0	0	0	0.0261228	0	0.107549	0.233669	0	0.235362	0.212711	0	0.101057	743	2218.12	105.2	743	60	10.3451	29.796	1	BRAC3326.4e_ROI1_Vehicle.csv	Vehicle	15	BRAC3326.4e_ROI1_Vehicle.	1	01_Vehicle	01_BRAC3326.4e_ROI1_Vehicle.	15A	15A_CD4_Tcells	CD4 T cells	1057.4	12.8454	0	64.9424	162.192	76.5364	23.5346
0	0	0.105514	0	0.00483779	0.0227082	0	0	0	0	0	0.0290291	0.0182639	0	0	0	0	0	0	0	0	0	0	0	0	744	2477.25	105.591	744	44	11.6526	32.14	1	BRAC3326.4e_ROI1_Vehicle.csv	Vehicle	7	BRAC3326.4e_ROI1_Vehicle.	1	01_Vehicle	01_BRAC3326.4e_ROI1_Vehicle.	7	Unclassified	Unclassified	1021.68	109.953	183.716	131.684	370.521	267.353	155.832
0	0.0671735	0.268743	0	0.242236	0.343553	0	0.139862	0	0	0	1.68682	1.70442	0.0139885	0	0	0	0	0.108967	0.091993	0	0	0.103386	0	0.0359339	745	2990.32	105.57	745	93	12.4403	41.28	1	BRAC3326.4e_ROI1_Vehicle.csv	Vehicle	24	BRAC3326.4e_ROI1_Vehicle.	1	01_Vehicle	01_BRAC3326.4e_ROI1_Vehicle.	24	Leukocytes_unclassified	Leukocytes unclassified	1112.68	54.6874	49.5552	80.9088	407.685	80.4888	185.588
0	0.356534	0.433223	0.0897368	1.05765	0.472689	0	2.02612	0	0	0	0.300333	0.271603	0.349524	0	0	0	0	0.380426	0.572912	0	0	0.867512	0.590293	0.0847413	746	3775.5	105.684	746	38	8.37656	24.554	1	BRAC3326.4e_ROI1_Vehicle.csv	Vehicle	10	BRAC3326.4e_ROI1_Vehicle.	1	01_Vehicle	01_BRAC3326.4e_ROI1_Vehicle.	10	10_Type1_macrophages	Macrophages type 1	1586.07	33.0332	87.01	92.8793	110.705	65.8871	119.703
0	0.189398	0.268889	0.0384809	0.487206	0.0468357	0	0.225456	0	0	0.0430453	0.597916	0.619295	0	0	0	0	0	0.586148	0.501259	0	0	0.442294	0.350486	0.0382581	747	3797.88	106.234	747	64	12.1165	40.452	1	BRAC3326.4e_ROI1_Vehicle.csv	Vehicle	22	BRAC3326.4e_ROI1_Vehicle.	1	01_Vehicle	01_BRAC3326.4e_ROI1_Vehicle.	22	Unclassified	Unclassified	1602.8	41.8154	69.9206	85.6804	96.4636	43.5386	120.415
0.0616803	0.316668	0.900142	1.10635	0.432361	0.955637	1.01269	0.430441	0	0	0.0286969	1.2411	1.27821	0.0390114	0.101441	0	0	0	0.7679	0.338029	0	0.264336	0.684515	0	0.0663758	748	3917.4	105.146	748	96	13.5427	38.14	1	BRAC3326.4e_ROI1_Vehicle.csv	Vehicle	15	BRAC3326.4e_ROI1_Vehicle.	1	01_Vehicle	01_BRAC3326.4e_ROI1_Vehicle.	15A	15A_CD4_Tcells	CD4 T cells	1696.82	10.5101	0	125.807	81.5484	37.2034	176.253
0	0.0435065	0.0580487	0	0	0.0256195	0.0124065	0	0	0	0	0.00998083	0.0275296	0	0	0	0	0	0	0.0272404	0	0	0	0	0	749	4626.82	105.205	749	39	8.5941	25.382	1	BRAC3326.4e_ROI1_Vehicle.csv	Vehicle	26	BRAC3326.4e_ROI1_Vehicle.	1	01_Vehicle	01_BRAC3326.4e_ROI1_Vehicle.	26	Unclassified	Unclassified	2162.85	283.249	142.78	119.254	100.886	275.409	77.8187
0	0.228162	0.221576	0	0.43086	0.184952	0	0.00908484	0	0	0	1.35701	1.20845	0	0	0	0	0	0.135072	0.200678	0	0.0743247	0.0994024	0	2.18394	750	2118.43	106.118	750	76	12.425	34.21	1	BRAC3326.4e_ROI1_Vehicle.csv	Vehicle	9	BRAC3326.4e_ROI1_Vehicle.	1	01_Vehicle	01_BRAC3326.4e_ROI1_Vehicle.	9	09_Fibroblasts	Fibroblasts	1086.39	52.7368	42.6249	95.2798	138.158	14.0584	84.9187
0	0.330269	0.127205	0.015	0.293102	0.0604331	0.00390204	0.0086907	0	0	0	1.31998	1.36245	0.00174856	0	0	0	0	0.0592013	0.163822	0	0	0.138002	0	2.30697	751	2158.06	106.516	751	124	14.6652	46.522	1	BRAC3326.4e_ROI1_Vehicle.csv	Vehicle	9	BRAC3326.4e_ROI1_Vehicle.	1	01_Vehicle	01_BRAC3326.4e_ROI1_Vehicle.	9	09_Fibroblasts	Fibroblasts	1073.12	19.9954	13.5972	88.9962	139.169	21.4723	61.7809
0	0.205667	0.0820253	0.00768018	0.316766	0.108017	0.431148	0.059594	0	0	0.15117	1.20542	1.24397	0.00146501	0	0	0	0	0.393499	0.0992987	0	0.0410582	0.079583	0	0.652938	752	2171.44	108.966	752	148	16.0757	50.452	1	BRAC3326.4e_ROI1_Vehicle.csv	Vehicle	15	BRAC3326.4e_ROI1_Vehicle.	1	01_Vehicle	01_BRAC3326.4e_ROI1_Vehicle.	15A	15A_CD4_Tcells	CD4 T cells	1066.73	15.2009	0	78.2821	139.797	33.5769	57.0506
0	0.169354	0.121602	0.0568333	0.421573	0.112406	0.834646	0.100098	0	0	0.0688725	0.603008	0.594475	0.0433642	0	0	0	0	0.526325	0.205433	0	0.0706085	0.308193	0	0.429529	753	2179	105.725	753	40	9.69509	26.14	1	BRAC3326.4e_ROI1_Vehicle.csv	Vehicle	15	BRAC3326.4e_ROI1_Vehicle.	1	01_Vehicle	01_BRAC3326.4e_ROI1_Vehicle.	15A	15A_CD4_Tcells	CD4 T cells	1067.6	21.0977	0	76.5036	145.117	38.904	51.2706
0	0.0689676	0.18645	0	0.0900573	0.0479638	0	0.0110704	0	0	0	1.30991	1.29234	0	0	0	0	0	0.0275714	0.0255379	0	0	0.0367604	0.215684	0.012157	754	2378.7	107.913	754	104	13.855	40.28	1	BRAC3326.4e_ROI1_Vehicle.csv	Vehicle	26	BRAC3326.4e_ROI1_Vehicle.	1	01_Vehicle	01_BRAC3326.4e_ROI1_Vehicle.	26	Unclassified	Unclassified	1025.28	21.0045	85.5239	42.9051	280.32	236.442	68.0615
0	0	0.0528163	0	0	0.0731094	0	0	0	0	0	0.0236447	0.0240441	0	0	0	0	0	0	0	0	0	0.0368516	0	0.00955518	755	2493.46	106.902	755	41	8.47088	27.21	1	BRAC3326.4e_ROI1_Vehicle.csv	Vehicle	7	BRAC3326.4e_ROI1_Vehicle.	1	01_Vehicle	01_BRAC3326.4e_ROI1_Vehicle.	7	Unclassified	Unclassified	1020.31	126.189	199.968	145.667	385.151	251.378	171.822
0	0	0.112598	0	0	0.0389284	0	0.00146852	0	0	0.0715558	0.0205477	0.0278871	0	0	0	0	0	0	0	0	0	0	0	0.00254391	756	2585.1	105.442	756	77	12.3784	40.694	1	BRAC3326.4e_ROI1_Vehicle.csv	Vehicle	7	BRAC3326.4e_ROI1_Vehicle.	1	01_Vehicle	01_BRAC3326.4e_ROI1_Vehicle.	7	Unclassified	Unclassified	1026.23	65.0156	207.3	189.877	472.381	160.43	261.265
0	0	0.0873569	0	0	0.024979	0	0	0	0	0	0.00732624	0.0303185	0	0	0	0	0	0.00204639	0	0	0	0	0	0	757	3145.25	107.825	757	40	8.54414	24.796	1	BRAC3326.4e_ROI1_Vehicle.csv	Vehicle	7	BRAC3326.4e_ROI1_Vehicle.	1	01_Vehicle	01_BRAC3326.4e_ROI1_Vehicle.	7	Unclassified	Unclassified	1178.09	102.771	79.1326	89.0129	266.561	118.554	198.052
0	0	0.0544508	0	0.00452899	0.085035	0	0	0	0	0	0.00831346	0.0263222	0	0	0	0	0	0	0	0	0	0	0	0.00833537	758	3261.51	106.404	758	47	9.24743	30.21	1	BRAC3326.4e_ROI1_Vehicle.csv	Vehicle	7	BRAC3326.4e_ROI1_Vehicle.	1	01_Vehicle	01_BRAC3326.4e_ROI1_Vehicle.	7	Unclassified	Unclassified	1240.28	152.135	166.14	201.743	177.141	171.997	213.468
0	0.0157858	0.056986	0	0	0.0350583	0	0	0	0	0	0.0223825	0.0238732	0	0	0	0	0	0	0	0	0	0	0	0	759	3391.05	106.175	759	57	10.9903	36.038	1	BRAC3326.4e_ROI1_Vehicle.csv	Vehicle	7	BRAC3326.4e_ROI1_Vehicle.	1	01_Vehicle	01_BRAC3326.4e_ROI1_Vehicle.	7	Unclassified	Unclassified	1317.16	83.7622	93.5116	147.81	112.318	96.5175	196.089
0	0.326384	0.403945	0.513921	0.541365	0.417524	0.161284	0.194568	0	0	0.119778	1.4075	1.38957	0.0252339	0	0	0	0	0.560156	0.466918	0	0.128379	0.222789	0	0.996827	760	3897.06	105.174	760	69	10.3571	34.452	1	BRAC3326.4e_ROI1_Vehicle.csv	Vehicle	23	BRAC3326.4e_ROI1_Vehicle.	1	01_Vehicle	01_BRAC3326.4e_ROI1_Vehicle.	23	23_Fibroblasts_CAFs	Fibroblasts	1680.69	9.59182	9.69845	114.069	72.8685	46.5557	162.071
0	0.287046	0.10622	0.0460911	0.406908	0.48466	0	0.0595823	0	0	0	1.52181	1.49221	0.00259977	0	0	0	0	0.0862009	0.0917739	0	0.699158	0.0380447	0	0.0219923	761	4061.69	107.899	761	139	16.2929	46.108	1	BRAC3326.4e_ROI1_Vehicle.csv	Vehicle	24	BRAC3326.4e_ROI1_Vehicle.	1	01_Vehicle	01_BRAC3326.4e_ROI1_Vehicle.	24	Leukocytes_unclassified	Leukocytes unclassified	1812.02	39.9752	65.0494	49.0032	97.0784	28.173	101.414
1.4433	0.16442	0.31422	0.0999267	0.277136	0.734398	0	0.0168691	0	0	0.0321084	1.47649	1.60208	0.00238265	0	0.0416741	0	0	0.357297	0.289651	0	0.0310367	0.240625	0	0.0176769	762	1545.12	108.758	762	91	13.4927	41.038	1	BRAC3326.4e_ROI1_Vehicle.csv	Vehicle	31	BRAC3326.4e_ROI1_Vehicle.	1	01_Vehicle	01_BRAC3326.4e_ROI1_Vehicle.	31	31_Bcells	B cells	1388.86	0	31.1313	14.3053	83.0734	47.467	194.914
0.0395954	0.108303	0.195552	0.0461702	0.302894	0.150502	0	0.0353772	0	0	0.175845	0.90105	1.03707	0.014259	0	0	0	0	0.422723	0.161309	0	0	0.275199	0	0.0660831	763	1554.41	107.67	763	94	13.154	44.038	1	BRAC3326.4e_ROI1_Vehicle.csv	Vehicle	22	BRAC3326.4e_ROI1_Vehicle.	1	01_Vehicle	01_BRAC3326.4e_ROI1_Vehicle.	22	Unclassified	Unclassified	1383.36	9.35748	31.3077	14.9735	78.7576	41.1358	202.574
0	0.124257	0.0704942	0.0164734	0.17568	0.072403	0	0.0081939	0	0	0	0.972241	0.955608	0	0	0	0	0	0.0706036	0.0877149	0	0.0818649	0.127237	0	0.0426689	764	2029.58	108.058	764	69	10.4219	32.796	1	BRAC3326.4e_ROI1_Vehicle.csv	Vehicle	6	BRAC3326.4e_ROI1_Vehicle.	1	01_Vehicle	01_BRAC3326.4e_ROI1_Vehicle.	6	Unclassified	Unclassified	1118.08	30.9392	101.095	130.628	165.432	34.8309	142.32
0.0477175	0.152273	0.339301	0.0109295	0.264218	0.183412	0	0.00224043	0	0	0	1.1872	1.09895	0	0	0	0	0	0.190508	0.335011	0	0.0543142	0.187214	0	0.0481142	765	2317.66	109.346	765	104	13.2688	41.624	1	BRAC3326.4e_ROI1_Vehicle.csv	Vehicle	6	BRAC3326.4e_ROI1_Vehicle.	1	01_Vehicle	01_BRAC3326.4e_ROI1_Vehicle.	6	Unclassified	Unclassified	1032.24	8.29161	26.1896	17.7693	227.959	175.745	46.9754
1.02465	0.254746	0.276351	0	0.210928	0.659226	0	0	0	0	0.10625	1.30163	1.35975	0.00955685	0.17706	0	0	0	0.389074	0.274228	0	0	0.436626	0	0.055041	766	2325.95	109.745	766	55	10.974	33.968	1	BRAC3326.4e_ROI1_Vehicle.csv	Vehicle	31	BRAC3326.4e_ROI1_Vehicle.	1	01_Vehicle	01_BRAC3326.4e_ROI1_Vehicle.	31	31_Bcells	B cells	1030.5	0	34.0684	20.0543	234.478	184.025	46.4044
0.505661	0.247743	0.169902	0.0466148	0.500528	0.494686	0	0.358999	0	0	0.055098	1.28791	1.29654	0.0116076	0	0	0	0	0.440673	0.137572	0	0.0188289	0.0909602	0	0.0235453	767	2775.37	107.76	767	150	16.29	50.35	1	BRAC3326.4e_ROI1_Vehicle.csv	Vehicle	31	BRAC3326.4e_ROI1_Vehicle.	1	01_Vehicle	01_BRAC3326.4e_ROI1_Vehicle.	31	31_Bcells	B cells	1046.68	0	47.0716	56.869	591.902	41.9298	324.744
0	0.310074	0.309771	0.0347959	0.394658	0.0458799	0	0.0951564	0	0	0.140556	0.864152	0.943613	0.00445844	0.149056	0	0	0	0.450522	0.33113	0	0.0288198	0.371772	0	0.027983	768	3650.7	108.01	768	98	12.1099	40.28	1	BRAC3326.4e_ROI1_Vehicle.csv	Vehicle	17	BRAC3326.4e_ROI1_Vehicle.	1	01_Vehicle	01_BRAC3326.4e_ROI1_Vehicle.	17	Tumour_metacluster	Tumour	1491.75	30.4837	10.4534	64.7613	215.195	17.3586	28.064
0	0	0.0343578	0	0	0.0659823	0	0.00213351	0	0	0	0.050936	0.0460707	0.00818192	0	0	0	0	0.00376751	0.0239931	0	0	0	0	0.0258711	769	4238.87	108.528	769	53	10.7624	32.038	1	BRAC3326.4e_ROI1_Vehicle.csv	Vehicle	7	BRAC3326.4e_ROI1_Vehicle.	1	01_Vehicle	01_BRAC3326.4e_ROI1_Vehicle.	7	Unclassified	Unclassified	1952.03	96.5417	64.9752	75.6127	68.6656	61.5536	169.641
0	0.160851	0.324388	0.00768018	0.288426	0.0675109	0	0.0145396	0	0	0.173168	1.48695	1.54726	0	0	0	0	0	0.137231	0.270651	0	0	0.206111	0	0.0384223	770	1472.02	107.122	770	148	16.758	49.694	1	BRAC3326.4e_ROI1_Vehicle.csv	Vehicle	6	BRAC3326.4e_ROI1_Vehicle.	1	01_Vehicle	01_BRAC3326.4e_ROI1_Vehicle.	6	Unclassified	Unclassified	1440.71	23.9251	11.4634	76.1384	129.918	38.1519	150.875
0	0.196796	0.320707	0.0160094	0.455752	0.24318	0	0.169228	0	0	0.0776028	0.994842	0.964077	0.0152691	0	0	0	0	0.39878	0.338822	0	0	0.425288	0	0.167289	771	1590.18	109.225	771	71	10.2616	30.624	1	BRAC3326.4e_ROI1_Vehicle.csv	Vehicle	18	BRAC3326.4e_ROI1_Vehicle.	1	01_Vehicle	01_BRAC3326.4e_ROI1_Vehicle.	18	Tumour_metacluster	Tumour	1358.27	25.3638	47.773	45.4802	77.4262	28.5621	229.887
0	0.07543	0.205784	0	0.405258	0.147562	0.0692024	0.0655373	0	0	0.0605472	0.937293	0.907126	0.00238265	0	0	0	0	0.46866	0.106839	0	0	0.260876	0	0.278689	772	2186.23	109.275	772	91	13.8618	39.796	1	BRAC3326.4e_ROI1_Vehicle.csv	Vehicle	22	BRAC3326.4e_ROI1_Vehicle.	1	01_Vehicle	01_BRAC3326.4e_ROI1_Vehicle.	22	Unclassified	Unclassified	1062.12	20.6495	8.0551	69.7349	144.243	46.9385	52.9818
0	0.124452	0.180642	0.817077	0.208336	0.49528	0.915222	0.00770971	0	0	0	1.1243	1.09448	0.00246388	0	0	0	0	0.122741	0.254985	0	0	0.131503	0	0.0521068	773	2210.2	108.864	773	88	11.7288	37.866	1	BRAC3326.4e_ROI1_Vehicle.csv	Vehicle	15	BRAC3326.4e_ROI1_Vehicle.	1	01_Vehicle	01_BRAC3326.4e_ROI1_Vehicle.	15A	15A_CD4_Tcells	CD4 T cells	1055.92	14.5977	0	62.0723	155.008	69.5984	32.0368
0	0.146482	0.242417	0.0695084	0.379714	0.182265	0	0.0612833	0	0	0.0792776	1.25585	1.26183	0.00935918	0	0	0	0	0.148025	0.171099	0	0.109907	0.329556	0	0.0815852	774	2280.6	110.223	774	139	18.6247	56.35	1	BRAC3326.4e_ROI1_Vehicle.csv	Vehicle	6	BRAC3326.4e_ROI1_Vehicle.	1	01_Vehicle	01_BRAC3326.4e_ROI1_Vehicle.	6	Unclassified	Unclassified	1038.19	25.6619	17.2931	28.5851	198.601	139.048	40.3312
0	0	0.0689977	0	0.00782584	0.0220403	0	0	0	0	0	0.0186312	0.0299035	0.00318854	0	0	0	0	0	0	0	0	0	0	0.00288061	775	2469.74	108.603	775	68	11.7538	36.21	1	BRAC3326.4e_ROI1_Vehicle.csv	Vehicle	7	BRAC3326.4e_ROI1_Vehicle.	1	01_Vehicle	01_BRAC3326.4e_ROI1_Vehicle.	7	Unclassified	Unclassified	1018.79	103.038	176.347	127.697	362.426	275.146	149.496
0	0	0.0997255	0	0	0	0	0.00595136	0	0	0	0.0257061	0.0296025	0.00570582	0	0	0	0	0	0	0	0	0	0	0.0103095	776	2478.97	111.053	776	38	8.29646	29.796	1	BRAC3326.4e_ROI1_Vehicle.csv	Vehicle	7	BRAC3326.4e_ROI1_Vehicle.	1	01_Vehicle	01_BRAC3326.4e_ROI1_Vehicle.	7	Unclassified	Unclassified	1016.2	112.572	185.717	136.394	370.133	266.259	159.043
0	0	0.071567	0	0	0	0	0	0	0	0	0.0502846	0.0218594	0	0	0	0	0	0	0	0	0	0	0	0.0244852	777	2590.65	110.25	777	40	9.27051	27.796	1	BRAC3326.4e_ROI1_Vehicle.csv	Vehicle	7	BRAC3326.4e_ROI1_Vehicle.	1	01_Vehicle	01_BRAC3326.4e_ROI1_Vehicle.	7	Unclassified	Unclassified	1021.68	61.0722	202.958	186.029	472.585	155.889	267.541
0	0.0313175	0.0884382	0	0.0154809	0.0181666	0	0	0	0	0	0.095638	0.078424	0	0	0	0	0	0.00446485	0	0	0	0	0	0.0221243	778	2667.89	108.855	778	55	9.86927	29.382	1	BRAC3326.4e_ROI1_Vehicle.csv	Vehicle	26	BRAC3326.4e_ROI1_Vehicle.	1	01_Vehicle	01_BRAC3326.4e_ROI1_Vehicle.	26	Unclassified	Unclassified	1028.53	17.4354	128.677	114.648	524.297	81.3386	343.666
0	0.153791	0.106633	0	0.17704	0.0802897	0	0.0202533	0	0	0	2.21354	2.13945	0	0	0	0	0	0.145706	0.154642	0	0.151304	0.312526	0	0.0632268	779	2998.64	109.679	779	56	9.66918	29.968	1	BRAC3326.4e_ROI1_Vehicle.csv	Vehicle	6	BRAC3326.4e_ROI1_Vehicle.	1	01_Vehicle	01_BRAC3326.4e_ROI1_Vehicle.	6	Unclassified	Unclassified	1112.07	58.971	47.1014	71.6294	398.419	74.0905	179.149
0	0.169514	0.130813	0.0236806	0.16304	0.0936714	0	0.0349971	0	0	0	0.67743	0.691529	0.00225855	0	0	0	0	0.281934	0.117036	0	0	0.118279	0	0.0102022	780	3591.41	107.573	780	96	13.5136	46.108	1	BRAC3326.4e_ROI1_Vehicle.csv	Vehicle	22	BRAC3326.4e_ROI1_Vehicle.	1	01_Vehicle	01_BRAC3326.4e_ROI1_Vehicle.	22	Unclassified	Unclassified	1449.65	25.6987	36.6334	86.5618	163.512	24.6295	72.0361
0	0.275188	0.253816	0.0851408	0.545853	0.115567	0	0.164788	0	0	0.0388014	0.532921	0.51419	0.00305382	0	0	0	0	0.463883	0.382918	0	0.159118	0.455274	0	0.0298462	781	3665.06	109.789	781	71	14.7824	40.038	1	BRAC3326.4e_ROI1_Vehicle.csv	Vehicle	22	BRAC3326.4e_ROI1_Vehicle.	1	01_Vehicle	01_BRAC3326.4e_ROI1_Vehicle.	22	Unclassified	Unclassified	1500.98	18.1569	12.9594	58.2359	206.31	19.2093	29.5433
0	0.357939	0.486653	0.0499634	0.555885	0.156545	0	0.232289	0	0	0.225676	0.655775	0.631723	0.00238265	0.107014	0	0	0	0.369659	0.619543	0	0.0310367	0.915959	0	0.170736	782	3841.23	110.22	782	91	14.6324	40.21	1	BRAC3326.4e_ROI1_Vehicle.csv	Vehicle	20	BRAC3326.4e_ROI1_Vehicle.	1	01_Vehicle	01_BRAC3326.4e_ROI1_Vehicle.	20B	20B_Dendritic_cells	Dendritic cells other	1633.77	28.0331	50.4316	84.9976	81.214	0	127.16
0	0.21908	0.144257	0.0494203	0.234913	0.752991	0	0.0484557	0	0	0.119778	1.37019	1.46879	0	0	0	0	0	0.472436	0.0866068	0.75219	0.0306993	0.103141	0	0.0354535	783	3956.79	110.109	783	92	11.8841	37.28	1	BRAC3326.4e_ROI1_Vehicle.csv	Vehicle	14	BRAC3326.4e_ROI1_Vehicle.	1	01_Vehicle	01_BRAC3326.4e_ROI1_Vehicle.	14B	14B_NKcells	NK cells	1725.34	25.696	30.2628	132.916	110.989	43.3916	165.735
0	0.10625	1.39318	0.0287764	0.501293	0.332383	0	0.270501	0	0	0.209233	1.23206	1.25418	0.123589	0.0616348	0	0	0	0.139315	0.21384	0	0.214507	0.482775	0	0.0471107	784	1488.59	109.911	784	79	10.921	36.694	1	BRAC3326.4e_ROI1_Vehicle.csv	Vehicle	10	BRAC3326.4e_ROI1_Vehicle.	1	01_Vehicle	01_BRAC3326.4e_ROI1_Vehicle.	10	10_Type1_macrophages	Macrophages type 1	1427.07	14.5869	25.8167	60.4973	118.519	44.636	156.976
0	0.173853	0.168972	0	0.469387	0.0999161	0	0.0283118	0	0	0	0.390289	0.424907	0	0	0	0	0	0.099653	0.0661973	0	0	0.327365	0	0.123539	785	2268.55	110.2	785	40	9.40527	26.624	1	BRAC3326.4e_ROI1_Vehicle.csv	Vehicle	17	BRAC3326.4e_ROI1_Vehicle.	1	01_Vehicle	01_BRAC3326.4e_ROI1_Vehicle.	17	Tumour_metacluster	Tumour	1040.71	28.3672	15.7747	37.9912	189.851	127.112	28.7054
0	0.241701	0.164051	0.0186339	0.233615	0.060183	0	0.00834166	0	0	0.0451623	1.35058	1.31618	0.00533166	0	0	0	0.0698804	0.124654	0.31771	0	0.185203	0.195995	0	0.0353958	786	2303.72	111.016	786	122	15.7156	45.694	1	BRAC3326.4e_ROI1_Vehicle.csv	Vehicle	19	BRAC3326.4e_ROI1_Vehicle.	1	01_Vehicle	01_BRAC3326.4e_ROI1_Vehicle.	19	Unclassified	Unclassified	1033.01	18.2328	15.7677	14.8152	215.811	162.077	53.1488
0	0	0.0893644	0	0.00373443	0.0701166	0	0	0	0	0	0.0213958	0.0207196	0	0	0	0	0	0	0	0	0.0495498	0	0	0.00343651	787	2515.19	111.105	787	57	10.7056	30.624	1	BRAC3326.4e_ROI1_Vehicle.csv	Vehicle	7	BRAC3326.4e_ROI1_Vehicle.	1	01_Vehicle	01_BRAC3326.4e_ROI1_Vehicle.	7	Unclassified	Unclassified	1016.42	119.138	221.874	166.3	404.146	230.37	193.913
0.0144262	0.266052	0.299201	0.0264341	0.648489	0.151036	0	0.206867	0	0	0.243165	0.969896	0.960093	0	0	0	0	0	0.400149	0.51818	0	0.131365	0.78261	0	1.00822	788	3858.42	108.163	788	86	11.7932	40.866	1	BRAC3326.4e_ROI1_Vehicle.csv	Vehicle	23	BRAC3326.4e_ROI1_Vehicle.	1	01_Vehicle	01_BRAC3326.4e_ROI1_Vehicle.	23	23_Fibroblasts_CAFs	Fibroblasts	1648.47	39.3691	33.5337	93.8805	73.8738	17.3105	136.849
0.0886182	0.405458	0.257794	0.0811905	0.369791	0.0642318	0.0374934	0.103653	0	0	0	1.62875	1.5667	0	0.208678	0	0	0	0.389186	0.0930154	0	0	0.170387	0	0.0658025	789	3944.6	109.771	789	70	11.052	37.038	1	BRAC3326.4e_ROI1_Vehicle.csv	Vehicle	22	BRAC3326.4e_ROI1_Vehicle.	1	01_Vehicle	01_BRAC3326.4e_ROI1_Vehicle.	22	Unclassified	Unclassified	1715.75	15.571	18.1931	141.411	101.994	36.2586	176.085
0	0.194221	0.272818	0.0155708	0.345803	0.170467	0	0.0223664	0	0	0.323635	0.937397	1.00112	0.0059403	0	0.0519499	0	0	0.15678	0.270555	0	0	0.458951	0	0.0214664	790	1526.26	108.822	790	73	13.775	36.866	1	BRAC3326.4e_ROI1_Vehicle.csv	Vehicle	6	BRAC3326.4e_ROI1_Vehicle.	1	01_Vehicle	01_BRAC3326.4e_ROI1_Vehicle.	6	Unclassified	Unclassified	1401.7	14.8813	31.2064	25.251	92.3348	63.6066	181.413
0	0.131277	0.14974	0.0483688	0.269441	0.127553	0	0.0418475	0	0	0	1.17818	1.17803	0	0	0	0	0	0.215564	0.337686	0	0.0600923	0.246462	0	0.0250061	791	1567.72	112.043	791	47	9.54156	30.382	1	BRAC3326.4e_ROI1_Vehicle.csv	Vehicle	6	BRAC3326.4e_ROI1_Vehicle.	1	01_Vehicle	01_BRAC3326.4e_ROI1_Vehicle.	6	Unclassified	Unclassified	1371.15	22.8399	30.7692	26.9988	80.0852	29.3811	210.102
0	0.274092	0.22592	0.0160671	0.481321	0.424394	0	0.020507	0	0	0.0335963	1.65505	1.62346	0.0066104	0	0	0	0	0.154682	0.14698	0	0.093414	0.118023	0	0.10536	792	2075.62	112.024	792	164	15.7827	55.28	1	BRAC3326.4e_ROI1_Vehicle.csv	Vehicle	24	BRAC3326.4e_ROI1_Vehicle.	1	01_Vehicle	01_BRAC3326.4e_ROI1_Vehicle.	24	Leukocytes_unclassified	Leukocytes unclassified	1096.27	38.2378	71.2668	100.206	140.853	48.1239	103.786
0.303657	0.337936	0.117214	0.040355	0.414017	0.244819	0	0.0158047	0	0	0	1.24428	1.29495	0.00314909	0	0	0	0	0.101876	0.163395	0	0.274736	0.101053	0	2.1548	793	2141.86	107.349	793	169	16.7769	57.35	1	BRAC3326.4e_ROI1_Vehicle.csv	Vehicle	9	BRAC3326.4e_ROI1_Vehicle.	1	01_Vehicle	01_BRAC3326.4e_ROI1_Vehicle.	9	09_Fibroblasts	Fibroblasts	1077.45	30.9879	24.3403	96.3005	136.388	14.9723	73.2232
0	0	0.101997	0	0.00920816	0.0289612	0	0	0	0	0	0.0242385	0.0277019	0	0	0	0	0	0.00237263	0	0	0	0	0	0.00567772	794	2841.94	111.203	794	69	12.1755	36.452	1	BRAC3326.4e_ROI1_Vehicle.csv	Vehicle	7	BRAC3326.4e_ROI1_Vehicle.	1	01_Vehicle	01_BRAC3326.4e_ROI1_Vehicle.	7	Unclassified	Unclassified	1059.27	58.0642	72.8408	95.7039	545.618	99.0502	268.635
0	0	0.0706131	0	0	0.0651627	0	0	0	0	0	0.0224903	0.0326234	0	0	0	0	0	0	0	0	0	0	0	0	795	2848.43	111.413	795	46	9.36809	32.452	1	BRAC3326.4e_ROI1_Vehicle.csv	Vehicle	7	BRAC3326.4e_ROI1_Vehicle.	1	01_Vehicle	01_BRAC3326.4e_ROI1_Vehicle.	7	Unclassified	Unclassified	1060.83	64.5445	77.9133	100.984	539.334	105.179	263.508
0	0.423745	0.290483	0	0.136237	0.113019	0	0.0194958	0	0	0	1.75273	1.82827	0	0	0	0	0	0.0423391	0.0366337	0	0	0.104201	0	0.0270181	796	2960.79	109.793	796	29	8.26645	25.312	1	BRAC3326.4e_ROI1_Vehicle.csv	Vehicle	19	BRAC3326.4e_ROI1_Vehicle.	1	01_Vehicle	01_BRAC3326.4e_ROI1_Vehicle.	19	Unclassified	Unclassified	1097.9	33.5178	51.3647	106.843	433.455	90.5866	193.29
0	0	0.126981	0	0	0.0320244	0	0	0	0	0	0.0225423	0.0276234	0.00416963	0	0	0	0	0.00157415	0.0204303	0	0	0	0	0.00376695	797	3400.73	110.038	797	52	10.6504	31.866	1	BRAC3326.4e_ROI1_Vehicle.csv	Vehicle	7	BRAC3326.4e_ROI1_Vehicle.	1	01_Vehicle	01_BRAC3326.4e_ROI1_Vehicle.	7	Unclassified	Unclassified	1320.21	76.0543	86.1376	138.848	103.768	87.4811	194.389
0	0.122927	0.100127	0	0.453529	0.0861346	0	0.25445	0	0	0	0.777246	0.856258	0.0024922	0	0	0	0	0.226422	0.0345985	0	0.0324637	0.260766	0	0.00450302	798	3707.25	111.103	798	87	13.4445	41.694	1	BRAC3326.4e_ROI1_Vehicle.csv	Vehicle	17	BRAC3326.4e_ROI1_Vehicle.	1	01_Vehicle	01_BRAC3326.4e_ROI1_Vehicle.	17	Tumour_metacluster	Tumour	1531.17	32.7321	46.402	62.226	169.027	42.5282	57.4045
0	0.0454487	0.106633	0.0608929	0.670783	0.271823	0	0.159793	0	0	0.0491946	0.76714	0.947435	0.0127887	0	0	0	0.304479	0.200963	0.0778961	0	0.100869	0.207669	0	0.0419746	799	3716.66	110.804	799	56	9.26027	31.796	1	BRAC3326.4e_ROI1_Vehicle.csv	Vehicle	2	BRAC3326.4e_ROI1_Vehicle.	1	01_Vehicle	01_BRAC3326.4e_ROI1_Vehicle.	2	Tumour_metacluster	Tumour	1538.38	41.6824	55.3622	67.3111	160.742	50.9338	65.4648
0	0.610417	0.310696	0.138618	0.623839	0.121849	0	0.181816	0	0	0.0671926	0.827816	0.786176	0.0105766	0.23752	0	0	0	0.493221	0.43716	0	0.138816	0.654675	0	0.150205	800	3864.93	110.512	800	41	9.73694	29.554	1	BRAC3326.4e_ROI1_Vehicle.csv	Vehicle	22	BRAC3326.4e_ROI1_Vehicle.	1	01_Vehicle	01_BRAC3326.4e_ROI1_Vehicle.	22	Unclassified	Unclassified	1652.1	36.6882	26.7816	95.1911	75.0945	23.6979	138.268
0	0.137698	0.0905649	0	0.339441	0.0949805	0	0.0133776	0	0	0.0754767	0.938857	1.00845	0	0	0	0	0	0.0494905	0.0797113	0.170479	0.0386896	0.103487	0	2.08521	801	2128.68	112.973	801	73	10.891	33.624	1	BRAC3326.4e_ROI1_Vehicle.csv	Vehicle	9	BRAC3326.4e_ROI1_Vehicle.	1	01_Vehicle	01_BRAC3326.4e_ROI1_Vehicle.	9	09_Fibroblasts	Fibroblasts	1076.47	40.893	30.3228	88.7245	130.581	20.9624	75.1584
0	0.288085	0.272613	0	0.349981	0.0587742	0.0866795	0.0733179	0	0	0	0.538389	0.445274	0.00637709	0	0	0	0	0.230283	0.159309	0	0.0830688	0.187181	0	0.246685	802	2197.79	112.353	802	34	8.07671	22.14	1	BRAC3326.4e_ROI1_Vehicle.csv	Vehicle	8	BRAC3326.4e_ROI1_Vehicle.	1	01_Vehicle	01_BRAC3326.4e_ROI1_Vehicle.	8	Unclassified	Unclassified	1055.92	18.1177	12.8916	61.9925	146.104	58.8227	44.9239
0	0.160716	0.180652	0.0340319	0.280061	0.0688045	0	0.0207644	0	0	0	1.3385	1.33396	0	0.0839356	0	0	0	0.459742	0.228003	0	0	0.171078	0	0.0758147	803	2351.89	111.275	803	167	20.7479	59.592	1	BRAC3326.4e_ROI1_Vehicle.csv	Vehicle	22	BRAC3326.4e_ROI1_Vehicle.	1	01_Vehicle	01_BRAC3326.4e_ROI1_Vehicle.	22	Unclassified	Unclassified	1025.19	18.7661	59.5346	22.1799	255.419	209.992	53.8785
0	0.0269326	0.135537	0	0.00844693	0.055509	0	0	0	0	0	0.0169148	0.0249564	0	0	0	0	0	0	0	0	0	0	0	0	804	2525.02	113.095	804	63	14.0807	43.28	1	BRAC3326.4e_ROI1_Vehicle.csv	Vehicle	7	BRAC3326.4e_ROI1_Vehicle.	1	01_Vehicle	01_BRAC3326.4e_ROI1_Vehicle.	7	Unclassified	Unclassified	1014.73	113.181	231.796	175.792	412.806	220.96	203.924
0	0.129512	0.122574	0	0.0710759	0.0659823	0	0.00853402	0	0	0	1.43593	1.49693	0	0	0	0	0	0.0300933	0.0100224	0	0.0532894	0.0427618	0	0.00369587	805	2956.25	112.679	805	53	9.08373	27.21	1	BRAC3326.4e_ROI1_Vehicle.csv	Vehicle	26	BRAC3326.4e_ROI1_Vehicle.	1	01_Vehicle	01_BRAC3326.4e_ROI1_Vehicle.	26	Unclassified	Unclassified	1093.58	29.3618	51.2923	110.408	436.681	91.1866	192.898
0	0.387853	0.212391	0.0303111	0.500012	0.0941634	0	0.25546	0	0	0	0.871077	1.02265	0	0	0	0	0	0.415364	0.416044	0.0829664	0.0753157	0.479067	0	0.207713	806	3830.33	109.827	806	75	12.6884	37.452	1	BRAC3326.4e_ROI1_Vehicle.csv	Vehicle	22	BRAC3326.4e_ROI1_Vehicle.	1	01_Vehicle	01_BRAC3326.4e_ROI1_Vehicle.	22	Unclassified	Unclassified	1625.55	26.4327	55.3632	82.4536	85.1742	10.9045	123.495
0	0.369071	0.210718	0.309348	0.443415	0.283451	0.207937	0.122693	0	0	0.146093	1.35431	1.34535	0	0.0832763	0	0	0	0.501826	0.425097	0.04714	0.264539	0.274192	0	0.310303	807	3891.58	113.174	807	132	17.3399	48.694	1	BRAC3326.4e_ROI1_Vehicle.csv	Vehicle	15	BRAC3326.4e_ROI1_Vehicle.	1	01_Vehicle	01_BRAC3326.4e_ROI1_Vehicle.	15A	15A_CD4_Tcells	CD4 T cells	1671.46	18.1775	0	104.389	79.1203	42.485	152.454
0.143153	0.162984	0.151747	0.0145726	0.169405	0.0384293	0	0	0	0	0.0503031	1.46394	1.49366	0	0	0	0	0	0.00427723	0.102667	0	0.0965586	0.199871	0	0.055553	808	2748.1	113.987	808	78	12.8083	35.452	1	BRAC3326.4e_ROI1_Vehicle.csv	Vehicle	31	BRAC3326.4e_ROI1_Vehicle.	1	01_Vehicle	01_BRAC3326.4e_ROI1_Vehicle.	31	31_Bcells	B cells	1035.21	0	65.1573	65.3391	579.767	36.2409	345.027
0	0.28478	0.0434649	0.0117182	0.137453	0.0672662	0	0.00936116	0	0	0.0426015	1.60579	1.68774	0	0	0	0	0	0.122975	0.161381	0	0.0582338	0.240727	0	0.0208365	809	2966.93	113.351	809	97	11.5811	39.038	1	BRAC3326.4e_ROI1_Vehicle.csv	Vehicle	19	BRAC3326.4e_ROI1_Vehicle.	1	01_Vehicle	01_BRAC3326.4e_ROI1_Vehicle.	19	Unclassified	Unclassified	1096.78	33.1585	45.4524	99.9424	426.452	84.0933	187.346
0	0.268407	0.121866	0	0.525169	0.0237896	0	0.242142	0	0	0.250445	0.49342	0.509172	0.0051624	0	0	0	0	0.561207	0.712275	0	0.0672462	0.437414	0	0.168534	810	3806.6	113.524	810	42	8.58981	25.14	1	BRAC3326.4e_ROI1_Vehicle.csv	Vehicle	22	BRAC3326.4e_ROI1_Vehicle.	1	01_Vehicle	01_BRAC3326.4e_ROI1_Vehicle.	22	Unclassified	Unclassified	1604.84	33.2313	69.7179	77.2793	97.9005	34.7928	114.127
0.0344626	0.141396	0.403861	0.5724	0.623963	0.457318	0.205475	0.455801	0	0.0495068	0.230734	1.54749	1.52889	0.0120456	0.0676271	0	0	0	0.460507	0.48804	0	0.194946	0.604748	0	0.82895	811	3902.07	112.333	811	72	11.0821	36.14	1	BRAC3326.4e_ROI1_Vehicle.csv	Vehicle	23	BRAC3326.4e_ROI1_Vehicle.	1	01_Vehicle	01_BRAC3326.4e_ROI1_Vehicle.	23	23_Fibroblasts_CAFs	Fibroblasts	1680.28	10.7289	10.5273	110.816	81.2781	37.8468	160.271
0.0636233	0.0652597	0.541577	0	0.331285	0.051239	0	0.0957674	0	0	0.141277	0.798581	0.768409	0.0166785	0	0	0	0	0.201364	0.367952	0	0	0.367163	0	0.0706969	812	1496.46	112.333	812	39	7.78245	25.14	1	BRAC3326.4e_ROI1_Vehicle.csv	Vehicle	11	BRAC3326.4e_ROI1_Vehicle.	1	01_Vehicle	01_BRAC3326.4e_ROI1_Vehicle.	11	11_Type1_macrophages	Macrophages type 1	1419.83	12.2538	33.9103	53.6756	114.342	50.3868	159.524
0	0.120508	0.0877377	0.142083	0.291275	0.0263577	0	0.00813803	0	0	0.0491946	1.16015	1.08667	0.00774361	0	0	0	0	0.0573167	0.151624	0	0.100869	0.0134903	0	0.105254	813	2066.25	113.232	813	56	9.75363	29.14	1	BRAC3326.4e_ROI1_Vehicle.csv	Vehicle	1	BRAC3326.4e_ROI1_Vehicle.	1	01_Vehicle	01_BRAC3326.4e_ROI1_Vehicle.	1	Tumour_metacluster	Tumour	1098.73	39.6981	74.2558	103.753	143.147	57.2165	109.82
0.087821	0.221735	0.126883	0	0.384705	0.163688	0	0.0212017	0	0	0.172181	1.36951	1.35479	0	0	0	0	0	0.0755188	0.197309	0	0	0.19423	0	1.40344	814	2136.59	116	814	64	11.3844	34.624	1	BRAC3326.4e_ROI1_Vehicle.csv	Vehicle	23	BRAC3326.4e_ROI1_Vehicle.	1	01_Vehicle	01_BRAC3326.4e_ROI1_Vehicle.	23	23_Fibroblasts_CAFs	Fibroblasts	1070.99	32.4754	21.9729	86.7762	127.512	22.5574	70.4232
0	0.0466996	0.0848849	0.0208563	0.34443	0.117847	0.0412963	0.18508	0	0	0	1.46971	1.51131	0	0	0	0	0	0.342112	0.0637219	0	0.103645	0.0912557	0	0.0426669	815	4040.64	113.422	815	109	13.4305	40.694	1	BRAC3326.4e_ROI1_Vehicle.csv	Vehicle	17	BRAC3326.4e_ROI1_Vehicle.	1	01_Vehicle	01_BRAC3326.4e_ROI1_Vehicle.	17	Tumour_metacluster	Tumour	1791.57	54.9647	70.8566	65.1757	115.321	16.8887	104.967
0	0.130519	0.0484941	0.0249817	0.402281	0.0933282	0	0.0940039	0	0	0	1.58202	1.59841	0.0047653	0.0535072	0	0	0	0.444345	0.247906	0	0.0310367	0.165909	0	0.110725	816	4051.59	114.077	816	91	11.4892	35.624	1	BRAC3326.4e_ROI1_Vehicle.csv	Vehicle	22	BRAC3326.4e_ROI1_Vehicle.	1	01_Vehicle	01_BRAC3326.4e_ROI1_Vehicle.	22	Unclassified	Unclassified	1800.2	44.7672	68.127	55.2933	104.608	23.0759	99.3439
0	0.275766	0.349703	0.0563734	0.316259	0.133899	0	0.0319775	0	0	0.0684447	1.54021	1.56029	0.0129366	0.0302432	0	0	0	0.221348	0.320782	0	0.0821307	0.172548	0	0.0596898	817	1453.72	115.938	817	161	17.6097	50.28	1	BRAC3326.4e_ROI1_Vehicle.csv	Vehicle	6	BRAC3326.4e_ROI1_Vehicle.	1	01_Vehicle	01_BRAC3326.4e_ROI1_Vehicle.	6	Unclassified	Unclassified	1447.52	18.3434	22.3144	76.9071	141.352	49.9466	135.061
0	0.233212	0.146083	0.0811905	0.35408	0.142737	0	0.0956168	0	0	0.0655928	0.444155	0.441468	0	0.347797	0	0	0	0.658654	0.257354	0	0	0.333034	0	0.0597113	818	1559.43	113.452	818	42	8.94388	25.382	1	BRAC3326.4e_ROI1_Vehicle.csv	Vehicle	22	BRAC3326.4e_ROI1_Vehicle.	1	01_Vehicle	01_BRAC3326.4e_ROI1_Vehicle.	22	Unclassified	Unclassified	1375.71	15.0581	26.3375	22.5198	82.9878	33.5022	202.714
0	0.0605983	0.0725338	0.0162381	0.296326	0.00713687	0	0.0160313	0	0	0.0787114	0.958077	0.857308	0.00619489	0	0	0	0	0.063004	0.11992	0	0	0.140136	0	0.591248	819	2039.93	114.957	819	70	12.3773	32.796	1	BRAC3326.4e_ROI1_Vehicle.csv	Vehicle	23	BRAC3326.4e_ROI1_Vehicle.	1	01_Vehicle	01_BRAC3326.4e_ROI1_Vehicle.	23	23_Fibroblasts_CAFs	Fibroblasts	1107.55	31.7299	88.876	118.485	153.973	39.9025	129.884
0	0.277215	0.200593	0.118642	0.35385	0.117866	0.0076802	0.0580789	0	0	0.191257	1.35907	1.35651	0.00378924	0	0	0	0	0.245147	0.221179	0	0.0149436	0.185867	0	0.250042	820	2089.83	115.958	820	189	17.5473	58.108	1	BRAC3326.4e_ROI1_Vehicle.csv	Vehicle	22	BRAC3326.4e_ROI1_Vehicle.	1	01_Vehicle	01_BRAC3326.4e_ROI1_Vehicle.	22	Unclassified	Unclassified	1087.33	45.6212	63.3316	90.9159	132.939	38.012	91.231
0	0	0.109511	0	0	0.0438229	0	0	0	0	0	0.0272381	0.019364	0	0	0	0	0	0	0	0	0	0	0	0	821	2435.72	116.737	821	57	11.1536	36.28	1	BRAC3326.4e_ROI1_Vehicle.csv	Vehicle	7	BRAC3326.4e_ROI1_Vehicle.	1	01_Vehicle	01_BRAC3326.4e_ROI1_Vehicle.	7	Unclassified	Unclassified	1011.89	72.5293	143.181	100.201	327.865	293.976	120.891
0	0.160482	0.0439954	0	0.154093	0.0682775	0	0.0219091	0	0	0	1.37031	1.35764	0	0	0	0	0	0.112523	0.0973926	0	0.412801	0.155277	0	0.139671	822	2987.27	115.545	822	99	12.9998	38.452	1	BRAC3326.4e_ROI1_Vehicle.csv	Vehicle	8	BRAC3326.4e_ROI1_Vehicle.	1	01_Vehicle	01_BRAC3326.4e_ROI1_Vehicle.	8	Unclassified	Unclassified	1102.29	46.2351	39.3791	79.8832	406.701	72.2139	177.221
0	0.145017	0.203215	0.00800469	0.259832	0.0937113	0	0.0322022	0	0	0	1.22234	1.13233	0	0	0	0	0	0.159964	0.165614	0	0.101859	0.223365	0	0.02947	823	3022.39	112.937	823	142	18.6387	56.452	1	BRAC3326.4e_ROI1_Vehicle.csv	Vehicle	6	BRAC3326.4e_ROI1_Vehicle.	1	01_Vehicle	01_BRAC3326.4e_ROI1_Vehicle.	6	Unclassified	Unclassified	1118.47	78.3616	53.3612	49.488	375.344	65.5027	170.645
0	0.274264	0.175014	0.021859	0.383395	0.0576439	0	0.0547258	0	0	0.132447	0.874025	0.869591	0.00208482	0	0	0	0	0.525646	0.301347	0	0	0.399521	0	0.0859264	824	3636.88	115.135	824	104	14.8002	39.694	1	BRAC3326.4e_ROI1_Vehicle.csv	Vehicle	22	BRAC3326.4e_ROI1_Vehicle.	1	01_Vehicle	01_BRAC3326.4e_ROI1_Vehicle.	22	Unclassified	Unclassified	1476.83	40.9382	16.6413	65.9885	199.663	15.0012	40.3213
0	0.352906	0.228179	0.0220758	0.448155	0.127372	0	0.0979835	0	0	0.127499	0.817444	0.865533	0.00447977	0	0	0	0	0.404204	0.400806	0	0.18012	0.384389	0	0.491322	825	3882.48	113.1	825	110	16.8992	46.694	1	BRAC3326.4e_ROI1_Vehicle.csv	Vehicle	29	BRAC3326.4e_ROI1_Vehicle.	1	01_Vehicle	01_BRAC3326.4e_ROI1_Vehicle.	29	Tumour_metacluster	Tumour	1664.32	26.0489	9.09424	100.106	77.5556	41.3515	146.574
0.0413552	0.287848	0.217203	0.723448	0.374101	0.383516	0.376525	0.129318	0	0	0.018366	1.51351	1.49425	0.0173457	0	0	0.02463	0	0.323106	0.340497	0	0.100706	0.334233	0	0.230863	826	3920.39	114.9	826	150	14.6556	49.452	1	BRAC3326.4e_ROI1_Vehicle.csv	Vehicle	15	BRAC3326.4e_ROI1_Vehicle.	1	01_Vehicle	01_BRAC3326.4e_ROI1_Vehicle.	15A	15A_CD4_Tcells	CD4 T cells	1693.3	18.8292	0	120.414	91.4431	27.0181	171.959
0.0947874	0.357088	0.145714	0.177409	0.481942	0.169245	0.0891621	0.173404	0	0	0.0212733	1.02528	1.01137	0.000837147	0	0	0	0	0.290838	0.246856	0	0.093682	0.211116	0	0.808162	827	3936.22	113.131	827	259	23.4739	75.49	1	BRAC3326.4e_ROI1_Vehicle.csv	Vehicle	23	BRAC3326.4e_ROI1_Vehicle.	1	01_Vehicle	01_BRAC3326.4e_ROI1_Vehicle.	23	23_Fibroblasts_CAFs	Fibroblasts	1707.02	14.8392	11.8636	132.924	98.9937	29.7015	181.499
0	0.275417	0.334556	0.0745355	0.365954	0.879416	0	0.0112065	0	0	0.819079	0.539951	0.556188	0.00710889	0	0.480401	0	0	0.155213	0.281559	0.287477	0	0.181265	0	0.133166	828	1534.38	114.525	828	61	9.59995	29.624	1	BRAC3326.4e_ROI1_Vehicle.csv	Vehicle	14	BRAC3326.4e_ROI1_Vehicle.	1	01_Vehicle	01_BRAC3326.4e_ROI1_Vehicle.	14B	14B_NKcells	NK cells	1391.98	12.1935	28.7094	23.6571	92.9755	53.8265	183.123
0	0.216807	0.0889518	0	0.207452	0.0277545	0.0947341	0.0402809	0	0	0.12244	0.891581	0.878805	0.00481824	0	0	0	0	0.131162	0.0590209	0	0	0.0428602	0	2.53168	829	2159.07	116.1	829	90	17.8638	43.108	1	BRAC3326.4e_ROI1_Vehicle.csv	Vehicle	9	BRAC3326.4e_ROI1_Vehicle.	1	01_Vehicle	01_BRAC3326.4e_ROI1_Vehicle.	9	09_Fibroblasts	Fibroblasts	1063.7	11.8839	12.2528	81.6672	129.943	29.5745	69.167
0.0962106	0.191995	0.312964	0.0856414	0.274347	0.105008	0	0.0313217	0	0	0.181763	1.49068	1.67459	0	0	0	0	0	0.0952051	0.265887	0	0.0513516	0.285014	0	0.0106844	830	2252.69	114.864	830	110	15.6388	46.108	1	BRAC3326.4e_ROI1_Vehicle.csv	Vehicle	6	BRAC3326.4e_ROI1_Vehicle.	1	01_Vehicle	01_BRAC3326.4e_ROI1_Vehicle.	6	Unclassified	Unclassified	1039.65	41.2567	15.672	46.618	175.456	112.335	17.8127
0	0.21926	0.094659	0.0522605	0.204967	0.0459384	0.00556153	0.00909805	0.0194515	0	0.0949965	0.950276	0.944252	0	0	0	0	0	0.0645636	0.19945	0	0	0.205245	0	0.0112575	831	2288.18	117.138	831	87	12.0908	38.108	1	BRAC3326.4e_ROI1_Vehicle.csv	Vehicle	19	BRAC3326.4e_ROI1_Vehicle.	1	01_Vehicle	01_BRAC3326.4e_ROI1_Vehicle.	19	Unclassified	Unclassified	1029.91	30.7389	19.0616	23.3981	199.843	147.61	49.5267
0	0	0.129418	0	0.00236514	0.0888143	0	0	0	0	0	0.0155898	0.0295887	0	0	0	0	0	0	0	0	0	0	0	0	832	2443.38	116.667	832	45	10.8017	34.21	1	BRAC3326.4e_ROI1_Vehicle.csv	Vehicle	7	BRAC3326.4e_ROI1_Vehicle.	1	01_Vehicle	01_BRAC3326.4e_ROI1_Vehicle.	7	Unclassified	Unclassified	1011.58	79.658	150.774	107.656	334.968	301.601	127.778
0	0.170029	0.315428	0.0120282	0.319584	0.181025	0	0.0393236	0	0	0.0145762	2.07545	2.15082	0.0022944	0.0257627	0	0	0	0.136682	0.142442	0	0.0448308	0.366646	0	0.0103641	833	3007.58	116.529	833	189	17.7562	55.28	1	BRAC3326.4e_ROI1_Vehicle.csv	Vehicle	6	BRAC3326.4e_ROI1_Vehicle.	1	01_Vehicle	01_BRAC3326.4e_ROI1_Vehicle.	6	Unclassified	Unclassified	1109.25	63.7691	44.3012	60.6226	387.526	64.6295	170.16
0	0.161802	0.158206	0.0241111	0.0970783	0.106161	0	0.00565379	0	0	0	1.60071	1.54367	0.00271026	0.160461	0	0	0	0.209429	0.138431	0	0.073818	0.192442	0	0.0195881	834	3089.29	115.312	834	80	11.4836	34.452	1	BRAC3326.4e_ROI1_Vehicle.csv	Vehicle	12	BRAC3326.4e_ROI1_Vehicle.	1	01_Vehicle	01_BRAC3326.4e_ROI1_Vehicle.	12	Unclassified	Unclassified	1145.09	73.9556	42.141	37.193	313.088	73.1041	170.68
0	0.152186	0.20177	0	0.514312	0.259404	0	0.231617	0	0	0	1.36621	1.41998	0.00949581	0	0	0	0	0.27182	0.200385	0	0.10464	0.34715	0	0.0314121	835	3723.85	115.022	835	137	18.0588	47.936	1	BRAC3326.4e_ROI1_Vehicle.csv	Vehicle	2	BRAC3326.4e_ROI1_Vehicle.	1	01_Vehicle	01_BRAC3326.4e_ROI1_Vehicle.	2	Tumour_metacluster	Tumour	1540.95	47.648	63.415	68.385	156.918	55.9666	73.7849
0	0.401446	0.393721	0	0.997701	0.446362	0	0.975958	0	0	0.134855	0.776387	0.742811	0.0800064	0	0	0	0	0.334635	0.457887	0	0.0869028	0.615461	0	0.164239	836	3816.63	116.785	836	65	11.1269	31.624	1	BRAC3326.4e_ROI1_Vehicle.csv	Vehicle	11	BRAC3326.4e_ROI1_Vehicle.	1	01_Vehicle	01_BRAC3326.4e_ROI1_Vehicle.	11	11_Type1_macrophages	Macrophages type 1	1610.53	24.1014	67.1664	73.7979	96.3868	25.4609	112.893
0	0.511335	1.52956	0.0192655	0.859131	0.564883	0	1.11424	0	0	0.0933864	1.20782	1.07662	0.0939892	0	0	0	0	0.280777	0.577295	0	0	1.06024	0	0.200962	837	3854.56	115.949	837	59	10.3689	30.382	1	BRAC3326.4e_ROI1_Vehicle.csv	Vehicle	10	BRAC3326.4e_ROI1_Vehicle.	1	01_Vehicle	01_BRAC3326.4e_ROI1_Vehicle.	10	10_Type1_macrophages	Macrophages type 1	1640.6	31.2264	37.1203	85.1981	82.3313	14.5078	128.18
0	0.258668	0.235963	0.11796	0.51084	0.0615921	0	0.221012	0	0	0.0411691	0.990497	1.09936	0.00891045	0	0	0	0	0.433335	0.424135	0	0	0.610576	0	0.119244	838	3866.59	117.534	838	73	11.4999	33.796	1	BRAC3326.4e_ROI1_Vehicle.csv	Vehicle	22	BRAC3326.4e_ROI1_Vehicle.	1	01_Vehicle	01_BRAC3326.4e_ROI1_Vehicle.	22	Unclassified	Unclassified	1649.06	29.8328	25.3643	89.9338	81.8968	26.3921	133.395
0	0.0545808	0.0473223	0	0.00163741	0.053801	0	0	0	0	0.0520156	0.0287129	0.0352128	0	0	0	0	0	0	0	0	0	0	0	0.00904067	839	4254.06	114.862	839	65	13.3532	37.28	1	BRAC3326.4e_ROI1_Vehicle.csv	Vehicle	26	BRAC3326.4e_ROI1_Vehicle.	1	01_Vehicle	01_BRAC3326.4e_ROI1_Vehicle.	26	Unclassified	Unclassified	1953.58	97.4381	65.2231	71.2817	71.7472	57.3616	155.345
0	0.182925	0.0520545	0	0	0.0672512	0	0.00217453	0	0	0	0.0131497	0.0237599	0	0	0	0	0.16395	0	0.0204303	0	0	0	0	0.0075339	840	4468.67	116.404	840	52	12.7593	40.108	1	BRAC3326.4e_ROI1_Vehicle.csv	Vehicle	26	BRAC3326.4e_ROI1_Vehicle.	1	01_Vehicle	01_BRAC3326.4e_ROI1_Vehicle.	26	Unclassified	Unclassified	2062.52	158.925	168.454	241.165	139.267	179.815	174.488
0.236011	0.260306	0.187752	0.0122552	0.255142	0.179197	0	0.0207578	0	0	0.0816816	1.36653	1.36354	0.00175327	0	0	0	0	0.261967	0.196413	0	0.0690917	0.252992	0	0.0697016	841	1615.34	112.482	841	371	32.0421	90.216	1	BRAC3326.4e_ROI1_Vehicle.csv	Vehicle	31	BRAC3326.4e_ROI1_Vehicle.	1	01_Vehicle	01_BRAC3326.4e_ROI1_Vehicle.	31	31_Bcells	B cells	1339.28	0	62.1377	70.1164	87.889	40.3023	245.903
0	0.308401	0.220451	0	0.34172	0.0651321	0	0.0127234	0	0	0.128135	0.879837	0.844087	0	0	0	0	0.0660884	0.0394088	0.166893	0	0	0.0722273	0.0869423	2.03529	842	2114.54	115.915	842	129	15.1163	46.108	1	BRAC3326.4e_ROI1_Vehicle.csv	Vehicle	9	BRAC3326.4e_ROI1_Vehicle.	1	01_Vehicle	01_BRAC3326.4e_ROI1_Vehicle.	9	09_Fibroblasts	Fibroblasts	1078.53	47.4729	42.3174	85.6926	128.933	24.3141	77.5222
0	0.146423	0.0645204	0.0190503	0.162656	0.0362824	0.0165462	0.00821221	0	0.00995668	0.0153905	1.25528	1.25738	0	0	0	0	0	0.0249849	0.00953207	0	0.110449	0.0516044	0	0.138397	843	2224.5	115.168	843	179	16.1666	57.764	1	BRAC3326.4e_ROI1_Vehicle.csv	Vehicle	1	BRAC3326.4e_ROI1_Vehicle.	1	01_Vehicle	01_BRAC3326.4e_ROI1_Vehicle.	1	Tumour_metacluster	Tumour	1046.13	24.6799	11.8349	55.0951	157.39	85.0535	21.8738
0	0.248943	0.112921	0.0378889	0.25006	0.0686293	0	0.00965142	0	0	0.045915	0.700877	0.796361	0	0	0	0	0	0.082207	0.249498	0	0	0.128008	0	0.0261175	844	2237.28	115.767	844	60	11.0649	33.038	1	BRAC3326.4e_ROI1_Vehicle.csv	Vehicle	19	BRAC3326.4e_ROI1_Vehicle.	1	01_Vehicle	01_BRAC3326.4e_ROI1_Vehicle.	19	Unclassified	Unclassified	1042.39	33.693	21.8864	56.9218	164.66	97.543	15.1432
0	0.0652597	0.0832872	0	0	0.051239	0	0.00579876	0	0	0	0.0225423	0.026174	0	0	0	0	0	0	0	0	0	0	0	0.0181118	845	2462.46	117.692	845	39	9.61173	28.452	1	BRAC3326.4e_ROI1_Vehicle.csv	Vehicle	26	BRAC3326.4e_ROI1_Vehicle.	1	01_Vehicle	01_BRAC3326.4e_ROI1_Vehicle.	26	Unclassified	Unclassified	1009.87	98.1084	169.85	126.56	352.338	283.503	145.72
0	0	0.139443	0	0	0.0356843	0	0	0	0	0	0.0179015	0.0204505	0	0	0	0	0	0	0	0	0	0	0	0	846	3345.05	118.167	846	42	8.13808	27.796	1	BRAC3326.4e_ROI1_Vehicle.csv	Vehicle	7	BRAC3326.4e_ROI1_Vehicle.	1	01_Vehicle	01_BRAC3326.4e_ROI1_Vehicle.	7	Unclassified	Unclassified	1279.4	105.713	107.308	172.698	127.428	122.772	180.81
0	0.139692	0.325037	0.0684739	0.254169	0.153759	0.030031	0.0341622	0	0	0	1.16034	1.20601	0	0	0	0	0.102716	0.273808	0.266564	0	0.0345438	0.196243	0	0.0165201	847	3617.96	117.036	847	83	11.007	34.624	1	BRAC3326.4e_ROI1_Vehicle.csv	Vehicle	24	BRAC3326.4e_ROI1_Vehicle.	1	01_Vehicle	01_BRAC3326.4e_ROI1_Vehicle.	24	Leukocytes_unclassified	Leukocytes unclassified	1461.89	28.6431	10.1991	73.2054	181.772	12.7	54.1305
0	0.264391	0.0925312	0.0467123	0.360095	0.0205307	0	0.166868	0	0	0.0754767	0.95605	0.902984	0.00148508	0.133401	0	0	0.186681	0.457996	0.338525	0	0.270827	0.332806	0	0.115748	848	3789.82	117.356	848	146	17.8432	56.764	1	BRAC3326.4e_ROI1_Vehicle.csv	Vehicle	22	BRAC3326.4e_ROI1_Vehicle.	1	01_Vehicle	01_BRAC3326.4e_ROI1_Vehicle.	22	Unclassified	Unclassified	1589.49	28.1274	83.4885	76.8381	110.195	51.9018	108.997
0	0.208134	0.660179	0.0586251	0.99217	0.404084	0	0.544093	0	0	0.111309	1.10595	1.05799	0.0240249	0.0983667	0.076613	0	0	0.320006	0.495987	0	0.114115	0.684352	0	0.161256	849	3829.26	117.253	849	99	15.1201	44.452	1	BRAC3326.4e_ROI1_Vehicle.csv	Vehicle	11	BRAC3326.4e_ROI1_Vehicle.	1	01_Vehicle	01_BRAC3326.4e_ROI1_Vehicle.	11	11_Type1_macrophages	Macrophages type 1	1620.04	19.0671	62.4464	74.9681	92.6046	13.8815	116.143
0	0.242722	0.0938482	0	0.429106	0.485538	0.00333692	0.0728553	0	0	0.132419	1.71251	1.68166	0.0378361	0	0	0	0	0.370694	0.16635	0	1.31773	0.189615	0	0.0982272	850	4083.68	116.648	850	145	18.4757	54.178	1	BRAC3326.4e_ROI1_Vehicle.csv	Vehicle	24	BRAC3326.4e_ROI1_Vehicle.	1	01_Vehicle	01_BRAC3326.4e_ROI1_Vehicle.	24	Leukocytes_unclassified	Leukocytes unclassified	1825.28	19.6505	45.1539	26.0871	73.4163	9.46222	88.172
0	0.0930038	0.179571	0	0.250284	0.519691	0	0.00989329	0	0	0.640436	1.05585	1.08177	0.0106285	0	0.288989	0	0	0.101043	0.26591	0.194106	0.0662872	0.231059	0	0.140597	851	1525.85	117.706	851	102	12.235	39.796	1	BRAC3326.4e_ROI1_Vehicle.csv	Vehicle	14	BRAC3326.4e_ROI1_Vehicle.	1	01_Vehicle	01_BRAC3326.4e_ROI1_Vehicle.	14A	Unclassified	Unclassified	1395.54	10.5168	22.4607	31.4088	100.001	60.5939	174.783
0	0.187224	0.308308	0.0247101	0.486759	0.0434418	0	0.0873768	0	0	0.179667	0.296685	0.392524	0	0	0	0	0.37067	0.216394	0.196309	0	0.122797	0.304572	0	0.104264	852	1586.15	117.957	852	46	9.46885	28.382	1	BRAC3326.4e_ROI1_Vehicle.csv	Vehicle	17	BRAC3326.4e_ROI1_Vehicle.	1	01_Vehicle	01_BRAC3326.4e_ROI1_Vehicle.	17	Tumour_metacluster	Tumour	1354.42	29.6937	39.3952	44.5578	85.6135	19.2032	221.646
0	0.0895897	0.153611	0	0.363201	0.12478	0	0.0656234	0	0	0.466739	0.935368	0.934148	0	0	0	0	0	0.161062	0.308762	0	0	0.386054	0	0.107924	853	1595.53	116.652	853	66	10.242	31.28	1	BRAC3326.4e_ROI1_Vehicle.csv	Vehicle	6	BRAC3326.4e_ROI1_Vehicle.	1	01_Vehicle	01_BRAC3326.4e_ROI1_Vehicle.	6	Unclassified	Unclassified	1349.16	20.2406	45.48	51.9865	85.6755	23.6915	230.219
0	0.13851	0.0935758	0	0.259266	0.0611731	0	0.0289158	0	0	0	0.784063	0.708133	0	0	0	0	0	0.133465	0.108077	0	0	0.111193	0	0.240581	854	2192.18	117.184	854	49	9.06559	26.968	1	BRAC3326.4e_ROI1_Vehicle.csv	Vehicle	8	BRAC3326.4e_ROI1_Vehicle.	1	01_Vehicle	01_BRAC3326.4e_ROI1_Vehicle.	8	Unclassified	Unclassified	1052.85	24.2402	17.4674	59.9398	139.324	55.6862	51.6648
0	0	0.0672286	0	0	0.0293871	0	0	0	0	0	0.0249577	0.0148481	0	0	0	0	0	0	0	0	0	0.0444387	0	0.00384081	855	2479.88	119.98	855	51	9.36115	32.452	1	BRAC3326.4e_ROI1_Vehicle.csv	Vehicle	7	BRAC3326.4e_ROI1_Vehicle.	1	01_Vehicle	01_BRAC3326.4e_ROI1_Vehicle.	7	Unclassified	Unclassified	1007.27	115.488	187.418	142.808	367.889	266.614	162.796
0	0	0.0270683	0	0	0.0374685	0	0	0	0	0	0.0155775	0.0272074	0	0	0	0	0	0	0.0265594	0	0	0	0	0	856	2517.18	117.725	856	40	9.10838	27.624	1	BRAC3326.4e_ROI1_Vehicle.csv	Vehicle	7	BRAC3326.4e_ROI1_Vehicle.	1	01_Vehicle	01_BRAC3326.4e_ROI1_Vehicle.	7	Unclassified	Unclassified	1009.86	122.052	224.312	171.45	403.909	229.459	197.553
0	0.0128542	0.0671116	0	0	0.0454164	0	0	0	0	0	0.00592019	0.040299	0	0	0	0	0	0	0	0	0	0	0	0.0029679	857	2649.44	117.833	857	66	12.2964	36.28	1	BRAC3326.4e_ROI1_Vehicle.csv	Vehicle	7	BRAC3326.4e_ROI1_Vehicle.	1	01_Vehicle	01_BRAC3326.4e_ROI1_Vehicle.	7	Unclassified	Unclassified	1017.76	27.935	149.135	135.124	505.044	101.824	326.762
0.0711268	0.383425	0.0934054	0.0204805	0.221754	0.0681246	0	0.0040748	0	0	0.0496378	1.42089	1.42022	0	0	0	0.199703	0	0.00956435	0.17844	0	0.0763335	0.0559943	0	0.0927	858	2737.64	118.486	858	111	13.2957	45.28	1	BRAC3326.4e_ROI1_Vehicle.csv	Vehicle	1	BRAC3326.4e_ROI1_Vehicle.	1	01_Vehicle	01_BRAC3326.4e_ROI1_Vehicle.	1	Tumour_metacluster	Tumour	1028.9	11.3893	75.3127	73.212	568.855	40.7834	349.695
0	0.239683	0.145745	0	0.368124	0.0121849	0	0.101501	0	0	0.268771	0.889202	0.868921	0.00905424	0	0	0	0.207937	0.270644	0.276587	0	0.0688863	0.496101	0	0.183032	859	3875.12	118.683	859	82	12.4017	38.312	1	BRAC3326.4e_ROI1_Vehicle.csv	Vehicle	17	BRAC3326.4e_ROI1_Vehicle.	1	01_Vehicle	01_BRAC3326.4e_ROI1_Vehicle.	17	Tumour_metacluster	Tumour	1655.08	25.011	17.3515	91.9331	82.6983	34.9319	137.605
0	0.113084	0.113382	0.0143882	0.30278	0.214914	0	0.055974	0	0	0.0427976	0.710367	0.806373	0.0109783	0.0616348	0	0	0	0.45242	0.0703972	0	0	0.133879	0	0.0207002	860	3952.68	118.797	860	79	11.885	39.694	1	BRAC3326.4e_ROI1_Vehicle.csv	Vehicle	22	BRAC3326.4e_ROI1_Vehicle.	1	01_Vehicle	01_BRAC3326.4e_ROI1_Vehicle.	22	Unclassified	Unclassified	1716.87	27.6848	28.9017	133.192	114.105	34.439	164.452
0	0.356703	0.242385	0	0.28164	0.161985	0	0.0367496	0	0	0	0.948489	0.988392	0	0	0	0	0	0.123249	0.220322	0	0	0.312199	0	0.0885918	861	1494.15	118.325	861	40	8.76154	27.14	1	BRAC3326.4e_ROI1_Vehicle.csv	Vehicle	22	BRAC3326.4e_ROI1_Vehicle.	1	01_Vehicle	01_BRAC3326.4e_ROI1_Vehicle.	22	Unclassified	Unclassified	1417.18	12.5686	33.395	58.044	120.204	54.5956	153.344
0.627712	0.181795	0.350219	0	0.385324	0.530669	0	0.0226396	0	0	0	1.29023	1.33749	0	0	0	0	0	0.2521	0.344927	0	0	0.390606	0	0.0396426	862	1506.7	119.071	862	56	10.7442	29.312	1	BRAC3326.4e_ROI1_Vehicle.csv	Vehicle	31	BRAC3326.4e_ROI1_Vehicle.	1	01_Vehicle	01_BRAC3326.4e_ROI1_Vehicle.	31	31_Bcells	B cells	1407.86	0	24.3267	47.2579	112.331	61.6364	160.674
0.45227	0.342842	0.148747	0	0.344422	0.331359	0	0.00575352	0	0	0.205589	0.83351	0.779916	0	0.0726739	0	0	0	0.247566	0.397851	0	0.0421543	0.268562	0	0.023566	863	1515.42	119.015	863	67	10.103	33.796	1	BRAC3326.4e_ROI1_Vehicle.csv	Vehicle	31	BRAC3326.4e_ROI1_Vehicle.	1	01_Vehicle	01_BRAC3326.4e_ROI1_Vehicle.	31	31_Bcells	B cells	1401.83	0	20.9094	40.0186	106.921	67.0535	166.559
0	0.202683	0.218392	0	0.344851	0.0866426	0	0.0396806	0	0	0.0491946	1.09989	1.06464	0	0	0	0.0329867	0.152239	0.0939922	0.194525	0	0	0.227087	0	0.603517	864	2025.32	116.92	864	112	15.8281	47.694	1	BRAC3326.4e_ROI1_Vehicle.csv	Vehicle	23	BRAC3326.4e_ROI1_Vehicle.	1	01_Vehicle	01_BRAC3326.4e_ROI1_Vehicle.	23	23_Fibroblasts_CAFs	Fibroblasts	1111.78	21.1076	97.5173	127.613	160.734	26.068	141.424
0	0.216967	0.121325	0.0950061	0.353761	0.0713687	0	0.00745555	0	0	0.0908208	1.47523	1.51559	0.00238265	0	0	0	0	0.0823054	0.160966	0	0	0.244272	0	0.0754694	865	2058.84	117.319	865	91	13.3147	41.866	1	BRAC3326.4e_ROI1_Vehicle.csv	Vehicle	19	BRAC3326.4e_ROI1_Vehicle.	1	01_Vehicle	01_BRAC3326.4e_ROI1_Vehicle.	19	Unclassified	Unclassified	1097.84	45.3236	74.8005	104.537	142.569	57.096	113.013
0	0.199039	0.0695933	0.267483	0.346557	0.105025	0	0.0345866	0	0	0.220444	1.14856	1.05018	0.0101635	0	0	0	0	0.247602	0.21416	0	0.0902665	0.316921	0	0.686048	866	2101.94	117.484	866	64	10.5905	33.554	1	BRAC3326.4e_ROI1_Vehicle.csv	Vehicle	23	BRAC3326.4e_ROI1_Vehicle.	1	01_Vehicle	01_BRAC3326.4e_ROI1_Vehicle.	23	23_Fibroblasts_CAFs	Fibroblasts	1081.51	52.8173	54.2174	86.0181	128.962	30.826	82.6123
0.0677004	0.290137	0.196984	0	0.233596	0.109045	0	0.0127787	0	0	0.041427	1.23839	1.22269	0.0048907	0.0366102	0	0	0	0.401091	0.370948	0	0	0.369811	0	0.0302145	867	2329.75	118.383	867	133	14.9818	50.35	1	BRAC3326.4e_ROI1_Vehicle.csv	Vehicle	22	BRAC3326.4e_ROI1_Vehicle.	1	01_Vehicle	01_BRAC3326.4e_ROI1_Vehicle.	22	Unclassified	Unclassified	1021.37	9.43949	41.0281	25.9403	232.863	188.854	55.0809
0.0244866	0.177675	0.142465	0	0.235916	0.0394406	0	0.0126466	0	0	0	0.909314	0.94711	0	0.102897	0	0	0	0.394705	0.239384	0	0.0185812	0.198353	0	0.0397347	868	2342.86	121.224	868	152	16.2853	55.936	1	BRAC3326.4e_ROI1_Vehicle.csv	Vehicle	22	BRAC3326.4e_ROI1_Vehicle.	1	01_Vehicle	01_BRAC3326.4e_ROI1_Vehicle.	22	Unclassified	Unclassified	1016.6	11.9881	54.0352	27.7755	242.573	202.231	59.9316
0	0	0.0251799	0	0	0.0697089	0	0	0	0	0	0.0136302	0.0306434	0	0	0	0	0	0	0	0	0	0	0	0	869	2472.84	118.814	869	43	8.20146	25.968	1	BRAC3326.4e_ROI1_Vehicle.csv	Vehicle	7	BRAC3326.4e_ROI1_Vehicle.	1	01_Vehicle	01_BRAC3326.4e_ROI1_Vehicle.	7	Unclassified	Unclassified	1008.52	108.387	180.286	136.783	361.661	273.398	155.791
0	0.0292543	0.0627918	0	0.00367005	0.0775211	0	0	0	0	0	0.0230683	0.0173193	0	0	0	0	0	0	0	0	0	0	0	0.00337726	870	2626.03	118.276	870	58	14.5081	44.522	1	BRAC3326.4e_ROI1_Vehicle.csv	Vehicle	26	BRAC3326.4e_ROI1_Vehicle.	1	01_Vehicle	01_BRAC3326.4e_ROI1_Vehicle.	26	Unclassified	Unclassified	1015.46	36.013	171.228	156.126	488.922	123.853	303.789
0	0	0.0800723	0	0	0.0118948	0	0	0	0	0	0.0296714	0.0191918	0	0	0	0	0	0	0	0	0	0	0	0.00466384	871	2825.1	118.476	871	42	9.82379	28.21	1	BRAC3326.4e_ROI1_Vehicle.csv	Vehicle	7	BRAC3326.4e_ROI1_Vehicle.	1	01_Vehicle	01_BRAC3326.4e_ROI1_Vehicle.	7	Unclassified	Unclassified	1047.82	43.0375	67.3143	88.5705	552.596	87.0926	277.543
0	0.369805	0.159634	0	0.288965	0.0192146	0	0.06461	0	0	0	0.906017	0.88054	0	0.0936375	0	0	0	0.185582	0.199969	0	0	0.385433	0	0.00382402	872	2996	119.577	872	52	10.8153	32.382	1	BRAC3326.4e_ROI1_Vehicle.csv	Vehicle	19	BRAC3326.4e_ROI1_Vehicle.	1	01_Vehicle	01_BRAC3326.4e_ROI1_Vehicle.	19	Unclassified	Unclassified	1101.92	51.9366	36.8601	70.327	397.102	65.4175	170.502
0	0.184741	0.180519	0.458458	0.500317	0.358578	0	0.0904845	0	0	0.149167	1.4169	1.49224	0	0	0	0	0	0.697686	0.26678	0	0.0437882	0.227862	0.0869423	0.112665	873	3653.95	117.946	873	129	18.3481	49.694	1	BRAC3326.4e_ROI1_Vehicle.csv	Vehicle	15	BRAC3326.4e_ROI1_Vehicle.	1	01_Vehicle	01_BRAC3326.4e_ROI1_Vehicle.	15A	15A_CD4_Tcells	CD4 T cells	1487.3	23.6665	0	54.415	214.229	9.33019	37.1959
0	0.340226	0.213091	0	0.545572	0.206951	0	0.170671	0	0	0.0586149	0.846461	0.871366	0	0	0	0	0	0.620277	0.21816	0	0	0.288837	0	0.0731871	874	3755.06	118.489	874	47	10.3892	26.624	1	BRAC3326.4e_ROI1_Vehicle.csv	Vehicle	22	BRAC3326.4e_ROI1_Vehicle.	1	01_Vehicle	01_BRAC3326.4e_ROI1_Vehicle.	22	Unclassified	Unclassified	1562.22	25.6566	94.4925	90.1357	134.361	85.4262	103.705
0	0.206938	0.323955	0.0249817	0.426115	0.0442519	0	0.153347	0	0	0.151368	0.865372	0.920721	0.00953059	0.0535072	0	0	0	0.422553	0.28514	0	0	0.372824	0	0.0371803	875	3767.41	118.516	875	91	12.143	46.452	1	BRAC3326.4e_ROI1_Vehicle.csv	Vehicle	22	BRAC3326.4e_ROI1_Vehicle.	1	01_Vehicle	01_BRAC3326.4e_ROI1_Vehicle.	22	Unclassified	Unclassified	1571.59	20.2779	101.061	85.3941	125.518	74.2889	110.063
0	0.188652	0.16827	0	0.168996	0.108072	0	0.0257089	0	0	0	0.978756	0.981521	0.0062665	0.0562908	0	0	0.0985596	0.060915	0.0903923	0	0	0.151052	0	0.0196259	876	1436.02	120.821	876	173	17.2512	52.936	1	BRAC3326.4e_ROI1_Vehicle.csv	Vehicle	6	BRAC3326.4e_ROI1_Vehicle.	1	01_Vehicle	01_BRAC3326.4e_ROI1_Vehicle.	6	Unclassified	Unclassified	1456.86	13.8672	38.1173	83.833	125.709	62.3982	124.548
0.0225574	0.305228	0.286194	0	0.296659	0.122624	0	0.0497783	0	0	0.0500891	1.15842	1.23297	0	0	0	0	0	0.1438	0.148674	0	0	0.337355	0	0.142783	877	1499.93	120.564	877	55	10.9017	31.968	1	BRAC3326.4e_ROI1_Vehicle.csv	Vehicle	6	BRAC3326.4e_ROI1_Vehicle.	1	01_Vehicle	01_BRAC3326.4e_ROI1_Vehicle.	6	Unclassified	Unclassified	1411.53	6.93168	27.5673	53.5049	117.882	59.2464	155.167
0.00544147	0.183398	0.212834	0.18884	0.380488	0.380031	0	0.0500079	0	0	0.0241658	1.46889	1.52662	0.0152155	0.0640678	0	0	0	0.332335	0.246038	0	0.0123875	0.208946	0	0.182357	878	1551.8	120.605	878	228	22.3757	69.42	1	BRAC3326.4e_ROI1_Vehicle.csv	Vehicle	18	BRAC3326.4e_ROI1_Vehicle.	1	01_Vehicle	01_BRAC3326.4e_ROI1_Vehicle.	18	Tumour_metacluster	Tumour	1375.63	13.5992	18.3554	26.429	91.8849	35.498	192.287
0	0.17301	0.282285	0.0102402	0.279255	0.108563	0	0.0743189	0	0	0.0263231	1.42074	1.41902	0.00976671	0	0	0	0	0.161108	0.269002	0	0	0.184998	0	0.0379944	879	1571.53	119.378	879	111	14.5627	42.694	1	BRAC3326.4e_ROI1_Vehicle.csv	Vehicle	6	BRAC3326.4e_ROI1_Vehicle.	1	01_Vehicle	01_BRAC3326.4e_ROI1_Vehicle.	6	Unclassified	Unclassified	1363.17	28.4659	27.0995	34.7876	86.9723	21.1528	208.79
0	0.290316	0.230271	0.0554472	0.238153	0.0365547	0	0.0267019	0	0	0	1.10596	1.085	0	0	0	0	0	0.0356644	0.448742	0	0	0.128981	0	3.0835	880	2141.51	121.341	880	41	9.30679	26.382	1	BRAC3326.4e_ROI1_Vehicle.csv	Vehicle	9	BRAC3326.4e_ROI1_Vehicle.	1	01_Vehicle	01_BRAC3326.4e_ROI1_Vehicle.	9	09_Fibroblasts	Fibroblasts	1064.33	26.7197	15.0829	82.6093	122.402	28.3787	64.41
0	0.187118	0.106218	0	0.244482	0.031619	0	0.0186074	0	0	0	1.06354	1.10057	0	0	0	0	0	0.049217	0.0413622	0	0	0.0382511	0	0.118979	881	2200.08	120.329	881	79	11.2645	35.382	1	BRAC3326.4e_ROI1_Vehicle.csv	Vehicle	19	BRAC3326.4e_ROI1_Vehicle.	1	01_Vehicle	01_BRAC3326.4e_ROI1_Vehicle.	19	Unclassified	Unclassified	1047.62	25.8791	15.2986	53.7381	140.063	64.1434	45.4629
0	0.250656	0.321217	0	0.269678	0.15693	0	0.021783	0	0	0.19976	1.01399	1.02896	0	0	0	0	0.216826	0.0799731	0.321789	0	0	0.200107	0	0.0208813	882	2243.18	120.839	882	56	10.6911	28.21	1	BRAC3326.4e_ROI1_Vehicle.csv	Vehicle	6	BRAC3326.4e_ROI1_Vehicle.	1	01_Vehicle	01_BRAC3326.4e_ROI1_Vehicle.	6	Unclassified	Unclassified	1036.05	41.469	25.0996	52.3422	164.631	104.576	19.7618
0	0.100026	0.0827795	0	0.26441	0.155651	0	0.0142969	0	0	0	1.05543	1.15997	0.00498439	0.13907	0	0	0	0.249188	0.154028	0	0	0.281159	0	0.0227198	883	3601.3	119.483	883	87	11.9653	39.28	1	BRAC3326.4e_ROI1_Vehicle.csv	Vehicle	12	BRAC3326.4e_ROI1_Vehicle.	1	01_Vehicle	01_BRAC3326.4e_ROI1_Vehicle.	12	Unclassified	Unclassified	1448.26	15.3412	21.4622	72.4946	165.854	20.8723	68.8239
0	0.315386	0.135781	0	0.509782	0.0892108	0	0.131952	0	0	0.0983892	0.697076	0.646995	0.00105595	0	0	0	0	0.337012	0.426991	0	0	0.435574	0	0.123221	884	3883.3	121.839	884	56	10.4505	31.14	1	BRAC3326.4e_ROI1_Vehicle.csv	Vehicle	17	BRAC3326.4e_ROI1_Vehicle.	1	01_Vehicle	01_BRAC3326.4e_ROI1_Vehicle.	17	Tumour_metacluster	Tumour	1659.61	20.5554	11.9797	92.7491	86.3327	39.2029	140.479
0.0563934	0.346186	0.2787	0.198838	0.462962	0.113541	0	0.123433	0	0.0411193	0	1.0692	1.08303	0.00492775	0.221325	0	0	0	0.351579	0.50558	0	0	0.395159	0	0.192374	885	3928.43	120.705	885	44	9.28914	26.382	1	BRAC3326.4e_ROI1_Vehicle.csv	Vehicle	18	BRAC3326.4e_ROI1_Vehicle.	1	01_Vehicle	01_BRAC3326.4e_ROI1_Vehicle.	18	Tumour_metacluster	Tumour	1696.25	22.8851	9.92054	122.067	100.597	20.5923	174.59
0	0	0.231578	0	0.448339	0.0362627	0	0.148178	0	0	0	0.767835	0.701242	0	0	0	0	0	0.24724	0.0982642	0	0	0.263532	0	0.0501092	886	3998	120	886	43	8.40102	25.796	1	BRAC3326.4e_ROI1_Vehicle.csv	Vehicle	17	BRAC3326.4e_ROI1_Vehicle.	1	01_Vehicle	01_BRAC3326.4e_ROI1_Vehicle.	17	Tumour_metacluster	Tumour	1752.9	47.5204	56.3193	91.9432	149.63	14.8915	127.132
0	0.210056	0.249377	0	0.261791	0.127941	0.0177019	0.0193056	0	0	0	1.21709	1.28899	0.00264416	0	0	0	0	0.107991	0.287383	0	0	0.287694	0	0.0360491	887	1478.95	121.195	887	82	14.2947	36.452	1	BRAC3326.4e_ROI1_Vehicle.csv	Vehicle	6	BRAC3326.4e_ROI1_Vehicle.	1	01_Vehicle	01_BRAC3326.4e_ROI1_Vehicle.	6	Unclassified	Unclassified	1425.86	27.8066	27.1239	62.1913	133.206	52.8425	142.247
0	0.36763	0.0561873	0.0284167	0.21246	0	0	0.0334516	0	0	0	0.841407	0.907319	0.00558478	0	0	0	0	0.0392845	0.257948	0	0	0.0958631	0	1.87579	888	2132.4	120.55	888	40	9.75058	28.796	1	BRAC3326.4e_ROI1_Vehicle.csv	Vehicle	23	BRAC3326.4e_ROI1_Vehicle.	1	01_Vehicle	01_BRAC3326.4e_ROI1_Vehicle.	23	23_Fibroblasts_CAFs	Fibroblasts	1068.09	34.9446	23.8817	81.6137	122.924	27.3855	66.8737
0	0.184896	0.228584	0.0150552	0.281702	0.111135	0.00961297	0.0103931	0	0	0.0912218	1.28026	1.2788	0.0028718	0	0	0	0	0.102964	0.316336	0	0	0.2146	0	0.0877397	889	2260.93	121.225	889	151	15.442	48.764	1	BRAC3326.4e_ROI1_Vehicle.csv	Vehicle	6	BRAC3326.4e_ROI1_Vehicle.	1	01_Vehicle	01_BRAC3326.4e_ROI1_Vehicle.	6	Unclassified	Unclassified	1031.6	41.6505	21.8993	36.2556	176.7	121.802	28.0615
0	0.182815	0.106242	0	0.218084	0.0872284	0	0.0161537	0	0	0.0437285	1.45872	1.38873	0.0034416	0	0	0	0	0.166546	0.0546774	0	0	0.117734	0	0.0155461	890	3084.79	120.667	890	63	12.211	33.452	1	BRAC3326.4e_ROI1_Vehicle.csv	Vehicle	19	BRAC3326.4e_ROI1_Vehicle.	1	01_Vehicle	01_BRAC3326.4e_ROI1_Vehicle.	19	Unclassified	Unclassified	1138.28	68.3057	36.3868	30.24	315.106	66.1513	164.462
0	0.110867	0.235676	0.103641	0.861875	0.274391	0	0.992932	0	0	0	1.25984	1.21026	0.0507734	0	0	0	0	0.174763	0.194381	0	0.0504346	0.675027	0	0.0419216	891	3696.29	121.446	891	112	13.5752	40.694	1	BRAC3326.4e_ROI1_Vehicle.csv	Vehicle	30	BRAC3326.4e_ROI1_Vehicle.	1	01_Vehicle	01_BRAC3326.4e_ROI1_Vehicle.	30	Tumour_metacluster	Tumour	1516.1	19.4355	41.2662	48.2652	183.695	27.961	55.432
0	0.238937	0.157597	0.278215	0.531445	0.264039	0.0995629	0.134794	0	0	0.147628	0.921362	0.915159	0.0117396	0.214815	0	0	0	0.475576	0.555096	0	0.168655	0.460042	0.0224911	0.8043	892	3909.75	121.574	892	136	15.6917	47.108	1	BRAC3326.4e_ROI1_Vehicle.csv	Vehicle	22	BRAC3326.4e_ROI1_Vehicle.	1	01_Vehicle	01_BRAC3326.4e_ROI1_Vehicle.	22	Unclassified	Unclassified	1680.79	19.435	12.5569	108.322	92.681	25.8321	159.544
0	0.0917222	0.190048	0	0.778556	0.233625	0	0.10692	0	0	0	1.21075	1.24081	0.00734986	0	0	0	0	0.313296	0.0903047	0	0	0.171307	0	0.00996007	893	4010.32	119.746	893	59	9.97566	31.452	1	BRAC3326.4e_ROI1_Vehicle.csv	Vehicle	2	BRAC3326.4e_ROI1_Vehicle.	1	01_Vehicle	01_BRAC3326.4e_ROI1_Vehicle.	2	Tumour_metacluster	Tumour	1763.1	44.9943	56.0074	81.8211	143.6	10.7233	118.373
0.0845901	0.115688	0.0369114	0	0.358766	0.0340623	0	0.0628069	0	0	0	0.636589	0.733608	0.0147833	0	0	0	0	0.30025	0.084873	0	0.0641895	0.120187	0	0.00890369	894	4101.45	120.114	894	44	9.49339	27.14	1	BRAC3326.4e_ROI1_Vehicle.csv	Vehicle	22	BRAC3326.4e_ROI1_Vehicle.	1	01_Vehicle	01_BRAC3326.4e_ROI1_Vehicle.	22	Unclassified	Unclassified	1838.14	17.8259	33.9653	13.9601	55.716	19.2137	84.6038
0	0.167334	0.127652	0.0202976	0.387887	0.116244	0	0.045264	0	0	0	1.11385	1.11637	0.0019359	0.0434746	0	0	0.0761197	0.206167	0.234982	0	0.106218	0.202355	0	0.150674	895	2051.15	123.286	895	112	14.8753	46.108	1	BRAC3326.4e_ROI1_Vehicle.csv	Vehicle	17	BRAC3326.4e_ROI1_Vehicle.	1	01_Vehicle	01_BRAC3326.4e_ROI1_Vehicle.	17	Tumour_metacluster	Tumour	1095.41	37.2579	75.0861	104.761	141.003	48.3643	115.942
0	0.229233	0.15038	0	0.583133	0.983181	0	0.0204641	0	0	0	1.74004	1.873	0.0120456	0	0	0	0	0.0764813	0.0442657	0	0.392269	0.222886	0	0.0759287	896	2067.86	121.222	896	36	8.67048	23.726	1	BRAC3326.4e_ROI1_Vehicle.csv	Vehicle	4	BRAC3326.4e_ROI1_Vehicle.	1	01_Vehicle	01_BRAC3326.4e_ROI1_Vehicle.	4	Leukocytes_unclassified	Leukocytes unclassified	1090.74	47.4491	66.5463	96.1581	135.181	59.2168	103.481
1.10935	0.314975	0.0923544	0.0918518	0.398909	0.535521	0.0750488	0.0802826	0	0	0.102033	1.05256	1.05675	0.00160608	0	0	0	0	0.479136	0.143796	0	0	0.218922	0	0.875684	897	2168.12	123.8	897	135	16.4109	50.592	1	BRAC3326.4e_ROI1_Vehicle.csv	Vehicle	31	BRAC3326.4e_ROI1_Vehicle.	1	01_Vehicle	01_BRAC3326.4e_ROI1_Vehicle.	31	31_Bcells	B cells	1053.59	0	13.5193	69.7855	124.622	41.1147	64.3704
0	0.14438	0.124942	0.0202976	0.217499	0.049066	0.0259207	0.00409961	0	0	0	0.958978	0.962853	0	0.0434746	0	0	0	0.0198438	0.0357144	0	0	0.0852343	0	0.192966	898	2211.57	120.982	898	112	15.6668	53.936	1	BRAC3326.4e_ROI1_Vehicle.csv	Vehicle	8	BRAC3326.4e_ROI1_Vehicle.	1	01_Vehicle	01_BRAC3326.4e_ROI1_Vehicle.	8	Unclassified	Unclassified	1043.88	26.6758	12.1954	49.8971	145.34	74.8378	35.7298
0	0.122016	0.135279	0.0174872	0.0738817	0.0478619	0	0.00347926	0	0	0	1.70397	1.85816	0	0	0	0	0	0.00990281	0.0163443	0	0	0.0348673	0	0.0930094	899	2233.43	121.354	899	65	11.281	40.796	1	BRAC3326.4e_ROI1_Vehicle.csv	Vehicle	26	BRAC3326.4e_ROI1_Vehicle.	1	01_Vehicle	01_BRAC3326.4e_ROI1_Vehicle.	26	Unclassified	Unclassified	1037.91	34.9417	22.2591	50.4809	157.896	95.423	21.6678
0	0.370935	0.0920831	0.0569974	0.189403	0.00594739	0	0.00671031	0	0.0212172	0.0422378	1.34644	1.36203	0	0	0	0	0	0.0921614	0.224011	0	0	0.232742	0	0.0612659	900	2305.71	121.179	900	84	12.2107	35.866	1	BRAC3326.4e_ROI1_Vehicle.csv	Vehicle	19	BRAC3326.4e_ROI1_Vehicle.	1	01_Vehicle	01_BRAC3326.4e_ROI1_Vehicle.	19	Unclassified	Unclassified	1022.66	12.7513	25.3509	23.622	211.35	165.579	61.6996
0	0.0580386	0.0562992	0	0.146746	0.0280985	0	0.00685308	0	0.0135019	0	1.11178	1.11565	0	0.118487	0	0	0	0.241743	0.0687764	0	0.0641895	0.0437909	0	0.0144123	901	2358.73	121.644	901	132	14.8337	46.522	1	BRAC3326.4e_ROI1_Vehicle.csv	Vehicle	12	BRAC3326.4e_ROI1_Vehicle.	1	01_Vehicle	01_BRAC3326.4e_ROI1_Vehicle.	12	Unclassified	Unclassified	1014.01	26.703	68.9452	34.5786	256.214	218.007	66.2449
0	0.0477958	0.0831806	0	0	0.0236677	0	0.00477785	0	0	0	0.0588892	0.03525	0	0	0	0	0	0.00345869	0	0	0	0	0	0.00275889	902	2590.17	120.746	902	71	13.6147	42.522	1	BRAC3326.4e_ROI1_Vehicle.csv	Vehicle	26	BRAC3326.4e_ROI1_Vehicle.	1	01_Vehicle	01_BRAC3326.4e_ROI1_Vehicle.	26	Unclassified	Unclassified	1011.18	65.7444	206.148	190.054	464.014	158.851	269.109
0	0.142985	0.131978	0	0.342577	0.0505194	0	0.043236	0	0	0.0328299	1.34177	1.3697	0	0	0	0	0	0.268783	0.0966701	0	0	0.222753	0	0.0135723	903	3059.99	121.64	903	89	13.2314	36.452	1	BRAC3326.4e_ROI1_Vehicle.csv	Vehicle	6	BRAC3326.4e_ROI1_Vehicle.	1	01_Vehicle	01_BRAC3326.4e_ROI1_Vehicle.	6	Unclassified	Unclassified	1126.38	70.8261	42.353	20.0221	337.544	55.3224	160.048
0	0	0.00933391	0	0	0.0258404	0	0	0	0	0	0.0228897	0.0258036	0	0	0	0	0	0	0	0	0	0	0	0.00675453	904	3265.83	121.966	904	58	13.367	37.452	1	BRAC3326.4e_ROI1_Vehicle.csv	Vehicle	7	BRAC3326.4e_ROI1_Vehicle.	1	01_Vehicle	01_BRAC3326.4e_ROI1_Vehicle.	7	Unclassified	Unclassified	1229.84	137.533	152.742	190.035	162.599	157.022	197.595
0	0	0.0665576	0	0	0.0843448	0	0	0	0	0	0.0334914	0.0198231	0	0	0	0	0	0	0	0	0	0	0	0.011702	905	3273.09	122.257	905	35	7.18661	24.554	1	BRAC3326.4e_ROI1_Vehicle.csv	Vehicle	7	BRAC3326.4e_ROI1_Vehicle.	1	01_Vehicle	01_BRAC3326.4e_ROI1_Vehicle.	7	Unclassified	Unclassified	1233.72	132.544	146.974	188.822	157.566	152.368	194.196
0	0	0.19386	0	0.00519177	0.0609245	0	0	0	0	0	0.0322723	0.0290632	0	0	0	0	0	0	0	0	0	0	0	0.0191104	906	3323.24	120.683	906	41	9.6575	25.038	1	BRAC3326.4e_ROI1_Vehicle.csv	Vehicle	7	BRAC3326.4e_ROI1_Vehicle.	1	01_Vehicle	01_BRAC3326.4e_ROI1_Vehicle.	7	Unclassified	Unclassified	1264.27	108.942	114.996	178.334	132.03	130.49	180.72
0	0.302852	0.215627	0.0344444	0.490229	0.0964525	0	0.156998	0	0	0.217559	0.679185	0.662296	0	0	0	0	0	0.344673	0.473996	0	0	0.549598	0.169933	0.0954224	907	3808.41	121.894	907	66	9.63815	29.21	1	BRAC3326.4e_ROI1_Vehicle.csv	Vehicle	17	BRAC3326.4e_ROI1_Vehicle.	1	01_Vehicle	01_BRAC3326.4e_ROI1_Vehicle.	17	Tumour_metacluster	Tumour	1600.93	26.631	75.6682	68.7913	104.465	34.836	106.168
0	0.210972	1.91236	0.176869	1.84486	1.04494	0	1.70152	0	0	0	1.41197	1.46429	0.139541	0	0	0	0	0.280786	0.351059	0	0	1.50855	0	0.0764587	908	3833.59	123.143	908	63	12.0765	30.796	1	BRAC3326.4e_ROI1_Vehicle.csv	Vehicle	10	BRAC3326.4e_ROI1_Vehicle.	1	01_Vehicle	01_BRAC3326.4e_ROI1_Vehicle.	10	10_Type1_macrophages	Macrophages type 1	1619.72	13.3972	58.8391	70.3448	96.1425	15.0143	112.257
0	0.285195	0.577933	0.0318692	0.736278	0.158109	0.00452199	0.428958	0	0	0.133415	1.20017	1.18452	0.0243164	0	0.0354425	0	0	0.22133	0.360143	0	0.0527914	0.489625	0	0.117218	909	3844.74	122.355	909	107	13.4104	44.694	1	BRAC3326.4e_ROI1_Vehicle.csv	Vehicle	11	BRAC3326.4e_ROI1_Vehicle.	1	01_Vehicle	01_BRAC3326.4e_ROI1_Vehicle.	11	11_Type1_macrophages	Macrophages type 1	1628.93	19.6585	47.7288	75.0413	91.2455	12.6321	117.788
0	0.250174	0.296419	0	0.51333	0.113163	0.0120963	0.343082	0	0	0.206617	0.915428	0.97306	0.00542053	0	0	0	0	0.252419	0.525756	0	0.0460025	0.537549	0	0.177888	910	3858.61	122.688	910	80	10.9142	36.796	1	BRAC3326.4e_ROI1_Vehicle.csv	Vehicle	18	BRAC3326.4e_ROI1_Vehicle.	1	01_Vehicle	01_BRAC3326.4e_ROI1_Vehicle.	18	Tumour_metacluster	Tumour	1639.61	30.9124	34.3086	81.5471	88.0841	21.3909	124.627
0	0.471247	0.152372	0.0770621	0.596879	0.292384	0	0.650084	0.0286828	0	0.0466932	1.07138	1.11654	0.0257245	0.082528	0	0	0	0.228603	0.358627	0	1.32948	0.3366	0	0.18401	911	4067.95	122.356	911	59	12.1296	32.21	1	BRAC3326.4e_ROI1_Vehicle.csv	Vehicle	11	BRAC3326.4e_ROI1_Vehicle.	1	01_Vehicle	01_BRAC3326.4e_ROI1_Vehicle.	11	11_Type1_macrophages	Macrophages type 1	1809.05	26.4376	50.3186	37.1	86.6374	15.7001	85.7419
0	0.324934	0.13176	0.129494	0.73516	0.317148	0	0.588736	0	0	0	1.90636	1.77841	0.0577191	0.12327	0	0	0	0.622253	0.252656	0	0.726398	0.491903	0	0.126643	912	4075.41	122.481	912	79	12.3432	36.452	1	BRAC3326.4e_ROI1_Vehicle.csv	Vehicle	11	BRAC3326.4e_ROI1_Vehicle.	1	01_Vehicle	01_BRAC3326.4e_ROI1_Vehicle.	11	11_Type1_macrophages	Macrophages type 1	1815.16	20.0826	45.0443	30.0611	79.4007	8.59041	83.7312
0	0.251681	0.51355	0	0.3393	0.880574	0	0.213761	0	0	0	1.96117	1.94774	0.213774	0	0	0	0	0.0525213	0.0720848	0	0	0.118942	0	0.0141943	913	1445.55	124.217	913	69	10.735	34.28	1	BRAC3326.4e_ROI1_Vehicle.csv	Vehicle	4	BRAC3326.4e_ROI1_Vehicle.	1	01_Vehicle	01_BRAC3326.4e_ROI1_Vehicle.	4	Leukocytes_unclassified	Leukocytes unclassified	1447.63	7.65056	33.8031	74.9474	129.72	60.7116	124.34
0	0.185582	0.13406	0	0.459414	0.0858654	0	0.0766153	0	0	0.0860906	0.917583	0.896935	0	0	0	0	0	0.16811	0.192405	0.194452	0.0441303	0.449805	0	0.0607955	914	1579.55	123.375	914	64	11.1492	31.554	1	BRAC3326.4e_ROI1_Vehicle.csv	Vehicle	14	BRAC3326.4e_ROI1_Vehicle.	1	01_Vehicle	01_BRAC3326.4e_ROI1_Vehicle.	14A	Unclassified	Unclassified	1354.82	37.4005	30.968	36.1913	90.6953	14.0854	213.148
0	0.207766	0.350449	0	0.322388	0.241757	0.00493727	0.0693175	0	0	0.0843336	1.08684	1.12681	0	0.200246	0	0	0	0.220939	0.269126	0	0.115279	0.375276	0	0.136826	915	1589.86	123.806	915	98	14.1836	46.28	1	BRAC3326.4e_ROI1_Vehicle.csv	Vehicle	24	BRAC3326.4e_ROI1_Vehicle.	1	01_Vehicle	01_BRAC3326.4e_ROI1_Vehicle.	24	Leukocytes_unclassified	Leukocytes unclassified	1347.59	27.8827	36.3536	42.9831	91.8255	14.6825	221.608
0	0.209406	0.696022	0	0.492985	0.186207	0	0.123044	0	0.0324045	0.100178	1.24897	1.26178	0	0	0	0	0	0.0552469	0.154527	0	0.745377	0.318833	0	0.391978	916	2027.24	124.564	916	55	10.2898	32.554	1	BRAC3326.4e_ROI1_Vehicle.csv	Vehicle	11	BRAC3326.4e_ROI1_Vehicle.	1	01_Vehicle	01_BRAC3326.4e_ROI1_Vehicle.	11	11_Type1_macrophages	Macrophages type 1	1104.03	15.8973	90.2374	121.202	153.525	24.6887	136.174
0	0.319518	0.272388	0	0.35431	0.0259522	0	0.0470593	0	0	0.0715558	1.03048	0.978785	0.0112634	0	0	0.0479806	0	0.0734478	0.261831	0	0.110595	0.494125	0	0.270156	917	2034.68	122.688	917	77	12.2888	37.624	1	BRAC3326.4e_ROI1_Vehicle.csv	Vehicle	8	BRAC3326.4e_ROI1_Vehicle.	1	01_Vehicle	01_BRAC3326.4e_ROI1_Vehicle.	8	Unclassified	Unclassified	1102.65	22.8005	87.4792	116.798	150.527	32.3594	130.448
0	0.233128	0.0925394	0	0.630877	0.417212	0	0.0133635	0	0	0.0250445	0.828087	0.727652	0.0039422	0	0	0	0	0.0979449	0.255204	0	0.0684688	0.163995	0	0.13852	918	2075.91	123.345	918	110	12.6283	39.796	1	BRAC3326.4e_ROI1_Vehicle.csv	Vehicle	2	BRAC3326.4e_ROI1_Vehicle.	1	01_Vehicle	01_BRAC3326.4e_ROI1_Vehicle.	2	Tumour_metacluster	Tumour	1085.69	49.5423	60.809	90.1112	130.134	53.5698	95.9038
0.291953	0.1186	0.0684398	0.00888021	0.279785	0.267413	0	0.0101993	0	0	0.129136	1.00602	0.976106	0.00169391	0.0760805	0	0	0.115045	0.284344	0.260061	0	0	0.277037	0	0.0174364	919	2318.06	124.359	919	128	16.1199	49.522	1	BRAC3326.4e_ROI1_Vehicle.csv	Vehicle	31	BRAC3326.4e_ROI1_Vehicle.	1	01_Vehicle	01_BRAC3326.4e_ROI1_Vehicle.	31	31_Bcells	B cells	1017.38	0	35.2833	30.6942	219.797	178.301	61.688
0	0	0.0627672	0	0	0.0325813	0	0	0	0	0	0.00424709	0.0246664	0	0	0	0	0	0	0	0	0	0	0	0.0255497	920	3403.93	125.391	920	46	10.6962	33.038	1	BRAC3326.4e_ROI1_Vehicle.csv	Vehicle	7	BRAC3326.4e_ROI1_Vehicle.	1	01_Vehicle	01_BRAC3326.4e_ROI1_Vehicle.	7	Unclassified	Unclassified	1310.36	60.7714	70.6947	124.771	89.1891	73.5558	180.381
0	0.271742	0.290542	0.0598246	0.483807	0.0961447	0	0.355609	0	0	0	1.4102	1.55302	0	0	0	0	0	0.409452	0.316567	0	0.0495498	0.4693	0	0.058629	921	3685.58	123.421	921	57	10.6287	31.968	1	BRAC3326.4e_ROI1_Vehicle.csv	Vehicle	22	BRAC3326.4e_ROI1_Vehicle.	1	01_Vehicle	01_BRAC3326.4e_ROI1_Vehicle.	22	Unclassified	Unclassified	1506.83	8.62029	32.0959	43.5235	193.957	17.6247	50.3881
0.0633668	0.398065	0.177413	0.0183333	0.657133	0.121599	0.0107602	0.161655	0	0	0	0.691254	0.747163	0.0174856	0	0	0	0	0.714996	0.283768	0	0.0455539	0.224865	0	0.11053	922	4094.03	123.419	922	62	9.34669	31.038	1	BRAC3326.4e_ROI1_Vehicle.csv	Vehicle	22	BRAC3326.4e_ROI1_Vehicle.	1	01_Vehicle	01_BRAC3326.4e_ROI1_Vehicle.	22	Unclassified	Unclassified	1830.12	11.6675	33.79	13.9649	61.3406	11.1618	80.8947
0	0.215767	1.90756	0	1.32286	0.923575	0	0.251532	0	0	0.0244482	1.05371	1.02276	0.107472	0	0	0	0	0.122925	0.160966	0	0.121043	0.742377	0	0.0421018	923	2017.49	124.014	923	70	12.9424	37.796	1	BRAC3326.4e_ROI1_Vehicle.csv	Vehicle	10	BRAC3326.4e_ROI1_Vehicle.	1	01_Vehicle	01_BRAC3326.4e_ROI1_Vehicle.	10	10_Type1_macrophages	Macrophages type 1	1108.65	11.9709	96.8935	129.221	160.188	15.7315	145.197
0.017474	0.183217	0.105593	0.177801	0.50313	0.0985089	0.109244	0.0823335	0	0	0	0.809961	0.834224	0.0152691	0	0	0	0	0.400492	0.139655	0	0.397794	0.0638416	0	0.761036	924	2101.92	124.958	924	71	13.3548	38.866	1	BRAC3326.4e_ROI1_Vehicle.csv	Vehicle	23	BRAC3326.4e_ROI1_Vehicle.	1	01_Vehicle	01_BRAC3326.4e_ROI1_Vehicle.	23	23_Fibroblasts_CAFs	Fibroblasts	1074.55	50.3206	53.0386	78.7533	121.597	37.2338	76.6099
0	0	0.195876	0	0	0.0499581	0	0	0	0	0	0.00781465	0.0288748	0	0	0	0	0	0	0	0	0	0	0	0	925	2489.24	124.14	925	50	9.56244	32.038	1	BRAC3326.4e_ROI1_Vehicle.csv	Vehicle	7	BRAC3326.4e_ROI1_Vehicle.	1	01_Vehicle	01_BRAC3326.4e_ROI1_Vehicle.	7	Unclassified	Unclassified	1003.06	125.62	197.208	152.625	375.374	258.087	173.017
0	0	0.189205	0	0.0383081	0.0999161	0	0	0	0	0	0.125311	0.122313	0	0	0	0	0	0	0	0	0	0	0	0	926	3190.82	123.356	926	45	8.85157	27.21	1	BRAC3326.4e_ROI1_Vehicle.csv	Vehicle	7	BRAC3326.4e_ROI1_Vehicle.	1	01_Vehicle	01_BRAC3326.4e_ROI1_Vehicle.	7	Unclassified	Unclassified	1187.77	126.944	112.699	129.26	219.565	147.572	211.78
0	0	0.103497	0	0.00313033	0.0220403	0	0	0	0	0	0.0448585	0.0394965	0	0	0	0	0	0.00361128	0.00781159	0	0	0	0	0	927	3392	122.941	927	68	11.0664	42.522	1	BRAC3326.4e_ROI1_Vehicle.csv	Vehicle	7	BRAC3326.4e_ROI1_Vehicle.	1	01_Vehicle	01_BRAC3326.4e_ROI1_Vehicle.	7	Unclassified	Unclassified	1304.69	68.9349	78.2418	134.47	98.4254	83.6609	179.849
0.575798	0.265723	0.248496	0.102486	0.564382	0.272747	0	0.249337	0	0	0.0923774	1.52098	1.483	0	0	0	0	0	0.743349	0.180361	0	0	0.543138	0	0.0961891	928	3676.96	123.5	928	122	16.9041	50.108	1	BRAC3326.4e_ROI1_Vehicle.csv	Vehicle	31	BRAC3326.4e_ROI1_Vehicle.	1	01_Vehicle	01_BRAC3326.4e_ROI1_Vehicle.	31	31_Bcells	B cells	1500.41	0	23.6665	42.936	201.547	11.4263	46.3771
0	0.326767	0.110087	0.119649	0.388508	0.0591609	0	0.158477	0	0	0.144995	1.21479	1.13801	0	0.128136	0	0	0	0.40745	0.376576	0	0	0.398062	0	0.137539	929	3793.49	125.434	929	76	12.1064	34.21	1	BRAC3326.4e_ROI1_Vehicle.csv	Vehicle	22	BRAC3326.4e_ROI1_Vehicle.	1	01_Vehicle	01_BRAC3326.4e_ROI1_Vehicle.	22	Unclassified	Unclassified	1587.15	25.8023	87.1452	68.0337	114.84	50.1095	101
0	0.125385	0.738947	0.145331	1.00538	0.39082	0	0.813533	0	0	0	1.12429	1.10139	0.0311226	0	0	0	0	0.226311	0.440539	0	0	0.777548	0	0.120903	930	3822.7	124.14	930	57	8.94252	29.796	1	BRAC3326.4e_ROI1_Vehicle.csv	Vehicle	10	BRAC3326.4e_ROI1_Vehicle.	1	01_Vehicle	01_BRAC3326.4e_ROI1_Vehicle.	10	10_Type1_macrophages	Macrophages type 1	1610.61	14.592	69.7416	67.0264	101.118	23.1756	107.49
0	0.0282792	1.12375	0	0.741257	0.327251	0	0.37138	0	0	0	0.839088	0.896311	0.0813626	0	0	0	0	0.254869	0.367003	0	0.0941447	0.700134	0	0.0175106	931	1573.87	126.467	931	30	7.26172	22.554	1	BRAC3326.4e_ROI1_Vehicle.csv	Vehicle	10	BRAC3326.4e_ROI1_Vehicle.	1	01_Vehicle	01_BRAC3326.4e_ROI1_Vehicle.	10	10_Type1_macrophages	Macrophages type 1	1356.36	33.7625	24.5041	30.3855	93.8953	14.1084	206.704
0	0.0995162	0.114372	0.0366667	0.130516	0.0540846	0	0.0018238	0	0	0.0272662	1.40295	1.33708	0	0.0785347	0	0	0	0.191707	0.0898295	0	0	0.147695	0	0.0306842	932	1979.56	126.048	932	124	16.1691	46.21	1	BRAC3326.4e_ROI1_Vehicle.csv	Vehicle	12	BRAC3326.4e_ROI1_Vehicle.	1	01_Vehicle	01_BRAC3326.4e_ROI1_Vehicle.	12	Unclassified	Unclassified	1123.51	18.0715	117.592	160.246	186.003	24.3766	179.613
0	0.239285	0.22904	0.0582906	0.213524	0.051239	0	0.00289938	0	0	0	1.48157	1.46507	0.00572798	0	0	0	0	0.0129112	0.0408606	0	0.289676	0	0	2.08491	933	2129.9	124.821	933	39	8.48157	27.382	1	BRAC3326.4e_ROI1_Vehicle.csv	Vehicle	9	BRAC3326.4e_ROI1_Vehicle.	1	01_Vehicle	01_BRAC3326.4e_ROI1_Vehicle.	9	09_Fibroblasts	Fibroblasts	1064.9	31.866	25.4483	77.0585	118.7	32.0238	63.4603
0	0.212094	0.0613325	0	0.292833	0.0454164	0	0.0128495	0	0	0	0.693402	0.736861	0	0	0	0	0	0.111593	0.0969455	0	0	0.0171695	0	0.213351	934	2190.89	123.795	934	44	9.6979	28.14	1	BRAC3326.4e_ROI1_Vehicle.csv	Vehicle	19	BRAC3326.4e_ROI1_Vehicle.	1	01_Vehicle	01_BRAC3326.4e_ROI1_Vehicle.	19	Unclassified	Unclassified	1046.87	22.7678	21.6293	54.8762	132.793	57.9621	55.2621
0	0.152994	0.109038	0.0512782	0.13484	0.0413187	0	0.0181504	0	0	0.0828541	1.12663	1.10682	0	0	0	0	0	0.0245996	0.0654757	0	0	0.108869	0	0.230938	935	2228.76	127.722	935	133	18.5039	51.452	1	BRAC3326.4e_ROI1_Vehicle.csv	Vehicle	8	BRAC3326.4e_ROI1_Vehicle.	1	01_Vehicle	01_BRAC3326.4e_ROI1_Vehicle.	8	Unclassified	Unclassified	1032.91	37.697	24.9098	43.2134	150.01	93.2918	29.3687
0	0.137168	0.0792191	0	0.258228	0.0657343	0	0.0104149	0	0	0.305368	1.18375	1.08432	0	0	0	0	0	0.0597272	0.19856	0	0	0.171093	0	0.0128869	936	2273.11	125.342	936	76	11.0559	33.28	1	BRAC3326.4e_ROI1_Vehicle.csv	Vehicle	19	BRAC3326.4e_ROI1_Vehicle.	1	01_Vehicle	01_BRAC3326.4e_ROI1_Vehicle.	19	Unclassified	Unclassified	1024.95	41.48	30.3893	23.9043	183	134.622	39.9479
0	0.0180505	0.0921475	0	0.00452899	0.0637763	0	0	0	0	0	0.0103918	0.0280181	0	0	0	0	0	0	0	0	0	0	0	0	937	2419.62	126.617	937	47	10.7804	36.866	1	BRAC3326.4e_ROI1_Vehicle.csv	Vehicle	7	BRAC3326.4e_ROI1_Vehicle.	1	01_Vehicle	01_BRAC3326.4e_ROI1_Vehicle.	7	Unclassified	Unclassified	1003.02	63.1547	128.978	87.7941	309.209	279.012	111.952
0	0	0.0712325	0	0.0201999	0.0655351	0	0.00297568	0	0	0	0.0311978	0.042167	0	0	0	0	0	0	0	0	0	0	0	0	938	3384.71	125.132	938	38	9.1726	25.796	1	BRAC3326.4e_ROI1_Vehicle.csv	Vehicle	7	BRAC3326.4e_ROI1_Vehicle.	1	01_Vehicle	01_BRAC3326.4e_ROI1_Vehicle.	7	Unclassified	Unclassified	1298.4	71.6077	80.3656	137.98	101.681	87.7275	176.297
0	0.242757	0.174218	0.39629	0.325308	0.291422	0.604511	0.0412256	0	0	0.0573937	1.03631	0.901252	0	0	0	0	0	0.299763	0.311034	0	0.177859	0.200907	0	0.0408086	939	3623.79	125.406	939	96	12.7064	38.452	1	BRAC3326.4e_ROI1_Vehicle.csv	Vehicle	15	BRAC3326.4e_ROI1_Vehicle.	1	01_Vehicle	01_BRAC3326.4e_ROI1_Vehicle.	15A	15A_CD4_Tcells	CD4 T cells	1460.27	30.5226	0	65.1755	183.523	16.866	56.2694
0	0.180614	0.69914	0.0231973	0.469414	0.357538	0	0.176921	0	0	0.168241	1.74057	1.79777	0.00442492	0	0	0	0	0.935101	0.404633	0	0.0576396	0.334981	0.114444	0.190551	940	3648.04	125.163	940	98	12.7975	46.038	1	BRAC3326.4e_ROI1_Vehicle.csv	Vehicle	20	BRAC3326.4e_ROI1_Vehicle.	1	01_Vehicle	01_BRAC3326.4e_ROI1_Vehicle.	20B	20B_Dendritic_cells	Dendritic cells other	1478.05	28.966	9.33019	51.3948	206.09	0	45.3421
0	0.283764	0.203478	0.0477591	0.710654	0.127026	0.00406599	0.150451	0	0	0	0.979282	0.959132	0.00364405	0.122752	0	0	0	0.655043	0.126406	0	0	0.413319	0	0.057687	941	3749.9	124.588	941	119	13.4319	42.866	1	BRAC3326.4e_ROI1_Vehicle.csv	Vehicle	22	BRAC3326.4e_ROI1_Vehicle.	1	01_Vehicle	01_BRAC3326.4e_ROI1_Vehicle.	22	Unclassified	Unclassified	1554.33	25.4066	91.1294	82.5548	142.288	79.4537	101.375
0	0.399501	0.121789	1.62562	0.596383	0.624852	1.00975	0.151607	0	0	0.127711	1.22151	1.22008	0.0014359	0.38793	0	0	0	0.373927	0.454916	0	1.1761	0.504094	0.105786	0.442708	942	3898.89	124.351	942	151	18.3372	52.694	1	BRAC3326.4e_ROI1_Vehicle.csv	Vehicle	15	BRAC3326.4e_ROI1_Vehicle.	1	01_Vehicle	01_BRAC3326.4e_ROI1_Vehicle.	15B	15B_Regulatory_Tcells	Regulatory T cells	1670.46	23.1005	13.3595	99.2623	91.7521	29.4648	149.618
0	0.386047	0.202105	0.0186339	0.457977	0.0245695	0	0.234325	0	0	0	1.93224	1.89331	0	0	0	0	0.167289	1.16708	0.193423	0	0.0926013	0.261202	0	0.153893	943	4083.2	126.098	943	61	11.2117	30.21	1	BRAC3326.4e_ROI1_Vehicle.csv	Vehicle	20	BRAC3326.4e_ROI1_Vehicle.	1	01_Vehicle	01_BRAC3326.4e_ROI1_Vehicle.	20B	20B_Dendritic_cells	Dendritic cells other	1819.62	11.8591	37.3828	21.4816	70.9381	0	78.8423
0	0.343448	0.329126	0.0355208	0.307317	1.01714	0	0.0412612	0	0	0.15218	1.65673	1.6451	0.0045171	0.101441	0	0	0	0.16052	0.31204	0	0	0.347802	0	0.0546279	944	1600.95	125.448	944	96	12.4246	43.694	1	BRAC3326.4e_ROI1_Vehicle.csv	Vehicle	4	BRAC3326.4e_ROI1_Vehicle.	1	01_Vehicle	01_BRAC3326.4e_ROI1_Vehicle.	4	Leukocytes_unclassified	Leukocytes unclassified	1338.99	19.3687	42.7756	50.9879	95.4397	21.0557	230.287
0.0489732	0.19146	0.0820253	0	0.0784019	0.0528862	0	0	0	0	0	1.52194	1.47036	0	0	0	0	0	0.108635	0.0559145	0	0	0.109493	0	0.0231965	945	1970.72	125.539	945	76	11.0793	35.382	1	BRAC3326.4e_ROI1_Vehicle.csv	Vehicle	26	BRAC3326.4e_ROI1_Vehicle.	1	01_Vehicle	01_BRAC3326.4e_ROI1_Vehicle.	26	Unclassified	Unclassified	1127.99	13.7748	117.79	168.322	193.199	33.1519	188.135
0	0.189257	0.0373477	0.19604	0.369868	0.0901886	0.0205895	0.0251705	0	0	0	1.22509	1.22643	0	0.0517995	0	0	0	0.291601	0.0850209	0	0.64144	0.0160736	0.119314	0.236011	946	2094.54	126.532	946	94	12.0035	39.038	1	BRAC3326.4e_ROI1_Vehicle.csv	Vehicle	29	BRAC3326.4e_ROI1_Vehicle.	1	01_Vehicle	01_BRAC3326.4e_ROI1_Vehicle.	29	Tumour_metacluster	Tumour	1075.76	55.6114	52.0845	79.3712	121.543	42.4825	80.1993
0.0269708	0.202872	0.261054	0	0.292826	0.345395	0	0.0385858	0	0	0	0.738222	0.747721	0.0047135	0	0	0	0	0.235645	0.0346427	0	0.122797	0.144075	0	0.0127749	947	3594.35	126	947	46	8.5247	25.14	1	BRAC3326.4e_ROI1_Vehicle.csv	Vehicle	24	BRAC3326.4e_ROI1_Vehicle.	1	01_Vehicle	01_BRAC3326.4e_ROI1_Vehicle.	24	Leukocytes_unclassified	Leukocytes unclassified	1438.74	7.11347	25.1786	68.1437	156.66	30.3937	78.2453
0	0.196125	0.238788	0.0767051	0.367021	0.418675	0.00812061	0.0339755	0.0182443	0	0.148341	1.05591	1.03341	0.0190792	0	0.0437578	0.0142096	0	0.19591	0.286427	0	0.0543142	0.243279	0	0.0899616	948	1535	126.427	948	260	22.6384	71.248	1	BRAC3326.4e_ROI1_Vehicle.csv	Vehicle	24	BRAC3326.4e_ROI1_Vehicle.	1	01_Vehicle	01_BRAC3326.4e_ROI1_Vehicle.	24	Leukocytes_unclassified	Leukocytes unclassified	1382.92	20.364	19.7929	26.6003	103.344	49.4465	175.62
0	0.145402	0.139443	0	0.248047	0.156205	0	0.0151302	0	0	0	0.967336	0.957827	0	0	0	0	0	0.134799	0.0747343	0	0.0455718	0.197858	0	0.0203898	949	1988.18	126.545	949	77	10.5831	33.796	1	BRAC3326.4e_ROI1_Vehicle.csv	Vehicle	6	BRAC3326.4e_ROI1_Vehicle.	1	01_Vehicle	01_BRAC3326.4e_ROI1_Vehicle.	6	Unclassified	Unclassified	1119.17	23.8489	116.962	152.442	179.119	15.8845	171.323
0.164372	0.34776	0.750309	0.0264341	0.656139	0.402	0	0.107816	0	0	0.0854232	1.46538	1.47596	0.0268925	0	0	0	0	0.179642	0.275202	0	0.0437882	0.644544	0	0.0341883	950	2009.29	125.953	950	129	15.43	46.108	1	BRAC3326.4e_ROI1_Vehicle.csv	Vehicle	10	BRAC3326.4e_ROI1_Vehicle.	1	01_Vehicle	01_BRAC3326.4e_ROI1_Vehicle.	10	10_Type1_macrophages	Macrophages type 1	1110.41	12.053	101.19	134.777	164.278	7.78047	151.894
0	0.105936	0.126078	0.0195977	0.337867	0.0215336	0	0.0138243	0	0	0	0.625052	0.604673	0.00747659	0	0	0	0	0.0871266	0.022896	0	0.146087	0.0260503	0	0.278855	951	2183.46	126.819	951	116	15.0718	50.866	1	BRAC3326.4e_ROI1_Vehicle.csv	Vehicle	1	BRAC3326.4e_ROI1_Vehicle.	1	01_Vehicle	01_BRAC3326.4e_ROI1_Vehicle.	1	Tumour_metacluster	Tumour	1046.12	15.6327	21.5208	56.8611	126.963	53.9079	63.2789
0	0	0.190481	0	0	0.0999161	0.0107523	0	0	0	0	0.042428	0.0383009	0	0	0	0	0	0	0	0	0	0	0	0	952	2585.64	127.533	952	45	11.9008	37.866	1	BRAC3326.4e_ROI1_Vehicle.csv	Vehicle	7	BRAC3326.4e_ROI1_Vehicle.	1	01_Vehicle	01_BRAC3326.4e_ROI1_Vehicle.	7	Unclassified	Unclassified	1004.25	73.0255	212.473	196.796	455.884	165.118	266.244
0.0271667	0.164991	0.300347	0.0155708	0.220153	0.0451572	0	0.0289144	0	0	0.0377383	2.07441	2.0508	0.00297015	0	0	0	0	0.156125	0.265704	0	0.0773792	0.288354	0	0.0348423	953	2982.85	126.356	953	146	14.664	49.038	1	BRAC3326.4e_ROI1_Vehicle.csv	Vehicle	6	BRAC3326.4e_ROI1_Vehicle.	1	01_Vehicle	01_BRAC3326.4e_ROI1_Vehicle.	6	Unclassified	Unclassified	1090.61	37.1668	28.6377	81.4001	406.985	64.5199	168.854
0	0.119879	0.119828	0.0123551	0.214055	0.0814534	0	0.0151215	0	0	0	1.51877	1.63791	0	0	0	0	0	0.0779462	0.115476	0	0.337693	0.170824	0	0.019872	954	3083.27	128.033	954	92	13.5922	38.108	1	BRAC3326.4e_ROI1_Vehicle.csv	Vehicle	6	BRAC3326.4e_ROI1_Vehicle.	1	01_Vehicle	01_BRAC3326.4e_ROI1_Vehicle.	6	Unclassified	Unclassified	1131.03	60.8983	28.9889	24.4517	313.765	59.2502	156.94
0.0151299	0.300506	0.239574	0.167602	0.335145	0.054832	0.0177019	0.0805446	0	0	0.0671926	1.34302	1.3059	0.00264416	0	0	0	0	0.523758	0.491928	0	0	0.279039	0	0.127692	955	3638.79	126.549	955	82	11.9216	36.452	1	BRAC3326.4e_ROI1_Vehicle.csv	Vehicle	22	BRAC3326.4e_ROI1_Vehicle.	1	01_Vehicle	01_BRAC3326.4e_ROI1_Vehicle.	22	Unclassified	Unclassified	1470.36	38.2879	15.0445	55.2989	196.962	9.35134	49.5651
0	0.462153	0.246648	0	0.607611	0.0844957	0	0.192125	0	0	0.144637	0.894981	0.920664	0.00504235	0	0	0	0	0.350468	0.344767	0	0	0.508963	0	0.101461	956	3886.37	127.767	956	43	9.08887	28.14	1	BRAC3326.4e_ROI1_Vehicle.csv	Vehicle	18	BRAC3326.4e_ROI1_Vehicle.	1	01_Vehicle	01_BRAC3326.4e_ROI1_Vehicle.	18	Tumour_metacluster	Tumour	1658.44	14.9915	15.4932	89.2391	92.5837	32.6843	138.26
0	0.144492	0.0817858	0	0.341953	0.228298	0	0.0140563	0	0	0	2.38547	2.38824	0.00474791	0	0	0	0	0.498095	0.0387729	0	0	0.123821	0	0.0911166	957	912.08	129.832	957	137	15.3284	45.522	1	BRAC3326.4e_ROI1_Vehicle.csv	Vehicle	22	BRAC3326.4e_ROI1_Vehicle.	1	01_Vehicle	01_BRAC3326.4e_ROI1_Vehicle.	22	Unclassified	Unclassified	1866.21	169.904	292.3	360.291	350.103	355.638	362.641
0	0.452999	0.463726	0	0.320879	0.823499	0.0202237	0.0337928	0	0	0.201508	1.44019	1.42012	0.00373829	0	0	0	0	0.120752	0.355791	0	0	0.512717	0	0.0170398	958	1480.1	128.724	958	58	10.6452	31.14	1	BRAC3326.4e_ROI1_Vehicle.csv	Vehicle	4	BRAC3326.4e_ROI1_Vehicle.	1	01_Vehicle	01_BRAC3326.4e_ROI1_Vehicle.	4	Leukocytes_unclassified	Leukocytes unclassified	1419.74	20.3286	34.3905	54.6088	137.496	60.4591	136.656
0.168698	0.363543	0.278465	0	0.303954	0.281427	0	0.0578119	0	0	0.0706384	0.945295	0.851769	0.011119	0	0	0	0	0.234945	0.313058	0	0	0.409427	0	0.0150678	959	1511.44	127.641	959	39	7.86143	24.554	1	BRAC3326.4e_ROI1_Vehicle.csv	Vehicle	31	BRAC3326.4e_ROI1_Vehicle.	1	01_Vehicle	01_BRAC3326.4e_ROI1_Vehicle.	31	31_Bcells	B cells	1398.42	0	14.581	40.0364	116.25	71.3713	157.572
0	0.360216	0.239209	0.0264341	0.377573	0.0813271	0	0.107378	0	0	0	0.710182	0.688417	0	0	0	0	0	0.0800962	0.203454	0	0	0.491394	0	0.079167	960	2036.72	129.814	960	43	10.2433	26.21	1	BRAC3326.4e_ROI1_Vehicle.csv	Vehicle	22	BRAC3326.4e_ROI1_Vehicle.	1	01_Vehicle	01_BRAC3326.4e_ROI1_Vehicle.	22	Unclassified	Unclassified	1095.32	21.5056	80.4138	110.555	143.574	33.3292	125.344
0	0.23872	0.20975	0.0101488	0.523561	0.21735	0	0.0159089	0	0	0.0245973	1.23807	1.16841	0.00439978	0.0434746	0	0	0	0.0612145	0.206382	0	0	0.16403	0	0.11755	961	2061.9	126.938	961	112	13.3291	46.522	1	BRAC3326.4e_ROI1_Vehicle.csv	Vehicle	2	BRAC3326.4e_ROI1_Vehicle.	1	01_Vehicle	01_BRAC3326.4e_ROI1_Vehicle.	2	Tumour_metacluster	Tumour	1087.79	46.6754	65.2802	95.036	132.605	58.6315	104.94
0.0155082	0.173371	0.0642873	0.0284167	0.339371	0.112406	0.0120963	0.0169614	0	0	0.0344362	1.03888	1.13991	0	0	0	0	0	0.023673	0.0265594	0	0.105913	0.00944323	0	0.735594	962	2134.81	129.425	962	80	13.7985	36.21	1	BRAC3326.4e_ROI1_Vehicle.csv	Vehicle	23	BRAC3326.4e_ROI1_Vehicle.	1	01_Vehicle	01_BRAC3326.4e_ROI1_Vehicle.	23	23_Fibroblasts_CAFs	Fibroblasts	1058.92	25.7615	20.4387	73.2527	114.055	36.0115	57.6775
0.245576	0.145845	0.20969	0.0582906	0.180011	0.282688	0	0.00144969	0	0	0.353192	1.39384	1.34952	0	0.0775583	0	0	0	0.250464	0.18604	0	0	0.280582	0	0.0061641	963	2332.71	127.603	963	78	11.9472	40.624	1	BRAC3326.4e_ROI1_Vehicle.csv	Vehicle	31	BRAC3326.4e_ROI1_Vehicle.	1	01_Vehicle	01_BRAC3326.4e_ROI1_Vehicle.	31	31_Bcells	B cells	1011.81	0	48.4752	34.1953	230.592	193.291	64.4744
0	0.0995205	0.373173	0.0117182	0.487021	0.0882577	0	0.071922	0.0393862	0	0.056802	1.66486	1.58923	0.00447054	0	0	0	0	0.326054	0.157647	0	0	0.244149	0	0.0234678	964	3046.82	127.887	964	97	11.9084	36.624	1	BRAC3326.4e_ROI1_Vehicle.csv	Vehicle	11	BRAC3326.4e_ROI1_Vehicle.	1	01_Vehicle	01_BRAC3326.4e_ROI1_Vehicle.	11	11_Type1_macrophages	Macrophages type 1	1115.06	70.5041	46.6585	20.9898	346.962	47.7797	153.507
0.0177236	0.176653	0.158074	0	0.470164	0.939255	0	0.0458912	0	0	0	1.08826	1.16213	0.00948005	0	0	0	0	0.334988	0.133372	0	0.161391	0.41354	0	0	965	3601.8	128.157	965	70	10.6602	34.28	1	BRAC3326.4e_ROI1_Vehicle.csv	Vehicle	4	BRAC3326.4e_ROI1_Vehicle.	1	01_Vehicle	01_BRAC3326.4e_ROI1_Vehicle.	4	Leukocytes_unclassified	Leukocytes unclassified	1442.55	9.02443	17.433	63.9347	162.365	27.5001	73.6372
0	0.268678	0.460843	0.0891503	0.678703	0.269134	0	0.195089	0.00553034	0	0.0900294	1.01374	1.00755	0.0127542	0.063649	0	0.0241471	0	0.760573	0.40231	0	0.0369195	0.500946	0	0.114293	966	3660.4	128.425	966	153	17.2316	55.35	1	BRAC3326.4e_ROI1_Vehicle.csv	Vehicle	20	BRAC3326.4e_ROI1_Vehicle.	1	01_Vehicle	01_BRAC3326.4e_ROI1_Vehicle.	20B	20B_Dendritic_cells	Dendritic cells other	1484.88	16.7465	12.3025	42.1619	216.615	0	47.4557
0.0223541	0.342431	0.106263	0.0102402	0.394403	0.0902191	0	0.119821	0	0	0.0744567	1.41023	1.46867	0	0	0	0	0	0.483636	0.311636	0	0	0.200775	0	0.075668	967	3772.36	127.991	967	111	13.4696	43.382	1	BRAC3326.4e_ROI1_Vehicle.csv	Vehicle	22	BRAC3326.4e_ROI1_Vehicle.	1	01_Vehicle	01_BRAC3326.4e_ROI1_Vehicle.	22	Unclassified	Unclassified	1569.27	10.5096	95.5541	74.748	129.298	71.1263	99.833
0	0.343635	0.194345	0.0744	0.451097	0.260186	0	0.216763	0	0	0.074577	0.985653	0.996285	0	0	0	0	0	0.374403	0.324722	0	0.0753157	0.3498	0	0.134822	968	3802.45	128.213	968	75	11.1544	35.866	1	BRAC3326.4e_ROI1_Vehicle.csv	Vehicle	2	BRAC3326.4e_ROI1_Vehicle.	1	01_Vehicle	01_BRAC3326.4e_ROI1_Vehicle.	2	Tumour_metacluster	Tumour	1592.32	29.5001	84.1837	63.2384	112.794	42.7488	98.9993
0	0.450955	0.195896	0.133725	0.647125	0.0788108	0	0.184892	0	0	0.279909	1.11839	1.11126	0.0179331	0	0	0	0	0.316158	0.37401	0	0.13291	0.373555	0	0.15063	969	3877.93	129.435	969	85	12.6631	36.452	1	BRAC3326.4e_ROI1_Vehicle.csv	Vehicle	18	BRAC3326.4e_ROI1_Vehicle.	1	01_Vehicle	01_BRAC3326.4e_ROI1_Vehicle.	18	Tumour_metacluster	Tumour	1650.72	13.945	21.2284	83.5035	93.5205	37.7118	131.241
0	0.289324	0.1361	0.0531642	0.664959	0.338422	0.00394445	0.195383	0	0	0.0310788	1.6838	1.7409	0.00707025	0.0601427	0	0	0	0.895785	0.162366	0	0.0889583	0.286127	0	0.0893031	970	4033.92	128.916	970	368	24.7805	86.732	1	BRAC3326.4e_ROI1_Vehicle.csv	Vehicle	20	BRAC3326.4e_ROI1_Vehicle.	1	01_Vehicle	01_BRAC3326.4e_ROI1_Vehicle.	20B	20B_Dendritic_cells	Dendritic cells other	1777.23	40.5423	54.057	57.7001	118.908	0	95.879
0	0.4779	0.402803	0	0.234086	0.0446054	0	0.0348467	0	0.0318258	0.0491946	0.984892	1.0183	0	0	0	0	0	0.219411	0.252947	0	0	0.325403	0	0.0491293	971	1497.39	128.821	971	56	9.55995	28.796	1	BRAC3326.4e_ROI1_Vehicle.csv	Vehicle	6	BRAC3326.4e_ROI1_Vehicle.	1	01_Vehicle	01_BRAC3326.4e_ROI1_Vehicle.	6	Unclassified	Unclassified	1407.44	13.4766	25.0082	51.4295	125.779	65.4882	147.214
0	0.306471	0.383936	0.0199415	0.253659	0.0876457	0.0848865	0.0528408	0	0	0	1.02326	1.08655	0.00657033	0	0	0	0	0.238822	0.190477	0	0.250001	0.225312	0	0.0446226	972	1551.32	130.614	972	57	10.205	31.14	1	BRAC3326.4e_ROI1_Vehicle.csv	Vehicle	6	BRAC3326.4e_ROI1_Vehicle.	1	01_Vehicle	01_BRAC3326.4e_ROI1_Vehicle.	6	Unclassified	Unclassified	1368.66	22.7168	8.44717	21.0082	101.631	32.6156	185.823
0	0.258048	0.111452	0.0142083	0.163658	0.0302776	0	0.00424034	0	0	0	1.30882	1.25363	0.00271026	0	0	0	0	0.028975	0	0	0	0.0281866	0	0.187497	973	2214.12	129.35	973	80	11.5148	34.21	1	BRAC3326.4e_ROI1_Vehicle.csv	Vehicle	8	BRAC3326.4e_ROI1_Vehicle.	1	01_Vehicle	01_BRAC3326.4e_ROI1_Vehicle.	8	Unclassified	Unclassified	1035.13	35.1554	15.8278	41.2242	139.821	80.7698	39.1528
0.104634	0.344275	0.129758	0	0.093142	0.0707694	0	0.0630814	0	0	0.132766	0.267853	0.282202	0	0.117329	0	0	0	0.00605176	0.0354901	0	0	0.00910191	0	0.110456	974	2756.36	128.687	974	83	14.9898	43.452	1	BRAC3326.4e_ROI1_Vehicle.csv	Vehicle	12	BRAC3326.4e_ROI1_Vehicle.	1	01_Vehicle	01_BRAC3326.4e_ROI1_Vehicle.	12	Unclassified	Unclassified	1022.35	16.8608	73.4153	77.9503	576.48	52.2927	330.792
0	0.24532	0.223372	0.0152232	0.393394	0.406315	0	0.0406978	0	0	0.0972712	1.65893	1.63131	0.0019359	0	0	0	0	0.154448	0.294877	0.0277789	0	0.39868	0	0.0326336	975	3016.29	127.67	975	224	18.5039	71.834	1	BRAC3326.4e_ROI1_Vehicle.csv	Vehicle	24	BRAC3326.4e_ROI1_Vehicle.	1	01_Vehicle	01_BRAC3326.4e_ROI1_Vehicle.	24	Leukocytes_unclassified	Leukocytes unclassified	1102.53	62.5796	37.4218	48.5412	375.253	51.6678	157.307
0	0.259352	0.399511	0	0.257541	0.0881613	0	0.0399091	0	0	0	0.864914	0.925859	0	0	0	0	0.501494	0.114503	0.156232	0	0	0.222194	0	0.0115224	976	3038.94	128.471	976	34	7.56159	23.14	1	BRAC3326.4e_ROI1_Vehicle.csv	Vehicle	6	BRAC3326.4e_ROI1_Vehicle.	1	01_Vehicle	01_BRAC3326.4e_ROI1_Vehicle.	6	Unclassified	Unclassified	1111.18	74.2869	50.5964	27.1968	353.983	48.0456	153.28
0	0.207238	0.161954	0.0637222	0.535275	0.055509	0	0.0712911	0	0	0	1.70293	1.68041	0.00481824	0.108203	0	0	0	0.445645	0.215873	0	0	0.23058	0	0.0387476	977	3066.01	128.722	977	90	11.7893	35.108	1	BRAC3326.4e_ROI1_Vehicle.csv	Vehicle	22	BRAC3326.4e_ROI1_Vehicle.	1	01_Vehicle	01_BRAC3326.4e_ROI1_Vehicle.	22	Unclassified	Unclassified	1122.67	62.3159	33.1463	13.1266	329.096	50.2614	153.5
0	0.0509025	0.112867	0	0	0.0399665	0	0	0	0	0	0.0206023	0.0294929	0	0	0	0	0	0	0	0	0	0	0	0	978	3254.76	128.1	978	50	9.81854	28.796	1	BRAC3326.4e_ROI1_Vehicle.csv	Vehicle	26	BRAC3326.4e_ROI1_Vehicle.	1	01_Vehicle	01_BRAC3326.4e_ROI1_Vehicle.	26	Unclassified	Unclassified	1218.52	140.961	153.81	185.961	166.008	159.614	197.455
0	0.162248	0.601154	0.0505185	0.61078	0.355594	0	0.48851	0	0	0.06122	0.688946	0.697893	0.0144547	0	0	0	0	0.211116	0.27096	0	0.0627631	0.807348	0	0.0348233	979	3829.64	129.289	979	45	9.30356	28.554	1	BRAC3326.4e_ROI1_Vehicle.csv	Vehicle	11	BRAC3326.4e_ROI1_Vehicle.	1	01_Vehicle	01_BRAC3326.4e_ROI1_Vehicle.	11	11_Type1_macrophages	Macrophages type 1	1612.8	7.0669	63.9935	63.3556	103.383	22.3131	105.063
0	0.443847	0.189141	0.0222876	0.585341	0.064711	0	0.32663	0	0	0.28482	0.996885	1.01316	0.00850278	0	0	0	0	0.419297	0.174853	0	0	0.651544	0	0.108299	980	3848.02	129.137	980	51	10.3204	30.452	1	BRAC3326.4e_ROI1_Vehicle.csv	Vehicle	22	BRAC3326.4e_ROI1_Vehicle.	1	01_Vehicle	01_BRAC3326.4e_ROI1_Vehicle.	22	Unclassified	Unclassified	1627.29	18.5989	46.3892	70.4954	96.7511	20.0987	113.503
0	0.318656	0.127562	0.0768565	0.586015	0.130323	0.00516569	0.137037	0	0.00643861	0.137997	1.20831	1.15543	0.0102647	0.138624	0	0	0.060679	0.539004	0.453082	0	0.381939	0.479483	0.039913	0.37029	981	3919.74	130.53	981	281	21.438	78.318	1	BRAC3326.4e_ROI1_Vehicle.csv	Vehicle	18	BRAC3326.4e_ROI1_Vehicle.	1	01_Vehicle	01_BRAC3326.4e_ROI1_Vehicle.	18	Tumour_metacluster	Tumour	1683.41	31.1468	15.6435	109.037	104.947	12.6555	161.748
0	0.415618	0.163926	0	0.501249	0.037847	0	0.148431	0	0	0	0.924402	0.881599	0	0	0	0	0	0.440416	0.469241	0	0.085586	0.417271	0	0.446309	982	3935.71	127.545	982	66	12.2614	35.21	1	BRAC3326.4e_ROI1_Vehicle.csv	Vehicle	29	BRAC3326.4e_ROI1_Vehicle.	1	01_Vehicle	01_BRAC3326.4e_ROI1_Vehicle.	29	Tumour_metacluster	Tumour	1698.02	29.1255	19.869	123.251	110.311	16.4597	172.806
0	0.271213	0.127859	0.00867684	0.771203	0.101118	0.0443224	0.210183	0	0	0.0210298	1.78164	1.70081	0.00165512	0.148676	0	0	0	0.978386	0.152426	0	0.150919	0.183928	0	0.116677	983	4017.01	128.13	983	131	15.293	47.694	1	BRAC3326.4e_ROI1_Vehicle.csv	Vehicle	20	BRAC3326.4e_ROI1_Vehicle.	1	01_Vehicle	01_BRAC3326.4e_ROI1_Vehicle.	20B	20B_Dendritic_cells	Dendritic cells other	1763.77	36.4915	48.6066	71.5416	135.794	0	107.711
0	0	0.121842	0	0.0797899	0.135303	0	0	0	0	0	0.00814026	0.0324672	0	0	0	0	0	0.019327	0	0	0	0	0	0.0338217	984	4273.42	127.083	984	48	10.3214	37.694	1	BRAC3326.4e_ROI1_Vehicle.csv	Vehicle	6	BRAC3326.4e_ROI1_Vehicle.	1	01_Vehicle	01_BRAC3326.4e_ROI1_Vehicle.	6	Unclassified	Unclassified	1952.1	99.4389	68.5467	67.5602	57.2601	42.6271	134.318
0	0.0454487	0.135928	0	0.0591765	0.0624476	0	0.00403842	0	0	0	0.0195578	0.0173859	0	0	0	0	0	0.0103648	0.0152343	0	0	0	0	0.00349788	985	4285.7	128.643	985	56	10.7272	43.522	1	BRAC3326.4e_ROI1_Vehicle.csv	Vehicle	26	BRAC3326.4e_ROI1_Vehicle.	1	01_Vehicle	01_BRAC3326.4e_ROI1_Vehicle.	26	Unclassified	Unclassified	1956.71	107.291	69.3685	73.6811	52.7602	43.5354	126.747
0	0.153006	0.10822	0	0.0286626	0.096693	0	0	0	0	0	0.0512526	0.0517542	0	0	0	0	0	0.00660126	0	0	0	0.0365544	0	0.0189563	986	4791.32	127.226	986	62	10.4932	34.452	1	BRAC3326.4e_ROI1_Vehicle.csv	Vehicle	26	BRAC3326.4e_ROI1_Vehicle.	1	01_Vehicle	01_BRAC3326.4e_ROI1_Vehicle.	26	Unclassified	Unclassified	2248.56	425.793	23.6545	102.932	70.7828	373.724	144.657
0	0.506098	0.255715	0	0.254084	0.362668	0	0.0241734	0	0	0.13223	1.39369	1.46974	0.00633054	0	0	0	0	0.255453	0.334915	0	0.103078	0.309887	0	0.0439985	987	1489	128.19	987	137	17.4753	50.522	1	BRAC3326.4e_ROI1_Vehicle.csv	Vehicle	24	BRAC3326.4e_ROI1_Vehicle.	1	01_Vehicle	01_BRAC3326.4e_ROI1_Vehicle.	24	Leukocytes_unclassified	Leukocytes unclassified	1413.81	19.9075	33.0146	53.6184	130.887	61.9437	142.384
0.0149477	0.494963	0.230955	0.0136948	0.224384	0.126309	0	0.0103828	0	0	0.199149	1.34255	1.34453	0	0	0	0	0	0.170555	0.303605	0	0	0.279263	0	0.0361154	988	1504.72	128.422	988	83	14.1927	37.796	1	BRAC3326.4e_ROI1_Vehicle.csv	Vehicle	22	BRAC3326.4e_ROI1_Vehicle.	1	01_Vehicle	01_BRAC3326.4e_ROI1_Vehicle.	22	Unclassified	Unclassified	1402.56	6.75825	18.857	45.182	120.865	68.4477	152.387
0	0.251436	0.411121	0.11064	0.309936	0.113426	0.0566494	0.0190277	0	0	0.208704	0.851207	0.87206	0	0	0	0	0.258346	0.137572	0.333151	0	0	0.302287	0.339865	0.0312978	989	1519.95	130.015	989	66	11.7888	32.21	1	BRAC3326.4e_ROI1_Vehicle.csv	Vehicle	6	BRAC3326.4e_ROI1_Vehicle.	1	01_Vehicle	01_BRAC3326.4e_ROI1_Vehicle.	6	Unclassified	Unclassified	1390.77	8.84329	9.38976	31.9555	113.581	63.734	162.004
0	0.281395	0.543774	0.0123551	0.651664	0.708562	0	0.0849372	0	0	0	1.18666	1.18945	0.0603114	0	0	0	0.0926674	0.427733	0.206894	0	0.122797	0.532504	0.121908	0.014033	990	1998.54	126.054	990	92	15.4376	41.28	1	BRAC3326.4e_ROI1_Vehicle.csv	Vehicle	4	BRAC3326.4e_ROI1_Vehicle.	1	01_Vehicle	01_BRAC3326.4e_ROI1_Vehicle.	4	Leukocytes_unclassified	Leukocytes unclassified	1115.01	16.3062	109.124	143.761	171.809	6.97657	161.808
0.0669202	0.186643	0.10286	0.0347889	0.293847	0.166148	0.709064	0.359478	0	0	0.197434	1.31046	1.32025	0.0129436	0.097383	0	0	0.085254	0.136228	0.0942457	0	0.0564868	0.111716	0.448622	0.496203	991	2155.18	127.72	991	100	13.7852	43.866	1	BRAC3326.4e_ROI1_Vehicle.csv	Vehicle	15	BRAC3326.4e_ROI1_Vehicle.	1	01_Vehicle	01_BRAC3326.4e_ROI1_Vehicle.	15A	15A_CD4_Tcells	CD4 T cells	1053.89	13.5193	0	77.7226	117.793	38.383	57.8998
0	0.219288	0.13271	0	0.184871	0.052195	0	0.0236278	0	0	0	1.21819	1.19448	0	0	0	0.110284	0	0.0140869	0.0158564	0	0	0.00256261	0	0.0795131	992	2197.66	129.015	992	67	10.1483	30.038	1	BRAC3326.4e_ROI1_Vehicle.csv	Vehicle	19	BRAC3326.4e_ROI1_Vehicle.	1	01_Vehicle	01_BRAC3326.4e_ROI1_Vehicle.	19	Unclassified	Unclassified	1039.95	29.995	17.4525	46.9296	131.29	66.496	51.7738
0.03076	0.262183	0.184591	0	0.450794	0.642461	0	0.0291964	0	0	0.0683033	1.36142	1.39333	0.00358382	0	0	0	0	0.0808511	0.107089	0	0.0466833	0.381229	0.0238748	0.0129508	993	2248.38	131.488	993	121	14.1358	43.866	1	BRAC3326.4e_ROI1_Vehicle.csv	Vehicle	4	BRAC3326.4e_ROI1_Vehicle.	1	01_Vehicle	01_BRAC3326.4e_ROI1_Vehicle.	4	Leukocytes_unclassified	Leukocytes unclassified	1024.47	52.5044	32.8455	44.2826	160.545	112.907	31.1359
0	0.323526	0.170757	0.00768018	0.217711	0.0382562	0	0.0176652	0	0	0.0372284	1.68845	1.76124	0	0	0	0	0	0.232947	0.227854	0	0.0572501	0.198919	0	0.0306817	994	2968.63	130.101	994	148	15.1303	48.452	1	BRAC3326.4e_ROI1_Vehicle.csv	Vehicle	19	BRAC3326.4e_ROI1_Vehicle.	1	01_Vehicle	01_BRAC3326.4e_ROI1_Vehicle.	19	Unclassified	Unclassified	1081.82	22.7297	29.921	94.8899	419.146	69.9214	171.672
0	0	0.0768173	0.0360847	0	0.00792985	0	0	0	0	0	0.0170558	0.02892	0.0034416	0	0	0	0	0	0	0	0	0	0	0.00160172	995	3319.02	129.937	995	63	11.1957	39.522	1	BRAC3326.4e_ROI1_Vehicle.csv	Vehicle	7	BRAC3326.4e_ROI1_Vehicle.	1	01_Vehicle	01_BRAC3326.4e_ROI1_Vehicle.	7	Unclassified	Unclassified	1254.33	101.773	109.765	170.379	125.443	123.197	172.419
0	0.240385	0.154085	0	0.501924	0.0980485	0	0.148174	0	0	0.0514934	1.07498	1.05359	0.00607909	0	0	0	0	0.566591	0.285527	0	0.0263957	0.391636	0	0.160683	996	3761.7	128.159	996	107	13.2485	41.866	1	BRAC3326.4e_ROI1_Vehicle.csv	Vehicle	22	BRAC3326.4e_ROI1_Vehicle.	1	01_Vehicle	01_BRAC3326.4e_ROI1_Vehicle.	22	Unclassified	Unclassified	1561.01	13.995	99.0681	80.9532	136.444	81.5279	102.036
0	0.338115	0.0768786	0.093878	0.486071	0.0929849	0	0.161938	0	0	0.139955	0.677949	0.699398	0.0021257	0	0	0	0	0.275661	0.301022	0	0.332275	0.470198	0	0.3203	997	3869.55	129.088	997	102	14.4275	43.28	1	BRAC3326.4e_ROI1_Vehicle.csv	Vehicle	18	BRAC3326.4e_ROI1_Vehicle.	1	01_Vehicle	01_BRAC3326.4e_ROI1_Vehicle.	18	Tumour_metacluster	Tumour	1644.3	18.9781	27.1741	80.1703	93.2133	34.0285	126.01
0.0343862	0.353647	0.309695	0.110894	0.383995	0.665	0	0.135223	0	0	0	1.48333	1.68474	0.0296466	0.260912	0	0	0	0.508648	0.237916	0	0	0.31631	0	0.0761519	998	2003.41	131.049	998	41	10.0516	32.624	1	BRAC3326.4e_ROI1_Vehicle.csv	Vehicle	20	BRAC3326.4e_ROI1_Vehicle.	1	01_Vehicle	01_BRAC3326.4e_ROI1_Vehicle.	20B	20B_Dendritic_cells	Dendritic cells other	1108.39	9.40328	102.185	137.005	164.837	0	155.473
0	0.0499045	2.18404	0.0668627	0.793635	0.939274	0	0.896342	0	0	0.212387	1.68151	1.68352	0.123097	0	0	0	0	0.115306	0.192449	0	0.249206	0.717753	0	0.0809189	999	2021.59	130.853	999	34	8.04127	22.796	1	BRAC3326.4e_ROI1_Vehicle.csv	Vehicle	10	BRAC3326.4e_ROI1_Vehicle.	1	01_Vehicle	01_BRAC3326.4e_ROI1_Vehicle.	10	10_Type1_macrophages	Macrophages type 1	1100.72	7.46212	89.0763	121.879	152.343	18.1747	138.663
0.0689253	0.212094	0.165418	0.0315741	0.333091	0.0416317	0.255163	0.222106	0	0	0	0.56213	0.580839	0	0	0	0	0	0.0452686	0.0909906	0.345693	0	0.0419699	0	0.524658	1000	2146.14	130.111	1000	36	7.24549	22.14	1	BRAC3326.4e_ROI1_Vehicle.csv	Vehicle	14	BRAC3326.4e_ROI1_Vehicle.	1	01_Vehicle	01_BRAC3326.4e_ROI1_Vehicle.	14A	Unclassified	Unclassified	1054.53	22.8678	9.35196	75.5572	114.08	37.9623	55.2702
0	0.156875	0.182651	0	0.192126	0.0457363	0	0.00398154	0	0.012551	0.194007	1.42609	1.35841	0	0	0	0.0260176	0	0.0720997	0.135971	0	0.182021	0.170647	0	0.0288012	1001	2293.69	130.345	1001	142	15.4127	46.038	1	BRAC3326.4e_ROI1_Vehicle.csv	Vehicle	6	BRAC3326.4e_ROI1_Vehicle.	1	01_Vehicle	01_BRAC3326.4e_ROI1_Vehicle.	6	Unclassified	Unclassified	1015.89	22.7736	31.4663	10.0934	196.24	155.803	59.9649
0	0	0.0612035	0	0	0.00960732	0	0	0	0	0	0.0152843	0.0278111	0	0	0	0	0	0	0	0	0	0	0	0	1002	2550.54	131.808	1002	52	10.2732	32.038	1	BRAC3326.4e_ROI1_Vehicle.csv	Vehicle	7	BRAC3326.4e_ROI1_Vehicle.	1	01_Vehicle	01_BRAC3326.4e_ROI1_Vehicle.	7	Unclassified	Unclassified	997.269	106.301	247.29	207.262	431.436	199.997	233.544
0.316763	0.26228	0.218327	0	0.549278	0.365586	0	0.375716	0	0	0	1.20133	1.19078	0	0	0	0	0	0.683661	0.219017	0	0	0.257421	0	0.0531064	1003	3676.81	131.766	1003	47	10.035	28.382	1	BRAC3326.4e_ROI1_Vehicle.csv	Vehicle	31	BRAC3326.4e_ROI1_Vehicle.	1	01_Vehicle	01_BRAC3326.4e_ROI1_Vehicle.	31	31_Bcells	B cells	1494.73	0	26.7086	34.6865	205.716	6.06635	53.9998
0	0.219229	0.321855	0.0834251	1.33999	1.18722	0	1.71005	0	0	0.0252743	1.57334	1.50491	0.0565712	0	0	0	0	0.138656	0.161631	0	1.04352	1.2256	0	0.145019	1004	3709.96	130.422	1004	109	12.8274	39.866	1	BRAC3326.4e_ROI1_Vehicle.csv	Vehicle	10	BRAC3326.4e_ROI1_Vehicle.	1	01_Vehicle	01_BRAC3326.4e_ROI1_Vehicle.	10	10_Type1_macrophages	Macrophages type 1	1520.35	33.182	57.3825	47.6531	177.079	39.1486	71.4385
0	0.330609	0.134193	0.0757778	0.701114	0.182372	0	0.175256	0	0	0	0.77369	0.735821	0.0102497	0	0	0	0	0.350491	0.251858	0	0.0753157	0.352242	0	0.0701611	1005	3746.95	132.373	1005	75	13.6883	37.452	1	BRAC3326.4e_ROI1_Vehicle.csv	Vehicle	17	BRAC3326.4e_ROI1_Vehicle.	1	01_Vehicle	01_BRAC3326.4e_ROI1_Vehicle.	17	Tumour_metacluster	Tumour	1547.03	24.9997	91.054	76.2448	149.781	76.0381	102.393
0	0.349946	0.182832	0.0645431	0.638724	0.289123	0	0.348226	0	0	0.0772401	0.853614	0.812287	0	0	0	0.0345281	0	0.39494	0.278005	0	0	0.47957	0.104818	0.102711	1006	3815.5	130.533	1006	107	13.5057	42.936	1	BRAC3326.4e_ROI1_Vehicle.csv	Vehicle	18	BRAC3326.4e_ROI1_Vehicle.	1	01_Vehicle	01_BRAC3326.4e_ROI1_Vehicle.	18	Tumour_metacluster	Tumour	1600.99	16.3646	78.0264	60.0154	109.557	32.7788	99.3032
0	0.33793	0.151963	0.0598246	0.707293	0.092028	0	0.291121	0	0	0.0724973	0.970911	1.05514	0.0285291	0	0	0	0	0.522923	0.43482	0	0	0.568702	0	0.140507	1007	3860.32	130.184	1007	38	7.38688	23.968	1	BRAC3326.4e_ROI1_Vehicle.csv	Vehicle	22	BRAC3326.4e_ROI1_Vehicle.	1	01_Vehicle	01_BRAC3326.4e_ROI1_Vehicle.	22	Unclassified	Unclassified	1636.33	25.8334	35.5883	75.9741	95.2091	27.6191	119.467
0.00681679	0.352219	0.262256	0.0633059	0.861029	0.145732	0	0.713134	0	0	0	1.07386	1.07435	0	0.0535072	0	0	0.0936858	0.59346	0.20961	0	0.0336231	0.586719	0	0.0785515	1008	3992.67	131.33	1008	182	19.4288	71.248	1	BRAC3326.4e_ROI1_Vehicle.csv	Vehicle	11	BRAC3326.4e_ROI1_Vehicle.	1	01_Vehicle	01_BRAC3326.4e_ROI1_Vehicle.	11	11_Type1_macrophages	Macrophages type 1	1742	39.7782	46.4866	91.4518	152.084	13.989	124.19
0.19211	0.68537	0.159429	0.406828	0.766388	0.918148	0	0.451879	0.303798	0	0.0202889	1.90697	1.95868	0.0618588	0.0452243	0	0	0	0.332625	0.291134	0	0.125067	0.437264	0	0.0865652	1009	4103.19	133.966	1009	323	23.7565	78.49	1	BRAC3326.4e_ROI1_Vehicle.csv	Vehicle	13	BRAC3326.4e_ROI1_Vehicle.	1	01_Vehicle	01_BRAC3326.4e_ROI1_Vehicle.	13B	13B_CD8_Tcells	CD8 T cells	1831.97	11.9169	20.2805	0	49.6893	21.4816	71.055
0.394327	0.136137	0.727974	0	0.438223	0.393609	0	0.0365627	0	0	0	0.854492	1.04909	0.0301638	0	0	0	0	0.242213	0.0985918	0	0	0.228667	0	0.00445185	1010	1444.5	131.795	1010	44	9.03541	26.624	1	BRAC3326.4e_ROI1_Vehicle.csv	Vehicle	31	BRAC3326.4e_ROI1_Vehicle.	1	01_Vehicle	01_BRAC3326.4e_ROI1_Vehicle.	31	31_Bcells	B cells	1443.15	0	40.6405	70.0524	123.71	68.0767	116.895
0	0.176209	0.462417	0	0.324233	0.0312238	0	0.00235575	0	0	0	1.65016	1.6139	0.0135513	0	0	0	0	0.0654483	0.194668	0	0	0.207226	0	0.038088	1011	1466.19	131.167	1011	48	9.52737	28.21	1	BRAC3326.4e_ROI1_Vehicle.csv	Vehicle	6	BRAC3326.4e_ROI1_Vehicle.	1	01_Vehicle	01_BRAC3326.4e_ROI1_Vehicle.	6	Unclassified	Unclassified	1427.96	21.6966	33.8297	57.4782	140.774	62.3448	127.041
0	0.306664	0.389354	0	0.29121	0.0973209	0	0.0102796	0	0	0	1.26092	1.22118	0.00708231	0	0	0	0	0.153435	0.281273	0	0	0.306821	0	0.0500303	1012	1472.26	132.351	1012	77	12.595	38.21	1	BRAC3326.4e_ROI1_Vehicle.csv	Vehicle	6	BRAC3326.4e_ROI1_Vehicle.	1	01_Vehicle	01_BRAC3326.4e_ROI1_Vehicle.	6	Unclassified	Unclassified	1422.79	17.83	35.5602	53.737	144.985	63.3779	129.248
0	0.25201	0.103503	0	0.399733	0.0788812	0	0.00696579	0	0.0138572	0	0.75315	0.681351	0	0.192203	0	0.145836	0	0.0719827	0.00698932	0	0	0.0198805	0	1.57634	1013	2114.8	131.447	1013	76	13.6743	39.108	1	BRAC3326.4e_ROI1_Vehicle.csv	Vehicle	23	BRAC3326.4e_ROI1_Vehicle.	1	01_Vehicle	01_BRAC3326.4e_ROI1_Vehicle.	23	23_Fibroblasts_CAFs	Fibroblasts	1063.89	36.1	40.549	70.1904	113.546	39.6226	63.8556
0.0525701	0.168085	0.187754	0.0288983	0.195602	0.0508048	0	0.00383308	0	0	0.0466932	1.67431	1.73691	0.00662601	0	0	0	0	0.10172	0.195888	0	0	0.284606	0	0.0550822	1014	2306.99	131.034	1014	118	13.2164	46.108	1	BRAC3326.4e_ROI1_Vehicle.csv	Vehicle	19	BRAC3326.4e_ROI1_Vehicle.	1	01_Vehicle	01_BRAC3326.4e_ROI1_Vehicle.	19	Unclassified	Unclassified	1012.73	11.2457	34.8105	17.7844	206.876	168.875	70.6417
1.49839	0.0614144	0.224385	0.0252593	0.129653	0.680237	0	0.00753839	0	0	0.18366	1.98336	1.92616	0	0	0	0	0	0.287432	0.106238	0	0.0798803	0.184668	0	0.0174117	1015	2328.33	132.4	1015	45	10.2413	28.624	1	BRAC3326.4e_ROI1_Vehicle.csv	Vehicle	31	BRAC3326.4e_ROI1_Vehicle.	1	01_Vehicle	01_BRAC3326.4e_ROI1_Vehicle.	31	31_Bcells	B cells	1007.76	0	48.2302	37.3827	224.41	189.977	69.0491
0.0248131	0.138311	0.163394	0	0.132588	0.13958	0	0.0308389	0	0	0	0.583968	0.606923	0	0	0	0	0	0.0331143	0	0	0	0	0	0.0328843	1016	2731.78	133.04	1016	50	10.3595	28.21	1	BRAC3326.4e_ROI1_Vehicle.csv	Vehicle	6	BRAC3326.4e_ROI1_Vehicle.	1	01_Vehicle	01_BRAC3326.4e_ROI1_Vehicle.	6	Unclassified	Unclassified	1013.55	25.0886	90.2217	88.8942	555.051	56.129	334.273
0	0.300554	0.0802356	1.48612	0.297597	0.819422	2.33329	0.0433925	0	0	0.0500891	0.918141	0.908213	0	0.187791	0	0	0	0.305279	0.299543	0	0.154055	0.406449	0	0.0106844	1017	3618.84	131.855	1017	55	9.02091	28.21	1	BRAC3326.4e_ROI1_Vehicle.csv	Vehicle	15	BRAC3326.4e_ROI1_Vehicle.	1	01_Vehicle	01_BRAC3326.4e_ROI1_Vehicle.	15A	15A_CD4_Tcells	CD4 T cells	1452.24	24.6105	0	58.4079	176.459	15.1326	64.4017
0	0.30612	0.341772	0	0.496381	0.18503	0	0.13097	0	0	0.213342	0.599693	0.592287	0	0.360678	0	0	0	0.424069	0.327894	0	0	0.307779	0	0.213139	1018	3794.52	131.259	1018	27	8.14763	21.726	1	BRAC3326.4e_ROI1_Vehicle.csv	Vehicle	22	BRAC3326.4e_ROI1_Vehicle.	1	01_Vehicle	01_BRAC3326.4e_ROI1_Vehicle.	22	Unclassified	Unclassified	1584.25	24.398	88.2402	62.1651	119.292	51.2318	95.2294
0.00455704	0.220469	0.206472	0.0459259	0.908934	0.207126	0	0.512008	0	0	0.166964	0.689598	0.688731	0.00876044	0.196733	0	0	0	0.876046	0.295023	0	0.0570574	0.620762	0	0.117787	1019	4006.64	132.131	1019	99	13.283	43.936	1	BRAC3326.4e_ROI1_Vehicle.csv	Vehicle	20	BRAC3326.4e_ROI1_Vehicle.	1	01_Vehicle	01_BRAC3326.4e_ROI1_Vehicle.	20B	20B_Dendritic_cells	Dendritic cells other	1752.97	33.3641	43.5069	78.4759	145.727	0	112.672
0	0.104187	0.163475	0	0.319011	0.0274889	0	0.00991893	0	0	0	0.681134	0.610459	0	0	0	0	0	0.0339651	0.00931909	0	0	0	0	0.113405	1020	2070.72	132.404	1020	57	9.42141	28.968	1	BRAC3326.4e_ROI1_Vehicle.csv	Vehicle	1	BRAC3326.4e_ROI1_Vehicle.	1	01_Vehicle	01_BRAC3326.4e_ROI1_Vehicle.	1	Tumour_metacluster	Tumour	1079.32	42.5773	55.6201	85.3443	123.817	63.2176	94.5726
0	0.103892	0.136741	0.0267451	0.312502	0.0587742	0	0.00620808	0	0	0.129642	0.908627	0.970843	0.00255084	0.114568	0	0	0	0.101189	0.0260386	0	0.066455	0.00888775	0	0.242146	1021	2085.36	129.953	1021	85	13.7395	39.452	1	BRAC3326.4e_ROI1_Vehicle.csv	Vehicle	8	BRAC3326.4e_ROI1_Vehicle.	1	01_Vehicle	01_BRAC3326.4e_ROI1_Vehicle.	8	Unclassified	Unclassified	1075.99	48.4941	51.0316	79.8083	120.738	50.921	84.4243
0.0155082	0.258369	0.206499	0	0.32262	0.0374685	0	0.0141345	0	0	0	1.02447	1.11876	0.0135513	0	0	0	0	0.0409123	0.0265594	0	0	0	0	0.962564	1022	2122.81	132.425	1022	80	11.5889	33.796	1	BRAC3326.4e_ROI1_Vehicle.csv	Vehicle	23	BRAC3326.4e_ROI1_Vehicle.	1	01_Vehicle	01_BRAC3326.4e_ROI1_Vehicle.	23	23_Fibroblasts_CAFs	Fibroblasts	1060.18	29.5043	32.7077	68.9625	111.543	40.4729	59.0566
0	0.178054	0.0743291	0.0280658	0.283956	0.0431736	0.00597349	0.0979102	0	0	0	0.647311	0.696539	0	0	0	0	0	0.0295054	0.0196736	0	0	0.084929	0	0.218122	1023	2204.31	133.827	1023	81	10.943	36.452	1	BRAC3326.4e_ROI1_Vehicle.csv	Vehicle	1	BRAC3326.4e_ROI1_Vehicle.	1	01_Vehicle	01_BRAC3326.4e_ROI1_Vehicle.	1	Tumour_metacluster	Tumour	1033.48	37.5535	10.2041	39.6573	130.608	74.7039	49.3487
0	0	0.0110483	0	0.00217207	0.0917597	0	0.00461534	0	0	0	0.0179418	0.0287005	0	0	0	0	0	0	0	0	0	0	0	0	1024	2408	133.776	1024	49	11.2078	35.452	1	BRAC3326.4e_ROI1_Vehicle.csv	Vehicle	7	BRAC3326.4e_ROI1_Vehicle.	1	01_Vehicle	01_BRAC3326.4e_ROI1_Vehicle.	7	Unclassified	Unclassified	996.757	59.3024	119.55	80.4412	295.757	267.818	107.14
0	0	0.263067	0	0	0.0713687	0	0	0	0	0	0.018853	0.0258537	0	0	0	0	0	0	0	0	0	0	0	0	1025	2417.45	134.238	1025	42	8.57161	27.796	1	BRAC3326.4e_ROI1_Vehicle.csv	Vehicle	7	BRAC3326.4e_ROI1_Vehicle.	1	01_Vehicle	01_BRAC3326.4e_ROI1_Vehicle.	7	Unclassified	Unclassified	995.568	66.2913	128.747	88.98	304.389	276.894	114.718
0.00810886	0.0844343	0.0681399	0	0.0584751	0.0620394	0	0.0234595	0	0	0.0720235	1.40381	1.44636	0.00708565	0	0	0	0	0	0.0208309	0	0	0.0345635	0	0.0289419	1026	2767.95	133.647	1026	153	14.8901	51.694	1	BRAC3326.4e_ROI1_Vehicle.csv	Vehicle	26	BRAC3326.4e_ROI1_Vehicle.	1	01_Vehicle	01_BRAC3326.4e_ROI1_Vehicle.	26	Unclassified	Unclassified	1019.82	26.9292	74	82.1637	575.29	60.834	318.226
0	0.101299	0.3008	0.0169652	0.334578	0.141672	0	0.134837	0	0	0	1.83603	1.91518	0	0	0	0	0	0.146126	0.172858	0	0.0843086	0.260874	0	0.0233888	1027	3030.97	130.91	1027	67	10.3798	31.21	1	BRAC3326.4e_ROI1_Vehicle.csv	Vehicle	6	BRAC3326.4e_ROI1_Vehicle.	1	01_Vehicle	01_BRAC3326.4e_ROI1_Vehicle.	6	Unclassified	Unclassified	1105.62	69.0069	43.1215	33.5665	360.423	46.2118	151.629
0	0.189242	0.186152	0	0.0962183	0.0416317	0	0.00970853	0	0	0	0.469504	0.411703	0	0	0	0	0	0.131396	0.0147552	0	0	0	0	0	1028	3575.97	132.5	1028	36	7.63352	23.796	1	BRAC3326.4e_ROI1_Vehicle.csv	Vehicle	6	BRAC3326.4e_ROI1_Vehicle.	1	01_Vehicle	01_BRAC3326.4e_ROI1_Vehicle.	6	Unclassified	Unclassified	1421.11	8.56682	29.7042	70.8818	137.385	47.3458	97.1589
1.29735	0.150518	0.260893	0	0.263425	0.721047	0	0.033768	0	0	0	2.10914	2.13275	0.00349711	0.157069	0	0	0	0.949081	0.124489	0	0.0455539	0.194957	0	0.0157969	1029	3594.26	133.113	1029	62	10.7006	32.382	1	BRAC3326.4e_ROI1_Vehicle.csv	Vehicle	31	BRAC3326.4e_ROI1_Vehicle.	1	01_Vehicle	01_BRAC3326.4e_ROI1_Vehicle.	31	31_Bcells	B cells	1433.69	0	24.6105	61.5177	153.428	30.5829	82.6099
0	0.256804	0.167795	0.0247101	1.0444	0.343914	0	0.561617	0	0	0.0598891	0.709458	0.771291	0.0047135	0	0	0	0.741339	0.658701	0.457179	0	0	1.02121	0	0.0845851	1030	3670.91	133.196	1030	46	9.97629	27.382	1	BRAC3326.4e_ROI1_Vehicle.csv	Vehicle	20	BRAC3326.4e_ROI1_Vehicle.	1	01_Vehicle	01_BRAC3326.4e_ROI1_Vehicle.	20B	20B_Dendritic_cells	Dendritic cells other	1489.41	6.06635	22.8076	34.1088	211.537	0	53.67
0	0.156722	0.251229	0.0582906	0.515163	0.584009	0	0.443298	0	0	0	1.42956	1.5738	0.0321778	0	0	0	0	0.100586	0.62395	0	0.144838	0.141025	0	0.188766	1031	3718.59	132.731	1031	78	11.81	34.038	1	BRAC3326.4e_ROI1_Vehicle.csv	Vehicle	4	BRAC3326.4e_ROI1_Vehicle.	1	01_Vehicle	01_BRAC3326.4e_ROI1_Vehicle.	4	Leukocytes_unclassified	Leukocytes unclassified	1525.32	37.6578	66.0478	52.1876	171.507	47.679	79.3822
0.077628	0.348253	0.272202	0.0841975	0.622701	0.238296	0	0.410867	0	0	0	1.15685	1.22312	0.00803041	0	0	0	0	0.253766	0.305985	0	0	0.557267	0	0.0660632	1032	3836.87	133.167	1032	54	10.4237	27.796	1	BRAC3326.4e_ROI1_Vehicle.csv	Vehicle	2	BRAC3326.4e_ROI1_Vehicle.	1	01_Vehicle	01_BRAC3326.4e_ROI1_Vehicle.	2	Tumour_metacluster	Tumour	1616.05	6.77822	58.2441	61.9847	104.093	23.3575	104.565
0	0.323162	0.059212	0.0888021	0.553977	0.133647	0	0.352719	0	0	0	0.915294	0.932381	0.0101635	0	0	0	0	0.694707	0.40493	0	0.360397	0.432099	0	0.101326	1033	4083.69	133.422	1033	64	9.86772	34.21	1	BRAC3326.4e_ROI1_Vehicle.csv	Vehicle	22	BRAC3326.4e_ROI1_Vehicle.	1	01_Vehicle	01_BRAC3326.4e_ROI1_Vehicle.	22	Unclassified	Unclassified	1815.98	7.72497	31.3624	19.5058	68.9911	7.33994	71.5168
0.010514	0.108716	0.166344	0	0.648236	0.326382	0	0.340592	0	0	0	1.26138	1.34037	0.0570728	0	0	0	0	0.156585	0.0982166	0	0	0.18479	0	0.0150156	1034	4132.56	133.373	1034	118	14.2977	42.866	1	BRAC3326.4e_ROI1_Vehicle.csv	Vehicle	2	BRAC3326.4e_ROI1_Vehicle.	1	01_Vehicle	01_BRAC3326.4e_ROI1_Vehicle.	2	Tumour_metacluster	Tumour	1856.96	19.8737	29.1897	29.3795	21.9575	11.6485	81.1462
0	0.534734	0.306071	0.162381	0.284324	0.286556	0.015919	0.00323074	0	0	0	1.10686	1.05153	0.0185847	0	0	0	0	0.206092	0.432769	0	0	0.57199	0	0.0428225	1035	1508.37	134.4	1035	35	7.26149	22.14	1	BRAC3326.4e_ROI1_Vehicle.csv	Vehicle	33	BRAC3326.4e_ROI1_Vehicle.	1	01_Vehicle	01_BRAC3326.4e_ROI1_Vehicle.	33A	Tumour_metacluster	Tumour	1395.75	7.42123	12.707	39.1158	123.547	66.6995	150.614
0	0.392184	0.540362	0.0463946	0.322618	0.144591	0	0.0557337	0	0	0	0.642552	0.55004	0.0132748	0	0	0	0	0.417454	0.274299	0	0	0.38427	0	0.0692308	1036	1541.59	134.02	1036	49	8.88066	28.624	1	BRAC3326.4e_ROI1_Vehicle.csv	Vehicle	33	BRAC3326.4e_ROI1_Vehicle.	1	01_Vehicle	01_BRAC3326.4e_ROI1_Vehicle.	33A	Tumour_metacluster	Tumour	1372.87	24.8877	12.2123	17.7174	107.847	41.8211	175.992
0	0.352435	0.089126	0	0.254068	0.141672	0	0.0408116	0	0	0.0411179	1.58038	1.6917	0.00647227	0	0	0	0	0.192237	0.418632	0	0	0.203813	0	0.0643192	1037	1601.25	133.955	1037	67	11.1017	33.968	1	BRAC3326.4e_ROI1_Vehicle.csv	Vehicle	22	BRAC3326.4e_ROI1_Vehicle.	1	01_Vehicle	01_BRAC3326.4e_ROI1_Vehicle.	22	Unclassified	Unclassified	1332.43	25.6791	38.1089	47.3986	103.794	18.1913	226.428
0	0.411334	0.406287	0.0241844	0.312055	0.502157	0	0.133453	0	0	0.174956	1.6637	1.71738	0.00461321	0.124005	0	0	0	0.516862	0.215763	0	0.508053	0.314653	0	0.153194	1038	2003.91	136.085	1038	47	9.13826	27.968	1	BRAC3326.4e_ROI1_Vehicle.csv	Vehicle	20	BRAC3326.4e_ROI1_Vehicle.	1	01_Vehicle	01_BRAC3326.4e_ROI1_Vehicle.	20B	20B_Dendritic_cells	Dendritic cells other	1103.64	5.44964	98.6556	134.053	161.035	0	153.314
0	0.311473	0.172253	0	0.310395	0.0405909	0	0.0118001	0	0	0.0860906	1.06158	1.09296	0.00193004	0	0	0	0	0.0732747	0.112274	0	0.215035	0.156171	0	0.139232	1039	2058.66	136.55	1039	160	19.2367	57.936	1	BRAC3326.4e_ROI1_Vehicle.csv	Vehicle	1	BRAC3326.4e_ROI1_Vehicle.	1	01_Vehicle	01_BRAC3326.4e_ROI1_Vehicle.	1	Tumour_metacluster	Tumour	1080.25	39.1498	60.3857	89.9265	125.763	54.7496	102.753
0	0.207759	0.147836	0.0660853	0.276373	0.0769263	0	0.00525934	0	0	0.0961011	1.29724	1.31328	0	0	0	0	0	0.0292177	0.0123532	0	0	0.087844	0	0.213413	1040	2078.77	134.372	1040	86	11.5688	37.21	1	BRAC3326.4e_ROI1_Vehicle.csv	Vehicle	1	BRAC3326.4e_ROI1_Vehicle.	1	01_Vehicle	01_BRAC3326.4e_ROI1_Vehicle.	1	Tumour_metacluster	Tumour	1074.4	42.1334	49.6978	79.1925	118.825	58.6509	86.8474
0	0.353233	0.0757914	0.0227333	0.220023	0.0699413	0	0.0379318	0	0	0.0709595	1.27299	1.20765	0	0	0	0	0	0.159048	0.0642255	0	0	0	0	0.343445	1041	2096.64	134.44	1041	50	9.34142	29.726	1	BRAC3326.4e_ROI1_Vehicle.csv	Vehicle	8	BRAC3326.4e_ROI1_Vehicle.	1	01_Vehicle	01_BRAC3326.4e_ROI1_Vehicle.	8	Unclassified	Unclassified	1067.64	50.1169	43.9557	71.2193	113.364	48.0834	73.0783
0	0.129399	0.11119	0	0.226767	0.0259042	0	0.0355599	0	0	0	0.54548	0.45473	0	0	0	0	0	0.0692052	0.164543	0	0	0.0839398	0	0.180382	1042	2222.09	134.089	1042	45	8.54158	26.624	1	BRAC3326.4e_ROI1_Vehicle.csv	Vehicle	8	BRAC3326.4e_ROI1_Vehicle.	1	01_Vehicle	01_BRAC3326.4e_ROI1_Vehicle.	8	Unclassified	Unclassified	1028.46	41.2162	17.6353	36.0589	140.858	90.0276	38.119
0	0.17196	0.299119	0.0757778	0.280556	0.055509	0	0.0218156	0	0	0.12244	0.969661	1.13834	0	0	0	0	0	0.089738	0.182786	0	0	0.141426	0	0.0264473	1043	2285.76	133.578	1043	45	9.71589	26.796	1	BRAC3326.4e_ROI1_Vehicle.csv	Vehicle	6	BRAC3326.4e_ROI1_Vehicle.	1	01_Vehicle	01_BRAC3326.4e_ROI1_Vehicle.	6	Unclassified	Unclassified	1014.28	29.4397	35.5872	8.99871	187.903	149.017	55.0137
0	0.0332696	0.0424601	0	0.00417378	0.0195914	0	0	0	0	0	0.0152648	0.0239706	0	0	0	0	0	0.00321002	0	0	0	0	0	0	1044	3158.1	132.882	1044	51	9.7756	37.866	1	BRAC3326.4e_ROI1_Vehicle.csv	Vehicle	26	BRAC3326.4e_ROI1_Vehicle.	1	01_Vehicle	01_BRAC3326.4e_ROI1_Vehicle.	26	Unclassified	Unclassified	1162.75	94.4081	78.6264	95.6473	243.331	114.287	183.774
0	0.0994352	0.0820253	0.0653257	0.703796	0.132247	0	0.505887	0	0	0.063331	0.839578	0.847021	0.00498439	0.0610552	0	0	0	0.500015	0.350425	0	0.129855	0.571791	0	0.165827	1045	3854.1	134.264	1045	87	11.0069	36.038	1	BRAC3326.4e_ROI1_Vehicle.csv	Vehicle	11	BRAC3326.4e_ROI1_Vehicle.	1	01_Vehicle	01_BRAC3326.4e_ROI1_Vehicle.	11	11_Type1_macrophages	Macrophages type 1	1628.92	23.352	42.9996	69.4668	100.304	27.2736	112.527
0	0.0789948	0.0351963	0.0413333	0.603082	0.157444	0	0.25805	0	0	0.0774104	0.646862	0.655639	0.0039422	0	0	0	0	0.344921	0.461095	0	0.144718	0.627259	0	0.0799174	1046	3898.22	135.182	1046	55	10.1763	32.968	1	BRAC3326.4e_ROI1_Vehicle.csv	Vehicle	2	BRAC3326.4e_ROI1_Vehicle.	1	01_Vehicle	01_BRAC3326.4e_ROI1_Vehicle.	2	Tumour_metacluster	Tumour	1663.39	16.7664	22.9882	90.4888	102.063	19.7414	141.936
0	0.262868	0.063843	0.0378889	0.372698	0.0416317	0.0161284	0.148769	0	0	0	1.53782	1.51452	0.0108411	0	0	0	0.14209	0.68767	0.369551	0	0.0941447	0.260977	0	0.391416	1047	3931.85	133.9	1047	60	10.8941	37.554	1	BRAC3326.4e_ROI1_Vehicle.csv	Vehicle	22	BRAC3326.4e_ROI1_Vehicle.	1	01_Vehicle	01_BRAC3326.4e_ROI1_Vehicle.	22	Unclassified	Unclassified	1691.14	35.4805	22.1903	116.342	113.632	9.0375	168.962
0	0.157556	0.0689012	0	0.201897	0.192479	0	0.115425	0	0	0	1.50062	1.46833	0.0433642	0	0	0	0	0.0344963	0.106468	0	0	0.0943505	0	0.0195881	1048	1425.9	133.029	1048	70	10.6352	33.866	1	BRAC3326.4e_ROI1_Vehicle.csv	Vehicle	6	BRAC3326.4e_ROI1_Vehicle.	1	01_Vehicle	01_BRAC3326.4e_ROI1_Vehicle.	6	Unclassified	Unclassified	1455.83	18.6408	50.8908	83.455	109.854	78.1917	110.192
[truncated: 29,179 more rows]
[truncated: 14 more columns]
